# Supplementary material for: Pscroph, a parasitic plant EST database enriched for parasite associated transcripts
Source: BMC Plant Biol. 2005 Nov 16;5:24. doi: 10.1186/1471-2229-5-24 (PMC1325228; doi:10.1186/1471-2229-5-24)
Supplement: Supplementary files — All additional files are in Excel format. Footnote to additional files 1-7: Sequences from three libraries were compared by BLASTN to determine which sequences were present in more than one library. The BLASTN cutoff e value was 10-80. Supplemental tables 1-3 contain the library specific sequences and their annotations, tables 4-6 contain sequences present in HF and HR libraries, or HF and EDIT libraries, or HR and EDIT libraries, and table 7 contains sequences present in all three libraries. The annotations shown are parsed from a BLASTX search of the Arabidopsis protein database ATH1.pep_cm_20040228. Footnote to additional file 8: The HF, HR and EDIT specific sequences were annotated with Gene Ontogeny descriptors by cross referencing to the best BLASTX hit in ATH1.pep via TAIR [30]. The first three columns of numbers show the number of times a particular GO descriptor was assigned. Most of the assemblies were annotated with multiple GO descriptors so there are more descriptors than assemblies. A total of 5499 GO descriptors were obtained for the HF library, 7222 GO descriptors from the HR and 8381 descriptors from the EDIT library. Pair-wise comparisons were made between each library for the relative proportion of annotations in a particular GO class. For example, 5499 GO annotations were obtained from the HF assemblies; of these, 666 (12.1%) were annotated as "other physiological processes". Similarly, 931 of the 7222 (12.9%) of the GO annotations obtained from the HR library were "other physiological processes". The resultant Chi-squared value is 1.73, suggesting there are not significant differences in the proportion of assemblies annotated as "other physiological processes" between the HF and HR libraries. In contrast, the relative proportion of "other physiological processes" annotations in the EDIT library is 11.8 % (992 out of 7222 total); this is significantly different from the proportions obtained for the HR library (12.9%) but not the HF (12.1%) at p ≤ [file 1471-2229-5-24-S1.xls]

## Sheet: HF_specific
Assembly #	Best BLASTX hit of ATH1_pep (e ≤ 10-8)
HF_29sep04_0001	At5g54870.168418.m06835 expressed protein strong similarity to unknown protein (pir||T04825)
HF_29sep04_0002	At3g12120.168416.m01508 omega-6 fatty acid desaturase, endoplasmic reticulum (FAD2) / delta-12 desaturase identical to omega-6 fatty acid desaturase, endoplasmic reticulum (FAD2) SP:P46313 [Arabidopsis thaliana (Mouse-ear cress)] (Plant Cell 6:147-158(1994))
HF_29sep04_0004	At4g12060.168417.m01918 Clp amino terminal domain-containing protein contains Pfam profile: PF02861 Clp amino terminal domain
HF_29sep04_0006	At4g34380.168417.m04884 transducin family protein / WD-40 repeat family protein contains 7 WD-40 repeats (PF00400); similar to Myosin heavy chain kinase B (MHCK B).(SP:P90648) [Dictyostelium discoideum]
HF_29sep04_0011	At1g80070.168414.m09373 splicing factor, putative strong similarity to splicing factor Prp8 [Homo sapiens] GI:3661610; contains Pfam profile PF01398: Mov34/MPN/PAD-1 family
HF_29sep04_0012	At5g25930.168418.m03081 leucine-rich repeat family protein / protein kinase family protein contains similarity to Swiss-Prot:P47735 receptor-like protein kinase 5 precursor [Arabidopsis thaliana]; contains Pfam domains PF00560: Leucine Rich Repeat and PF00069: Protein kinase domain
HF_29sep04_0013	At3g48310.168416.m05272 cytochrome P450 71A22, putative (CYP71A22) Identical to Cytochrome P450 71A22 (SP:Q9STL1)[Arabidopsis thaliana]
HF_29sep04_0014	At1g48440.168414.m05415 expressed protein
HF_29sep04_0016	At4g33090.168417.m04715 aminopeptidase M similar to SP|Q11011 Puromycin-sensitive aminopeptidase (EC 3.4.11.-) (PSA) {Mus musculus}; contains Pfam profile PF01433: Peptidase family M1
HF_29sep04_0017	At3g52880.168416.m05827 monodehydroascorbate reductase, putative monodehydroascorbate reductase (NADH), Lycoperison esculentum, PIR:T06407
HF_29sep04_0018	At5g20990.168418.m02495 molybdopterin biosynthesis CNX1 protein / molybdenum cofactor biosynthesis enzyme CNX1 (CNX1) identical to SP|Q39054 Molybdopterin biosynthesis CNX1 protein (Molybdenum cofactor biosynthesis enzyme CNX1) {Arabidopsis thaliana}
HF_29sep04_0019	At1g01910.268414.m00109 anion-transporting ATPase, putative similar to SP|O43681 Arsenical pump-driving ATPase (EC 3.6.3.16) (Arsenite-translocating ATPase) (Arsenical resistance ATPase) (Arsenite-transporting ATPase) (ARSA) (ASNA-I) {Homo sapiens}; contains Pfam profile PF02374: Anion-transporting ATPase
HF_29sep04_0020	At5g18070.168418.m02120 phosphoglucosamine mutase-related similar to SP|Q9P4V2 Phosphoacetylglucosamine mutase (EC 5.4.2.3) (PAGM) (Acetylglucosamine phosphomutase) (N-acetylglucosamine-phosphate mutase) {Candida albicans}; contains Pfam profiles PF00408: Phosphoglucomutase/phosphomannomutase C-terminal domain, PF02878: Phosphoglucomutase/phosphomannomutase alpha/beta/alpha domain I
HF_29sep04_0021	At1g09020.168414.m01006 protein kinase, putative similar to protein kinase AKINbetagamma-2 [Zea mays] GI:11139548, AKINbetagamma-1 [Zea mays] GI:11139546; contains Pfam profile PF00571: CBS domain
HF_29sep04_0022	no_hits_found---------
HF_29sep04_0023	At3g23530.168416.m02961 cyclopropane fatty acid synthase, putative / CPA-FA synthase, putative similar to cyclopropane synthase [Sterculia foetida] GI:21069167; contains Pfam profiles PF02353: Cyclopropane-fatty-acyl-phospholipid synthase, PF01593: amine oxidase, flavin-containing
HF_29sep04_0024	At5g47540.168418.m05869 Mo25 family protein similar to MO25 protein (early mouse development protein family) [Mouse] SWISS-PROT:Q06138
HF_29sep04_0025	no_hits_found---------
HF_29sep04_0026	At1g59710.168414.m06718 expressed protein contains Pfam profile: PF04601 protein of unknown function (DUF569
HF_29sep04_0027	At5g48230.168418.m05958 acetyl-CoA C-acyltransferase, putative / 3-ketoacyl-CoA thiolase, putative strong similarity to Acetoacetyl-coenzyme A thiolase (E.C. 2.3.1.9) [Raphanus sativus] GI:1542941; contains InterPro accession IPR002155: Thiolase
HF_29sep04_0028	At2g38800.168415.m04764 calmodulin-binding protein-related contains similarity to potato calmodulin-binding protein PCBP GI:17933110 from [Solanum tuberosum]
HF_29sep04_0031	no_hits_found---------
HF_29sep04_0032	At4g34100.168417.m04838 zinc finger (C3HC4-type RING finger) family protein contains Pfam profile: PF00097 zinc finger, C3HC4 type (RING finger)
HF_29sep04_0033	no_hits_found---------
HF_29sep04_0034	no_hits_found---------
HF_29sep04_0035	At3g14390.168416.m01820 diaminopimelate decarboxylase, putative / DAP carboxylase, putative similar to diaminopimelate decarboxylase [Arabidopsis thaliana] GI:6562332; contains Pfam profiles PF02784: Pyridoxal-dependent decarboxylase pyridoxal binding domain, PF00278: Pyridoxal-dependent decarboxylase C-terminal sheet domain
HF_29sep04_0040	At1g68370.168414.m07809 gravity-responsive protein / altered response to gravity protein (ARG1) identical to Altered Response to Gravity [Arabidopsis thaliana] GI:4249662; contains Pfam profile PF00226 DnaJ domain
HF_29sep04_0041	At5g22740.168418.m02656 glycosyl transferase family 2 protein similar to beta-(1-3)-glucosyl transferase GB:AAC62210 GI:3687658 from [Bradyrhizobium japonicum], cellulose synthase from Agrobacterium tumeficiens [gi:710492] and Agrobacterium radiobacter [gi:710493]; contains Pfam glycosyl transferase, group 2 family protein domain PF00535
HF_29sep04_0044	no_hits_found---------
HF_29sep04_0048	At5g07900.168418.m00912 mitochondrial transcription termination factor family protein / mTERF family protein low similarity to SP|Q99551 Transcription termination factor, mitochondrial precursor (mTERF) {Homo sapiens}; contains Pfam profile PF02536: mTERF
HF_29sep04_0049	At1g10750.168414.m01229 expressed protein similar to gi 3128199 F4I1.5 putative proteinase from Arabidopsis thaliana BAC gb AC004521
HF_29sep04_0050	At3g09770.168416.m01157 zinc finger (C3HC4-type RING finger) family protein contains Pfam domain, PF00097: Zinc finger, C3HC4 type (RING finger)
HF_29sep04_0053	At5g38640.168418.m04673 eukaryotic translation initiation factor 2B family protein / eIF-2B family protein similar to SP|P41111 Translation initiation factor eIF-2B delta subunit (eIF-2B GDP-GTP exchange factor) {Oryctolagus cuniculus}; contains Pfam profile PF01008: Initiation factor 2 subunit family
HF_29sep04_0054	no_hits_found---------
HF_29sep04_0057	At2g28520.168415.m03465 vacuolar proton ATPase, putative similar to Swiss-Prot:Q93050 vacuolar proton translocating ATPase 116 kDa subunit A isoform 1 (Clathrin-coated vesicle/synaptic vesicle proton pump 116 kDa subunit, Vacuolar proton pump subunit 1, Vacuolar adenosine triphosphatase subunit Ac116) [Homo sapiens]
HF_29sep04_0058	At3g06400.168416.m00738 DNA-dependent ATPase, putative similar to DNA-dependent ATPase SNF2H [Mus musculus] GI:14028669; contains Pfam profiles PF00271: Helicase conserved C-terminal domain, PF00176: SNF2 family N-terminal domain, PF00249: Myb-like DNA-binding domain
HF_29sep04_0059	At3g17590.168416.m02245 transcription regulatory protein SNF5, putative (BSH) identical to SNF5 homolog BSH GI:1843628 from [Arabidopsis thaliana]
HF_29sep04_0060	At3g28730.168416.m03587 structure-specific recognition protein 1 / high mobility group protein / HMG protein nearly identical to SP|Q05153 Structure-specific recognition protein 1 homolog (HMG protein) {Arabidopsis thaliana}; contains Pfam profile PF00505: HMG (high mobility group) box; contains Pfam profile PF03531: Structure-specific recognition protein
HF_29sep04_0061	no_hits_found---------
HF_29sep04_0063	no_hits_found---------
HF_29sep04_0064	At1g16470.168414.m01970 20S proteasome alpha subunit B (PAB1) (PRC3) identical to proteasome subunit alpha type 2 SP:O23708, GI:6093778; identical to cDNA proteasome subunit prc3 GI:2511573
HF_29sep04_0065	no_hits_found---------
HF_29sep04_0066	At2g03240.168415.m00277 EXS family protein / ERD1/XPR1/SYG1 family protein similar to PHO1 protein [Arabidopsis thaliana] GI:20069032; contains Pfam profiles PF03105: SPX domain, PF03124: EXS family
HF_29sep04_0067	At1g01510.168414.m00067 C-terminal binding protein (ANGUSTIFOLIA) nearly identical to C-terminal binding protein ANGUSTIFOLIA [Arabidopsis thaliana] GI:15408535; contains Pfam profile PF02826: D-isomer specific 2-hydroxyacid dehydrogenase, NAD binding domain
HF_29sep04_0069	At4g00570.168417.m00080 malate oxidoreductase, putative similar to NAD-dependent malic enzyme 59 kDa isoform, mitochondrial precursor (EC 1.1.1.39) (NAD-ME) (SP:P37225) {Solanum tuberosum}
HF_29sep04_0070	At1g68850.168414.m09507 peroxidase, putative identical to peroxidase ATP23a GB:CAA70035 (Arabidopsis thaliana)
HF_29sep04_0071	At4g09630.168417.m01583 expressed protein contains Pfam profile: PF04765 protein of unknown function (DUF616)
HF_29sep04_0072	At1g64140.168414.m07266 expressed protein similar to putative disease resistance protein GB:CAB40943 GI:4586107 from [Arabidopsis thaliana]; weak similarity to Loricrin (Swiss-Prot:P23490) [Homo sapiens]
HF_29sep04_0073	At2g07050.168415.m00806 cycloartenol synthase (CAS1) / 2,3-epoxysqualene--cycloartenol cyclase / (S)-2,3-epoxysqualene mutase identical to cycloartenol synthase [SP:P38605 | GI:452446] [PMID:7505443]
HF_29sep04_0074	no_hits_found---------
HF_29sep04_0077	At3g48980.168416.m05350 expressed protein
HF_29sep04_0078	no_hits_found---------
HF_29sep04_0079	no_hits_found---------
HF_29sep04_0081	At5g11850.168418.m01385 protein kinase family protein contains Pfam domain, PF00069: Protein kinase domain; identical to cDNA MAP3K delta-1 protein kinase GI:2253009
HF_29sep04_0082	no_hits_found---------
HF_29sep04_0083	At3g30775.168416.m03933 proline oxidase, mitochondrial / osmotic stress-responsive proline dehydrogenase (POX) (PRO1) (ERD5) nearly identical to SP|P92983 Proline oxidase, mitochondrial precursor (EC 1.5.3.-) (Osmotic stress- induced proline dehydrogenase) [Arabidopsis thaliana]; identical to cDNA proline oxidase precursor GI:1817543
HF_29sep04_0086	At2g45620.168415.m05672 nucleotidyltransferase family protein low similarity to SP|O13833| Caffeine-induced death protein 1 {Schizosaccharomyces pombe}; contains Pfam profiles PF03828: PAP/25A associated domain, PF01909: Nucleotidyltransferase domain
HF_29sep04_0087	no_hits_found---------
HF_29sep04_0088	At1g30700.168414.m03753 FAD-binding domain-containing protein similar to SP|P30986 reticuline oxidase precursor (Berberine-bridge-forming enzyme) (BBE) (Tetrahydroprotoberberine synthase) [Eschscholzia californica]; contains PF01565 FAD binding domain
HF_29sep04_0089	At3g46740.168416.m05074 chloroplast outer envelope protein, putative similar to chloroplastic outer envelope membrane protein (OEP75) [Pisum sativum] GI:633607; contains Pfam profile PF01103: outer membrane protein, OMP85 family
HF_29sep04_0092	At1g80790.168414.m09479 XH/XS domain-containing protein / XS zinc finger domain-containing protein contains Pfam domains PF03469: XH domain, PF03468: XS domain and PF03470: XS zinc finger domain
HF_29sep04_0093	At5g27640.168418.m03311 eukaryotic translation initiation factor 3 subunit 9 / eIF-3 eta / eIF3b (TIF3B1) nearly identical to SP|Q9C5Z1 Eukaryotic translation initiation factor 3 subunit 9 (eIF-3 eta) (eIF3 p110) (eIF3b) {Arabidopsis thaliana}
HF_29sep04_0094	At2g33150.168415.m04062 acetyl-CoA C-acyltransferase, putative / 3-ketoacyl-CoA thiolase, putative similar to 3-ketoacyl-CoA thiolase (E.C. 2.3.1.16) from [Arabidopsis thaliana] GI:2981616, [Cucumis sativus] GI:393707, [Cucurbita cv. Kurokawa Amakuri] GI:1694621; contains InterPro accession IPR002155: Thiolase
HF_29sep04_0095	At2g38320.168415.m04708 expressed protein
HF_29sep04_0096	At4g24620.168417.m03526 glucose-6-phosphate isomerase, putative similar to glucose-6-phosphate isomerase [Spinacia oleracea] GI:3413511; contains Pfam profile PF00342: glucose-6-phosphate isomerase
HF_29sep04_0097	At5g43960.168418.m05379 nuclear transport factor 2 (NTF2) family protein / RNA recognition motif (RRM)-containing protein contains Pfam profiles PF02136: Nuclear transport factor 2 (NTF2) domain, PF00076: RNA recognition motif. (a.k.a. RRM, RBD, or RNP domain)
HF_29sep04_0098	At3g61790.168416.m06933 seven in absentia (SINA) family protein similar to siah-1A protein [Mus musculus] GI:297035; contains Pfam profile PF03145: Seven in absentia protein family
HF_29sep04_0099	At3g18060.168416.m02297 transducin family protein / WD-40 repeat family protein similar to 66 kDa stress protein (SP:P90587) [Physarum polycephalum (Slime mold)]; similar to WDR1 protein GB:AAD05042 [Gallus gallus] (Genomics 56 (1), 59-69 (1999)); contains 11 WD-40 repeats (PF00400)
HF_29sep04_0101	no_hits_found---------
HF_29sep04_0102	At5g16910.168418.m01982 cellulose synthase family protein similar to gi:2827143 cellulose synthase catalytic subunit, Arabidopsis thaliana, gi:9622886 cellulose synthase-7 from Zea mays
HF_29sep04_0104	At3g05060.168416.m00549 SAR DNA-binding protein, putative strong similarity to SAR DNA-binding protein-1 [Pisum sativum] GI:3132696; contains Pfam profile PF01798: Putative snoRNA binding domain
HF_29sep04_0105	no_hits_found---------
HF_29sep04_0106	At5g24090.168418.m02829 acidic endochitinase (CHIB1) identical to SP|P19172 Acidic endochitinase precursor (EC 3.2.1.14) {Arabidopsis thaliana}
HF_29sep04_0107	no_hits_found---------
HF_29sep04_0108	At5g36110.168418.m04351 cytochrome P450 family protein similar to taxane 13-alpha-hydroxylase (GI:17148242) {Taxus cuspidata}; contains Pfam profile: PF00067: Cytochrome P450
HF_29sep04_0109	no_hits_found---------
HF_29sep04_0111	At2g26080.168415.m03131 glycine dehydrogenase [decarboxylating], putative / glycine decarboxylase, putative / glycine cleavage system P-protein, putative strong similarity to SP|P26969 Glycine dehydrogenase [decarboxylating], mitochondrial precursor (EC 1.4.4.2) {Pisum sativum}; contains Pfam profile PF02347: Glycine cleavage system P-protein
HF_29sep04_0113	At3g45640.168416.m04929 mitogen-activated protein kinase, putative / MAPK, putative (MPK3) identical to mitogen-activated protein kinase homolog (AtMPK3)[Arabidopsis thaliana] SWISS-PROT:Q39023; PMID:12119167
HF_29sep04_0115	no_hits_found---------
HF_29sep04_0116	At3g07650.268416.m00917 zinc finger (B-box type) family protein similar to zinc finger protein GB:BAA33206 [Oryza sativa]
HF_29sep04_0117	At5g23535.168418.m02762 KOW domain-containing protein simlar to SP|P12876 50S ribosomal protein L24 (BL23) (12 kDa DNA-binding protein) (HPB12) {Bacillus subtilis}; contains Pfam profile PF00467: KOW motif
HF_29sep04_0119	At5g08180.168418.m00955 ribosomal protein L7Ae/L30e/S12e/Gadd45 family protein Similar to NHP2/L7Ae family proteins, see SWISSPROT:P32495 and PMID:2063628.
HF_29sep04_0120	At4g29510.168417.m04210 protein arginine N-methyltransferase, putative similar to protein arginine N-methyltransferase 1-variant 2 [Homo sapiens] GI:7453575
HF_29sep04_0121	At4g17510.168417.m02620 ubiquitin carboxyl-terminal hydrolase, putative / ubiquitin thiolesterase, putative similar to SP|Q9JKB1 Ubiquitin carboxyl-terminal hydrolase isozyme L3 (EC 3.4.19.12) (UCH- L3) (Ubiquitin thiolesterase L3) {Mus musculus}; contains Pfam profile PF01088: Ubiquitin carboxyl-terminal hydrolase, family 1
HF_29sep04_0122	At3g18080.168416.m02299 glycosyl hydrolase family 1 protein contains Pfam PF00232 : Glycosyl hydrolase family 1 domain; TIGRFAM TIGR01233: 6-phospho-beta-galactosidase; similar to beta-glucosidase BGQ60 precursor GB:A57512 [Hordeum vulgare]; similar to beta-mannosidase enzyme (GI:17226270) [Lycopersicon esculentum]
HF_29sep04_0124	At2g23910.168415.m02855 cinnamoyl-CoA reductase-related similar to cinnamoyl-CoA reductase from Pinus taeda [GI:17978649], Saccharum officinarum [GI:3341511]
HF_29sep04_0125	At5g50150.168418.m06211 expressed protein strong similarity to unknown protein (gb|AAF04872.1) contains Pfam profile PF03080: Arabidopsis proteins of unknown function
HF_29sep04_0126	At5g62530.168418.m07848 delta-1-pyrroline-5-carboxylate dehydrogenase (P5CDH) identical to delta-1-pyrroline-5-carboxylate dehydrogenase precursor [Arabidopsis thaliana] gi|15383744|gb|AAK73756; identical to cDNA delta-1-pyrroline-5-carboxylate dehydrogenase precursor (P5CDH) nuclear gene for mitochondrial product GI:15383743; contains Pfam profile PF00171:aldehyde dehydrogenase (NAD) family prot…
HF_29sep04_0127	no_hits_found---------
HF_29sep04_0128	At5g66120.268418.m08330 3-dehydroquinate synthase, putative similar to aroB [Neisseria gonorrhoeae][GI:2661441]; contains 3-dehydroquinate synthase domain PF01761
HF_29sep04_0129	At5g59790.168418.m07495 expressed protein
HF_29sep04_0130	At1g21630.168414.m02708 calcium-binding EF hand family protein contains INTERPRO:IPR002048 calcium-binding EF-hand domain; ESTs gb|T44428 and gb|AA395440 come from this gene
HF_29sep04_0131	no_hits_found---------
HF_29sep04_0133	no_hits_found---------
HF_29sep04_0134	At1g60640.168414.m06826 expressed protein
HF_29sep04_0136	At3g56200.168416.m06246 amino acid transporter family protein low similarity to N system amino acids transporter NAT-1 [Mus musculus] GI:7406950; belongs to INTERPRO:IPR002422 amino acid/polyamine transporter, family II
HF_29sep04_0138	At1g21700.168414.m02717 SWIRM domain-containing protein / DNA-binding family protein contains similarity to SWI/SNF complex 170 KDa subunit [Homo sapiens] gi|1549241|gb|AAC50694; contains Pfam domain PF04433: SWIRM domain, PF00249: Myb-like DNA-binding domain
HF_29sep04_0143	At1g27680.168414.m03383 glucose-1-phosphate adenylyltransferase large subunit 2 (APL2) / ADP-glucose pyrophosphorylase identical to SP|P55230
HF_29sep04_0144	no_hits_found---------
HF_29sep04_0145	At5g06360.168418.m00712 ribosomal protein S8e family protein contains Pfam profile PF01201: Ribosomal protein S8e
HF_29sep04_0147	At3g16480.168416.m02103 mitochondrial processing peptidase alpha subunit, putative similar to mitochondrial processing peptidase alpha subunit, mitochondrial precursor, Alpha-MPP (Ubiquinol-cytochrome C reductase subunit II) [Potato] SWISS-PROT:P29677
HF_29sep04_0148	At2g17550.168415.m02031 expressed protein
HF_29sep04_0149	At4g24610.168417.m03525 expressed protein
HF_29sep04_0150	At3g27570.168416.m03445 expressed protein
HF_29sep04_0151	At2g38290.268415.m04703 ammonium transporter 2 (AMT2) identical to SP|Q9M6N7 Ammonium transporter 2 (AtAMT2) {Arabidopsis thaliana}
HF_29sep04_0152	At5g06130.268418.m00682 chaperone protein dnaJ-related similar to unknown protein (pir||T00468); contains Pfam PF00684 : DnaJ central domain (4 repeats)
HF_29sep04_0153	no_hits_found---------
HF_29sep04_0154	At1g11000.168414.m01263 seven transmembrane MLO family protein / MLO-like protein 4 (MLO4) identical to membrane protein Mlo4 [Arabidopsis thaliana] gi|14091578|gb|AAK53797; similar to MLO protein SWISS-PROT:P93766, NCBI_gi:1877221 [Hordeum vulgare][Barley]
HF_29sep04_0155	no_hits_found---------
HF_29sep04_0156	At5g06400.168418.m00716 pentatricopeptide (PPR) repeat-containing protein contains Pfam profile PF01535: PPR repeat
HF_29sep04_0157	At3g60800.168416.m06801 zinc finger (DHHC type) family protein contains DHHC zinc finger domain PF01529
HF_29sep04_0158	At1g74910.368414.m08687 ADP-glucose pyrophosphorylase family protein contains Pfam profile PF00483: Nucleotidyl transferase; low similarity to mannose-1-phosphate guanylyltransferase [Hypocrea jecorina] GI:3323397
HF_29sep04_0165	no_hits_found---------
HF_29sep04_0166	At2g33845.168415.m04154 DNA-binding protein-related contains weak similarity to G-quartet DNA binding protein 3 [Tetrahymena thermophila] gi|4583503|gb|AAD25098
HF_29sep04_0167	At5g25230.168418.m02991 elongation factor Tu family protein translation Elongation Factor 2, Schizosaccharomyces pombe, PIR:T39902
HF_29sep04_0169	At3g58600.168416.m06531 expressed protein hypothetical protein F21M11.17 - Arabidopsis thaliana, EMBL:AC003027
HF_29sep04_0170	At4g33590.168417.m04772 hypothetical protein
HF_29sep04_0172	no_hits_found---------
HF_29sep04_0173	no_hits_found---------
HF_29sep04_0175	At1g28210.168414.m03462 DNAJ heat shock protein, putative strong similarity to mitochondrial DnaJ protein (AtJ1) GI:564030 from [Arabidopsis thaliana]; contains Pfam profiles PF00226: DnaJ domain, PF01556: DnaJ C terminal region, PF00684: DnaJ central domain (4 repeats); identical to cDNA DnaJ homolog AtJ1 (atj) GI:564029
HF_29sep04_0176	At1g20760.168414.m02600 calcium-binding EF hand family protein contains INTERPRO:IPR002048 calcium-binding EF-hand domain
HF_29sep04_0177	At5g35370.168418.m04204 lectin protein kinase family protein contains Pfam domains, PF01453: Lectin (probable mannose binding) and PF00069: Protein kinase domain
HF_29sep04_0179	At1g14840.168414.m01775 expressed protein
HF_29sep04_0180	At4g21990.168417.m03183 5'-adenylylsulfate reductase (APR3) / PAPS reductase homolog (PRH26) identical to 5'-adenylylsulfate reductase [Arabidopsis thaliana] GI:2738760; identical to cDNA PAPS reductase homolog (PRH26) GI:1710113
HF_29sep04_0182	no_hits_found---------
HF_29sep04_0183	no_hits_found---------
HF_29sep04_0185	At1g30440.168414.m03719 phototropic-responsive NPH3 family protein contains NPH3 family domain, Pfam:PF03000
HF_29sep04_0191	At4g38130.168417.m05384 histone deacetylase (RPD3A) identical to SP|O22446 Histone deacetylase (HD) {Arabidopsis thaliana}
HF_29sep04_0192	no_hits_found---------
HF_29sep04_0193	At1g26850.268414.m03274 dehydration-responsive family protein similar to early-responsive to dehydration stress ERD3 protein [Arabidopsis thaliana] GI:15320410; contains Pfam profile PF03141: Putative methyltransferase
HF_29sep04_0195	At5g15900.168418.m01860 expressed protein several hypothetical proteins - Arabidopsis thaliana
HF_29sep04_0197	At5g39090.168418.m04729 transferase family protein similar to anthocyanin 5-aromatic acyltransferase from Gentiana triflora GI:4185599, malonyl CoA:anthocyanin 5-O-glucoside-6'''-O-malonyltransferase from Perilla frutescens GI:17980232, Salvia splendens GI:17980234; contains Pfam profile PF02458 transferase family
HF_29sep04_0199	At4g15560.168417.m02377 1-deoxy-D-xylulose 5-phosphate synthase, putative / 1-deoxyxylulose-5-phosphate synthase, putative / DXP-synthase, putative (DEF) (CLA1) identical to SP|Q38854 Probable 1-deoxy-D-xylulose 5-phosphate synthase, chloroplast precursor (EC 4.1.3.37) (1-deoxyxylulose-5-phosphate synthase) (DXP synthase) (DXPS). [Mouse-ear cress] {Arabidopsis thaliana}, DEF (deficient in photosy…
HF_29sep04_0204	At3g29770.168416.m03774 hydrolase, alpha/beta fold family protein similar to SP|Q40708 PIR7A protein {Oryza sativa}, polyneuridine aldehyde esterase [Rauvolfia serpentina] GI:6651393; contains Pfam profile: PF00561 alpha/beta hydrolase fold
HF_29sep04_0205	At1g51130.168414.m05748 expressed protein similar to unknown protein GI:9294403 from [Arabidopsis thaliana]
HF_29sep04_0207	At1g05680.168414.m00589 UDP-glucoronosyl/UDP-glucosyl transferase family protein contains Pfam profile: PF00201 UDP-glucoronosyl and UDP-glucosyl transferase
HF_29sep04_0208	At2g05990.268415.m00652 enoyl-[acyl-carrier protein] reductase [NADH], chloroplast, putative / NADH-dependent enoyl-ACP reductase, putative strong similarity to enoyl-[acyl-carrier protein] reductase [NADH] SP:P80030 from [Brassica napus]
HF_29sep04_0209	At1g74260.168414.m08600 AIR synthase-related family protein contains Pfam profiles: PF00586 AIR synthase related protein, N-terminal domain, PF02769 AIR synthase related protein, C-terminal domain
HF_29sep04_0210	no_hits_found---------
HF_29sep04_0211	no_hits_found---------
HF_29sep04_0213	At1g54320.168414.m06193 LEM3 (ligand-effect modulator 3) family protein / CDC50 family protein Similar to GI:11994416; GI:4966357; GI:4835763; GI:9757735 from [Arabidopsis thaliana]
HF_29sep04_0214	At3g47340.168416.m05145 asparagine synthetase 1 [glutamine-hydrolyzing] / glutamine-dependent asparagine synthetase 1 (ASN1) identical to SP|P49078 Asparagine synthetase [glutamine-hydrolyzing] (EC 6.3.5.4) (Glutamine- dependent asparagine synthetase) {Arabidopsis thaliana}
HF_29sep04_0219	At2g24180.168415.m02889 cytochrome P450 family protein
HF_29sep04_0221	At3g47520.168416.m05168 malate dehydrogenase [NAD], chloroplast (MDH) identical to chloroplast NAD-malate dehydrogenase [Arabidopsis thaliana] GI:3256066; contains InterPro entry IPR001236: Lactate/malate dehydrogenase; contains Pfam profiles PF00056: lactate/malate dehydrogenase, NAD binding domain and PF02866: lactate/malate dehydrogenase, alpha/beta C-terminal domain
HF_29sep04_0222	At2g29570.168415.m03591 proliferating cell nuclear antigen 2 (PCNA2) identical to SP|Q9ZW35 Proliferating cell nuclear antigen 2 (PCNA 2) {Arabidopsis thaliana}; nearly identical to SP|Q43124 Proliferating cell nuclear antigen (PCNA) {Brassica napus}; contains Pfam profiles PF00705: Proliferating cell nuclear antigen N-terminal domain, PF02747: Proliferating cell nuclear antigen C-terminal domain
HF_29sep04_0223	At3g62700.168416.m07043 glutathione-conjugate transporter, putative similar to glutathione-conjugate transporter AtMRP4 GI:2959767 from [Arabidopsis thaliana]
HF_29sep04_0224	At4g15560.168417.m02377 1-deoxy-D-xylulose 5-phosphate synthase, putative / 1-deoxyxylulose-5-phosphate synthase, putative / DXP-synthase, putative (DEF) (CLA1) identical to SP|Q38854 Probable 1-deoxy-D-xylulose 5-phosphate synthase, chloroplast precursor (EC 4.1.3.37) (1-deoxyxylulose-5-phosphate synthase) (DXP synthase) (DXPS). [Mouse-ear cress] {Arabidopsis thaliana}, DEF (deficient in photosy…
HF_29sep04_0225	At5g61210.168418.m07678 SNAP25 homologous protein SNAP33 (SNAP33) (SNAP33B) / synaptosomal-associated protein SNAP25-like 1 / snap25a identical to SNAP25 homologous protein SNAP33 (AtSNAP33) (Synaptosomal-associated protein SNAP25-like 1) (SNAP-25 like protein 1) (Snap25a) (Swiss-Prot:Q9S7P9) [Arabidopsis thaliana]
HF_29sep04_0226	At3g26230.168416.m03272 cytochrome P450 family protein contains Pfam profile: PF00067 cytochrome P450
HF_29sep04_0228	At2g17970.168415.m02084 oxidoreductase, 2OG-Fe(II) oxygenase family protein similar to At2g17960, At4g36090; contains PF03171 2OG-Fe(II) oxygenase superfamily domain
HF_29sep04_0230	At1g04380.168414.m00428 2-oxoglutarate-dependent dioxygenase, putative Strong similarity to Arabidopsis 2A6 (gb|X83096), tomato ethylene synthesis regulatory protein E8 (SP|P10967)
HF_29sep04_0233	At1g11260.168414.m01289 glucose transporter (STP1) nearly identical to glucose transporter GB:P23586 SP|P23586 from [Arabidopsis thaliana]
HF_29sep04_0236	no_hits_found---------
HF_29sep04_0239	At4g30890.268417.m04387 ubiquitin-specific protease 24, putative (UBP24) identical to ubiquitin-specific protease 24 [Arabidopsis thaliana] GI:11993488
HF_29sep04_0243	At4g30600.168417.m04341 signal recognition particle receptor alpha subunit family protein similar to Signal recognition particle receptor alpha subunit (SR-alpha) (Docking protein alpha) (DP-alpha) (SP:P08240) [Homo sapiens}; similar to Signal recognition particle receptor alpha subunit (SR-alpha) (Docking protein alpha) (DP-alpha) (SP:P06625) [Canis familiaris}; contains Pfam PF04086: Signal rec…
HF_29sep04_0245	At2g05940.168415.m00645 protein kinase, putative similar to auxin-regulated dual specificity cytosolic kinase [Lycopersicon esculentum] gi|14484938|gb|AAK62821
HF_29sep04_0246	At4g37870.168417.m05356 phosphoenolpyruvate carboxykinase [ATP], putative / PEP carboxykinase, putative / PEPCK, putative similar to phosphoenolpyruvate carboxykinase [Lycopersicon esculentum] GI:16950587, SP|Q9SLZ0 Phosphoenolpyruvate carboxykinase [ATP] (EC 4.1.1.49) (PEP carboxykinase) (Phosphoenolpyruvate carboxylase) (PEPCK) {Zea mays}; contains Pfam profile PF01293: phosphoenolpyruvate carb…
HF_29sep04_0251	At3g11830.168416.m01450 chaperonin, putative similar to SWISS-PROT:P80313 T-complex protein 1, eta subunit (TCP-1-eta) [Mus musculus]; contains Pfam:PF00118 domain, TCP-1/cpn60 chaperonin family
HF_29sep04_0254	At4g01180.168417.m00156 XH/XS domain-containing protein contains Pfam domain PF03469: XH domain and PF03468: XS domain
HF_29sep04_0255	At1g75140.168414.m08728 expressed protein
HF_29sep04_0256	At5g10650.168418.m01233 zinc finger (C3HC4-type RING finger) family protein similar to Pfam domain, PF00097: Zinc finger, C3HC4 type (RING finger)
HF_29sep04_0259	no_hits_found---------
HF_29sep04_0260	At5g09900.268418.m01145 26S proteasome regulatory subunit, putative (RPN5) p55 protein-like
HF_29sep04_0263	no_hits_found---------
HF_29sep04_0264	At1g23800.168414.m03002 aldehyde dehydrogenase, mitochondrial (ALDH3) nearly identical to mitochondrial aldehyde dehydrogenase ALDH3 [Arabidopsis thaliana] gi|19850249|gb|AAL99612; contains Pfam profile PF00171: aldehyde dehydrogenase (NAD) family protein
HF_29sep04_0265	At1g09070.168414.m01012 C2 domain-containing protein / src2-like protein, putative similar to cold-regulated gene SRC2 [Glycine max] GI:2055230; contains Pfam profile PF00168: C2 domain; identical to cDNA src2-like protein GI:3426059
HF_29sep04_0266	At1g71010.168414.m08192 phosphatidylinositol-4-phosphate 5-kinase family protein low similarity to phosphatidylinositol 3,5-kinase [Candida albicans] GI:14571648; contains Pfam profile PF01504: Phosphatidylinositol-4-phosphate 5-Kinase
HF_29sep04_0268	no_hits_found---------
HF_29sep04_0270	At4g08950.168417.m01473 phosphate-responsive protein, putative (EXO) similar to phi-1 (phosphate-induced gene) [Nicotiana tabacum] GI:3759184; contains Pfam profile PF04674: Phosphate-induced protein 1 conserved region
HF_29sep04_0272	At4g12420.168417.m01964 multi-copper oxidase, putative (SKU5) identical to multi-copper oxidase-related protein (SKU5)(GI:18158154) [Arabidopsis thaliana]; similar to pollen-specific protein precursor - common tobacco, PIR2:S22495; contains Pfam profile: PF00394 Multicopper oxidase
HF_29sep04_0274	At5g45140.168418.m05542 DNA-directed RNA polymerase, putative similar to SP|P22276 DNA-directed RNA polymerase III 130 kDa polypeptide (EC 2.7.7.6) (RNA polymerase III subunit 2) {Saccharomyces cerevisiae}; contains Pfam profiles PF04560: RNA polymerase Rpb2 domain 7, PF04561: RNA polymerase Rpb2 domain 2, PF04565: RNA polymerase Rpb2 domain 3, PF04566: RNA polymerase Rpb2 domain 4, PF04567: RNA …
HF_29sep04_0275	no_hits_found---------
HF_29sep04_0279	At3g25580.168416.m03181 thioredoxin-related contains weak similarity to thioredoxin (Swiss-Prot:O17486) [Echinococcus granulosus]
HF_29sep04_0283	At1g06430.168414.m00680 FtsH protease, putative similar to zinc dependent protease GI:7650138 from [Arabidopsis thaliana]
HF_29sep04_0286	no_hits_found---------
HF_29sep04_0288	no_hits_found---------
HF_29sep04_0289	At1g33540.168414.m04150 serine carboxypeptidase S10 family protein similar to GI:8777303 from [Arabidopsis thaliana] (DNA Res. 7 (1), 31-63 (2000))
HF_29sep04_0291	no_hits_found---------
HF_29sep04_0292	At3g14690.168416.m01858 cytochrome P450, putative similar to GB:Q05047 from [Catharanthus roseus]
HF_29sep04_0293	At1g36370.168414.m04518 glycine hydroxymethyltransferase, putative / serine hydroxymethyltransferase, putative / serine/threonine aldolase, putative similar to serine hydroxymethyltransferase [Chlamydomonas reinhardtii] GI:17066746; contains Pfam profile PF00464: serine hydroxymethyltransferase
HF_29sep04_0295	At2g33310.268415.m04083 auxin-responsive protein / indoleacetic acid-induced protein 13 (IAA13) identical to SP|Q38831 Auxin-responsive protein IAA13 (Indoleacetic acid-induced protein 13) {Arabidopsis thaliana}
HF_29sep04_0297	At4g11420.168417.m01840 eukaryotic translation initiation factor 3 subunit 10 / eIF-3 theta / eIF3a (TIF3A1) identical to eukaryotic translation initiation factor 3 subunit 10 (eIF-3 theta) (Eukaryotic translation initiation factor 3 large subunit) (eIF3a) (p114). [Arabidopsis thaliana] SWISS-PROT:Q9LD55
HF_29sep04_0298	At1g05910.168414.m00620 cell division cycle protein 48-related / CDC48-related similar to SP|P54609 Cell division cycle protein 48 homolog {Arabidopsis thaliana}; contains Pfam profiles PF00004: ATPase AAA family, PF00439: Bromodomain
HF_29sep04_0300	At3g26935.168416.m03371 zinc finger (DHHC type) family protein contains Pfam profile PF01529: DHHC zinc finger domain
HF_29sep04_0302	At5g59840.168418.m07503 Ras-related GTP-binding family protein contains Pfam profile: PF00071 Ras family
HF_29sep04_0303	At3g59500.168416.m06640 integral membrane HRF1 family protein contains Pfam domain PF03878: Hrf1 family
HF_29sep04_0304	no_hits_found---------
HF_29sep04_0305	At5g59810.168418.m07499 subtilase family protein subtilisin-like protease AIR3, Arabidopsis thaliana, EMBL:AF098632
HF_29sep04_0306	At5g63520.168418.m07973 F-box family protein similar to unknown protein (pir||S76033) ; similar to SKP1 interacting partner 2 (SKIP2) TIGR_Ath1:At5g67250
HF_29sep04_0307	At1g76940.168414.m08957 RNA recognition motif (RRM)-containing protein contains Pfam PF00076: RNA recognition motif. (a.k.a. RRM, RBD, or RNP domain); similar to RNA-binding protein with multiple splicing homolog (RBP-MS) (HEart, RRM Expressed Sequence) (Hermes) (Swiss-Prot:Q9YGI5) [Xenopus laevis]; similar to RNA-binding protein with multiple splicing (RBP-MS) (Swiss-Prot:Q93062) [Homo sapiens]
HF_29sep04_0309	At5g40780.268418.m04951 lysine and histidine specific transporter, putative strong similarity to lysine and histidine specific transporter GI:2576361 from [Arabidopsis thaliana]; contains Pfam profile PF01490: Transmembrane amino acid transporter protein
HF_29sep04_0312	At1g60550.168414.m06816 naphthoate synthase, putative / dihydroxynaphthoic acid synthetase, putative / DHNA synthetase, putative contains similarity to MENB from Escherichia coli [SP|P27290], Bacillus subtilis [SP|P23966]; contains Pfam profile PF00378 enoyl-CoA hydratase/isomerase family protein
HF_29sep04_0317	At5g23860.168418.m02801 tubulin beta-8 chain (TUB8) (TUBB8) identical to SP|P29516 Tubulin beta-8 chain {Arabidopsis thaliana}; supporting cDNA gi|15451225|gb|AY054693.1|
HF_29sep04_0318	At5g64430.168418.m08093 octicosapeptide/Phox/Bem1p (PB1) domain-containing protein contains Pfam profile PF00564: PB1 domain
HF_29sep04_0319	At3g63310.168416.m07121 expressed protein low similarity to N-methyl-D-aspartate receptor-associated protein [Drosophila melanogaster] GI:567104; contains Pfam profile PF01027: Uncharacterized protein family UPF0005
HF_29sep04_0321	At5g63380.168418.m07955 4-coumarate--CoA ligase family protein / 4-coumaroyl-CoA synthase family protein similar to 4CL2 [gi:12229665] from Arabidopsis thaliana, 4CL1 [gi:12229631] from Nicotiana tabacum; contains Pfam AMP-binding enzyme domain PF00501
HF_29sep04_0322	no_hits_found---------
HF_29sep04_0323	At1g55740.168414.m06382 alkaline alpha galactosidase, putative similar to alkaline alpha galactosidase I [Cucumis melo] GI:29838629; contains Pfam profile PF05691: Raffinose synthase or seed imbibition protein Sip1
HF_29sep04_0325	At1g74840.168414.m08672 myb family transcription factor similar to myb-related transcription activator GI:9279717 from [Arabidopsis thaliana]
HF_29sep04_0326	At5g42400.168418.m05162 SET domain-containing protein (TXR7) contains Pfam profile PF00856: SET domain
HF_29sep04_0328	At1g78280.168414.m09122 transcription factor jumonji (jmjC) domain-containing protein contains Pfam PF00646: F-box domain; contains Pfam PF02373: jmjC domain; similar to apoptotic cell clearance receptor PtdSerR (GI:11037740) [Mus musculus]
HF_29sep04_0329	no_hits_found---------
HF_29sep04_0330	At1g70420.168414.m08102 expressed protein
HF_29sep04_0331	At5g58070.168418.m07267 lipocalin, putative similar to temperature stress-induced lipocalin [Triticum aestivum] GI:18650668
HF_29sep04_0332	no_hits_found---------
HF_29sep04_0333	no_hits_found---------
HF_29sep04_0335	At4g01810.168417.m00238 protein transport protein-related related to Sec23 protein [Homo sapiens] gi|1296664|emb|CAA65774
HF_29sep04_0339	At5g59140.168418.m07412 SKP1 family protein similar to elongin C, Drosophila melanogaster, GI:2780365 PIR:JC5794; contains Pfam profile PF01466: Skp1 family, dimerisation domain
HF_29sep04_0341	no_hits_found---------
HF_29sep04_0342	At5g62890.168418.m07891 permease, putative similar to permease 1 [Zea mays] GI:7844006; contains Pfam profile: PF00860 Xanthine/uracil permeases family; identical to cDNA putative permease 1 (MQB2.21) GI:21326024
HF_29sep04_0344	At1g15030.168414.m01796 expressed protein
HF_29sep04_0347	no_hits_found---------
HF_29sep04_0349	no_hits_found---------
HF_29sep04_0352	At1g54310.268414.m06192 expressed protein
HF_29sep04_0353	At3g49190.168416.m05376 condensation domain-containing protein contains Pfam profile PF00668: Condensation domain
HF_29sep04_0354	At5g13540.268418.m01564 expressed protein HERC2 - Homo sapiens, EMBL:AF071172; isoform contains non-consensus GG acceptor splice site at intron 6
HF_29sep04_0355	At5g43400.168418.m05305 expressed protein strong similarity to unknown protein (emb|CAB86628.1)
HF_29sep04_0356	At1g33360.168414.m04129 ATP-dependent Clp protease ATP-binding subunit ClpX, putative similar to CLP protease regulatory subunit CLPX GI:2674203 from [Arabidopsis thaliana]
HF_29sep04_0357	no_hits_found---------
HF_29sep04_0361	At3g02650.168416.m00256 pentatricopeptide (PPR) repeat-containing protein contains Pfam profile PF01535: PPR repeat
HF_29sep04_0362	At3g25540.168416.m03175 longevity-assurance (LAG1) family protein similar to Alternaria stem canker resistance protein (ASC1) [Lycopersicon esculentum] GI:7688742; contains Pfam profile PF03798: Longevity-assurance protein (LAG1); supporting cDNA gi|7658238|gb|AF198179.1|AF198179
HF_29sep04_0365	no_hits_found---------
HF_29sep04_0366	At3g48970.168416.m05349 copper-binding family protein similar to copper homeostasis factor gi:3168840 from Arabidopsis thaliana; contains Pfam heavy-metal-associated domain PF00403
HF_29sep04_0370	At2g23970.168415.m02862 defense-related protein, putative similar to defense-related protein [Brassica carinata] GI:14009290
HF_29sep04_0372	At4g05440.168417.m00826 temperature sensing protein-related contains weak similarity to D123 (GI:1236114) [Rattus norvegicus]
HF_29sep04_0374	At4g19170.168417.m02829 9-cis-epoxycarotenoid dioxygenase, putative / neoxanthin cleavage enzyme, putative / carotenoid cleavage dioxygenase, putative similar to 9-cis-epoxycarotenoid dioxygenase [Phaseolus vulgaris][GI:6715257]; neoxanthin cleavage enzyme, Lycopersicon esculentum, PATX:E325797
HF_29sep04_0375	At5g57490.168418.m07184 porin, putative similar to 36kDA porin II [Solanum tuberosum] GI:515360; contains Pfam profile PF01459: Eukaryotic porin
HF_29sep04_0376	At1g31910.168414.m03921 GHMP kinase family protein contains TIGRFAM profile TIGR01219: phosphomevalonate kinase; contains Pfam PF00288: GHMP kinases putative ATP-binding protein domain; similar to Phosphomevalonate kinase (EC 2.7.4.2) (Swiss-Prot:P24521) [Saccharomyces cerevisiae]
HF_29sep04_0377	At1g73390.368414.m08497 expressed protein
HF_29sep04_0379	At1g63010.268414.m07116 SPX (SYG1/Pho81/XPR1) domain-containing protein contains Pfam profile PF03105: SPX domain
HF_29sep04_0380	At3g02600.168416.m00251 phosphatidic acid phosphatase family protein / PAP2 family protein similar to phosphatidic acid phosphatase [Mus musculus] GI:1487873; contains Pfam profile: PF01569 phosphatase PAP2 superfamily
HF_29sep04_0383	At1g50920.168414.m05725 GTP-binding protein-related similar to GTP-binding protein SP:Q99ME9 from [Mus musculus]
HF_29sep04_0385	At4g19230.268417.m02837 cytochrome P450 family protein cytochrome P450, Arabidopsis thaliana; supported by cDNA: gi_15293092_gb_AY050980.1_
HF_29sep04_0388	At1g76900.268414.m08950 F-box family protein / tubby family protein similar to Tubby protein (SP:P50586) {Mus musculus}; similar to Chain A, C-Terminal Domain Of Mouse Brain Tubby Protein (GI:6730158) [Mus musculus]; similar to Tubby related protein 1 (Tubby-like protein 1) (Swiss-Prot:O00294) [Homo sapiens]; similar to phosphodiesterase (GI:467578) [Mus musculus]; contains Pfam profile: PF01167:…
HF_29sep04_0389	no_hits_found---------
HF_29sep04_0390	At1g64390.168414.m07298 endo-1,4-beta-glucanase, putative / cellulase, putative similar to endo-beta-1,4-glucanase GI:4972236 from [Fragaria x ananassa] (Plant Mol. Biol. 40, 323-332 (1999))
HF_29sep04_0392	At4g24690.168417.m03534 ubiquitin-associated (UBA)/TS-N domain-containing protein / octicosapeptide/Phox/Bemp1 (PB1) domain-containing protein contains Pfam profiles PF00627: Ubiquitin-associated (UBA)/TS-N domain, PF00569: Zinc finger ZZ type domain, PF00564: PB1 domain
HF_29sep04_0393	no_hits_found---------
HF_29sep04_0394	At4g23850.168417.m03429 long-chain-fatty-acid--CoA ligase / long-chain acyl-CoA synthetase nearly identical to acyl-CoA synthetase (MF7P) from Brassica napus [gi:1617270]
HF_29sep04_0396	no_hits_found---------
HF_29sep04_0397	At4g02080.168417.m00279 GTP-binding protein (SAR1A) identical to SP:O04834 GTP-binding protein SAR1A. [Arabidopsis thaliana]
HF_29sep04_0403	no_hits_found---------
HF_29sep04_0404	At5g03900.268418.m00368 expressed protein predicted protein, Synechocystis sp., PIR:S74969
HF_29sep04_0405	no_hits_found---------
HF_29sep04_0406	At1g27200.168414.m03313 expressed protein contains Pfam PF01697: Domain of unknown function
HF_29sep04_0407	At3g14470.168416.m01833 disease resistance protein (NBS-LRR class), putative domain signature NBS-LRR exists, suggestive of a disease resistance protein.
HF_29sep04_0413	no_hits_found---------
HF_29sep04_0414	At3g16270.168416.m02053 expressed protein gene model
HF_29sep04_0415	At3g01120.168416.m00016 cystathionine gamma-synthase, chloroplast / O-succinylhomoserine (Thiol)-lyase (CGS) identical to SP|P55217 Cystathionine gamma-synthase, chloroplast precursor (EC 4.2.99.9) (CGS) (O-succinylhomoserine (Thiol)-lyase) {Arabidopsis thaliana}
HF_29sep04_0416	At3g29060.168416.m03635 EXS family protein / ERD1/XPR1/SYG1 family protein similar to PHO1 protein [Arabidopsis thaliana] GI:20069032; contains Pfam profiles PF03105: SPX domain, PF03124: EXS family
HF_29sep04_0419	At4g05420.168417.m00824 UV-damaged DNA-binding protein, putative similar to UV-damaged DNA binding protein (GI:12082087) [Oryza sativa]; contains Pfam PF03178 : CPSF A subunit region
HF_29sep04_0421	At1g57860.168414.m06565 60S ribosomal protein L21 similar to 60S ribosomal protein L21 GI:3885884 from [Oryza sativa]
HF_29sep04_0424	At5g49430.168418.m06116 transducin family protein / WD-40 repeat family protein similar to WD-repeat protein 9 (SP:Q9NSI6) {Homo sapiens}; contains Pfam PF00400: WD domain, G-beta repeat (4 copies)
HF_29sep04_0425	At1g14870.168414.m01778 expressed protein similar to PGPS/D12 [Petunia x hybrida] GI:4105794; contains Pfam profile PF04749: Protein of unknown function, DUF614
HF_29sep04_0426	At3g50120.168416.m05479 expressed protein contains Pfam profile PF03140: Plant protein of unknown function; expression supported by MPSS
HF_29sep04_0427	At1g79750.168414.m09304 malate oxidoreductase, putative similar to malate oxidoreductase (NADP-dependent malic enzyme) GB:P34105 (Populus balsamifera subsp. trichocarpa)
HF_29sep04_0428	At2g38320.168415.m04708 expressed protein
HF_29sep04_0429	At5g03380.168418.m00291 heavy-metal-associated domain-containing protein similar to farnesylated protein ATFP2 [GI:4097545]; contains Pfam profile PF00403: Heavy-metal-associated domain
HF_29sep04_0431	no_hits_found---------
HF_29sep04_0432	At4g38520.268417.m05451 protein phosphatase 2C family protein / PP2C family protein similar to Ser/Thr protein phosphatase 2C (PP2C6) (GI:15020818) [Arabidopsis thaliana]; similar to protein phosphatase 2C (GI:3608412) [Mesembryanthemum crystallinum]; contains Pfam PF00481 : Protein phosphatase 2C domain;
HF_29sep04_0433	no_hits_found---------
HF_29sep04_0435	At1g04690.168414.m00466 potassium channel protein, putative nearly identical to K+ channel protein [Arabidopsis thaliana] GI:1063415; contains Pfam profile PF00248: oxidoreductase, aldo/keto reductase family
HF_29sep04_0437	At1g47128.168414.m05222 cysteine proteinase (RD21A) / thiol protease identical to SP|P43297 Cysteine proteinase RD21A precursor (EC 3.4.22.-) {Arabidopsis thaliana}, thiol protease RD21A SP:P43297 from [Arabidopsis thaliana]
HF_29sep04_0440	At1g62990.168414.m07113 homeodomain transcription factor (KNAT7) contains Pfam profiles: PF03789 ELK domain, PF03790 KNOX1 domain, PF03791 KNOX2 domain; similar to homeobox protein HD1 SP:P46606 from [Brassica napus]; identical to cDNA homeodomain transcription factor KNAT7 (KNAT7) GI:11878229
HF_29sep04_0441	At4g21410.168417.m03093 protein kinase family protein contains Pfam PF00069: Protein kinase domain
HF_29sep04_0442	At4g03500.168417.m00477 ankyrin repeat family protein contains ankyrin repeats, Pfam:PF00023
HF_29sep04_0443	At2g40950.168415.m05056 bZIP transcription factor family protein similar to AtbZIP transcription factor GI:17065880 from [Arabidopsis thaliana]; contains Pfam profile: bZIP transcription factor PF00170
HF_29sep04_0444	At2g37230.168415.m04568 pentatricopeptide (PPR) repeat-containing protein contains Pfam profile PF01535: PPR repeat
HF_29sep04_0448	At1g18260.168414.m02277 suppressor of lin-12-like protein-related / sel-1 protein-related similar to Sel-1 homolog precursor (Suppressor of lin-12-like protein) (Sel-1L)(SP:Q9UBV2) {Homo sapiens}
HF_29sep04_0449	At1g03055.168414.m00278 expressed protein
HF_29sep04_0450	no_hits_found---------
HF_29sep04_0454	At1g04910.168414.m00488 expressed protein contains Pfam PF03138: Plant protein family. The function of this family of plant proteins is unknown; previously annotated as 'growth regulator protein' based on similarity to axi 1 protein (GB:X80301) (GI:559920) from [Nicotiana tabacum], which, due to scienitific fraud was retracted. Retraction in: Schell J. EMBO J 1999 May 17;18(10):2908. PMID:1040049…
HF_29sep04_0456	At5g64440.168418.m08095 amidase family protein low similarity to enantiomerase-selective amidase [Rhodococcus sp.] GI:152052; contains Pfam profile PF01425: Amidase
HF_29sep04_0460	At4g22010.168417.m03185 multi-copper oxidase type I family protein similar to pollen-specific BP10 protein [SP|Q00624][Brassica napus]; contains Pfam profile: PF00394 Multicopper oxidase
HF_29sep04_0461	At5g16750.168418.m01961 transducin family protein / WD-40 repeat family protein contains 8 WD-40 repeats (PF00400); similar to transducin homolog sazD - Homo sapiens, EMBL:U02609
HF_29sep04_0463	At4g23160.168417.m03342 protein kinase family protein contains Pfam domain PF00069: Protein kinase domain
HF_29sep04_0465	At2g43950.268415.m05465 expressed protein
HF_29sep04_0469	no_hits_found---------
HF_29sep04_0471	At1g13860.468414.m01627 dehydration-responsive protein-related similar to early-responsive to dehydration stress ERD3 protein [Arabidopsis thaliana] GI:15320410; contains Pfam profile PF03141: Putative methyltransferase
HF_29sep04_0473	At2g39630.168415.m04858 glycosyl transferase family 2 protein similar to dolichyl-phosphate beta-glucosyltransferase from Saccharomyces cerevisiae [SP|P40350]; contains Pfam glycosyltransferase group 2 domain PF00535
HF_29sep04_0474	no_hits_found---------
HF_29sep04_0475	At5g60600.168418.m07602 1-hydroxy-2-methyl-2-(E)-butenyl 4-diphosphate synthase, putative / GcpE family protein similar to GcpE [Plasmodium falciparum] GI:13094969; contains Pfam profile PF04551: GcpE protein; supporting cDNA gi|27462471|gb|AF434673.1
HF_29sep04_0476	At1g68710.168414.m07850 haloacid dehalogenase-like hydrolase family protein similar to Potential phospholipid-transporting ATPase (EC 3.6.3.1) from {Mus musculus} SP|P98200, {Bos taurus} SP|Q29449, {Homo sapiens} SP|O43520; contains InterPro accession IPR005834: Haloacid dehalogenase-like hydrolase
HF_29sep04_0478	At4g12610.168417.m01987 transcription initiation factor IIF alpha subunit (TFIIF-alpha) family protein low similarity to SP|Q05913 Transcription initiation factor IIF, alpha subunit (TFIIF-alpha) (Transcription factor 5, large chain) (TF5A) {Drosophila melanogaster}; contains Pfam profile PF05793: Transcription initiation factor IIF, alpha subunit (TFIIF-alpha)
HF_29sep04_0479	no_hits_found---------
HF_29sep04_0480	no_hits_found---------
HF_29sep04_0481	At2g02560.168415.m00195 TIP120 protein, putative similar to TBP-interacting protein TIP120 GI:1799570 from [Rattus norvegicus]
HF_29sep04_0482	At3g61060.268416.m06834 F-box family protein / lectin-related low similarity to PP2 lectin polypeptide [Cucurbita maxima] GI:410437; contains Pfam profile PF00646: F-box domain
HF_29sep04_0484	no_hits_found---------
HF_29sep04_0485	At2g01670.168415.m00094 MutT/nudix family protein similar to SP|Q09790 Diadenosine 5',5'''-P1,P6-hexaphosphate hydrolase (EC 3.6.1.-) (Ap6A hydrolase) {Schizosaccharomyces pombe}; contains Pfam profile PF00293: NUDIX domain
HF_29sep04_0486	At1g49760.168414.m05580 polyadenylate-binding protein, putative / PABP, putative similar to poly(A)-binding protein GB:AAF66825 GI:7673359 from [Nicotiana tabacum]
HF_29sep04_0487	At5g53090.168418.m06595 oxidoreductase, putative similar to forever young oxidoreductase (FEY3) GI:12004621 from [Arabidopsis thaliana]
HF_29sep04_0489	At4g38270.168417.m05406 glycosyl transferase family 8 protein contains Pfam profile: PF01501 glycosyl transferase family 8
HF_29sep04_0490	At2g44350.168415.m05516 citrate synthase, mitochondrial, putative strong similarity to SP|P20115 Citrate synthase, mitochondrial precursor {Arabidopsis thaliana}; contains Pfam profile PF00285: Citrate synthase
HF_29sep04_0491	At2g03820.168415.m00343 nonsense-mediated mRNA decay NMD3 family protein contains Pfam profile: PF04981 NMD3 family
HF_29sep04_0494	At2g20190.168415.m02361 CLIP-associating protein (CLASP) -related similar to CLIP-associating protein CLASP2 (GI:13508651) [Rattus norvegicus]
HF_29sep04_0495	At2g20580.168415.m02404 26S proteasome regulatory subunit S2 (RPN1) contains an APC-complex (cyclosome) and proteasome component repeat ( PS50248)
HF_29sep04_0496	At3g02490.168416.m00237 pentatricopeptide (PPR) repeat-containing protein contains Pfam profile PF01535: PPR repeat
HF_29sep04_0497	no_hits_found---------
HF_29sep04_0498	At4g24970.168417.m03578 ATP-binding region, ATPase-like domain-containing protein low similarity to microrchidia [Mus musculus] GI:5410255; contains Pfam profile PF02518: ATPase, histidine kinase-, DNA gyrase B-, and HSP90-like domain protein
HF_29sep04_0500	At2g27600.168415.m03346 AAA-type ATPase family protein / vacuolar sorting protein-related similar to SP|P46467 SKD1 protein (Vacuolar sorting protein 4b) {Mus musculus}; contains Pfam profiles PF00004: ATPase AAA family, PF04212: MIT domain
HF_29sep04_0501	At2g31880.168415.m03895 leucine-rich repeat transmembrane protein kinase, putative
HF_29sep04_0502	no_hits_found---------
HF_29sep04_0507	At4g38630.168417.m05467 26S proteasome regulatory subunit S5A (RPN10) identical to multiubiquitin chain binding protein (MBP1) SP:P55034, GI:1165206
HF_29sep04_0508	At1g64660.168414.m07330 Cys/Met metabolism pyridoxal-phosphate-dependent enzyme family protein similar to SP|P13254 Methionine gamma-lyase (EC 4.4.1.11) (L-methioninase) {Pseudomonas putida}; contains Pfam profile PF01053: Cys/Met metabolism PLP-dependent enzyme
HF_29sep04_0510	At4g11820.268417.m01882 hydroxymethylglutaryl-CoA synthase / HMG-CoA synthase / 3-hydroxy-3-methylglutaryl coenzyme A synthase identical to Hydroxymethylglutaryl-CoA synthase (EC 4.1.3.5) (HMG-CoA synthase) (3-hydroxy-3-methylglutaryl coenzyme A synthase) (Swiss-Prot:P54873) [Arabidopsis thaliana]
HF_29sep04_0517	no_hits_found---------
HF_29sep04_0518	At1g06550.168414.m00694 enoyl-CoA hydratase/isomerase family protein similar to CHY1 [gi:8572760]; contains Pfam profile PF00388 enoyl-CoA hydratase/isomerase family protein
HF_29sep04_0521	At5g18480.168418.m02179 glycogenin glucosyltransferase (glycogenin)-related low similarity to glycogenin-1 from Mus musculus [SP|Q9R062], Rattus norvegicus [SP|O08730], Homo sapiens [SP|P46976]; contains Pfam profile PF01501: Glycosyl transferase family 8
HF_29sep04_0522	At5g64200.268418.m08063 arginine/serine-rich splicing factor SC35 contains similarity to splicing factor; contains Pfam profile PF00076: RNA recognition motif. (a.k.a. RRM, RBD, or RNP domain)
HF_29sep04_0523	At5g20230.168418.m02408 plastocyanin-like domain-containing protein
HF_29sep04_0524	At5g65750.168418.m08274 2-oxoglutarate dehydrogenase E1 component, putative / oxoglutarate decarboxylase, putative / alpha-ketoglutaric dehydrogenase, putative similar to SP|P20967 2-oxoglutarate dehydrogenase E1 component, mitochondrial precursor (EC 1.2.4.2) (Alpha-ketoglutarate dehydrogenase) {Saccharomyces cerevisiae}; contains Pfam profiles PF02779: Transketolase, pyridine binding domain, PF…
HF_29sep04_0525	At1g53210.168414.m06031 sodium/calcium exchanger family protein / calcium-binding EF hand family protein contains Pfam profiles: PF01699 sodium/calcium exchanger protein, PF00036 EF hand
HF_29sep04_0526	At3g10740.168416.m01293 glycosyl hydrolase family protein 51 similar to arabinoxylan arabinofuranohydrolase isoenzyme AXAH-II from GI:13398414 [Hordeum vulgare]
HF_29sep04_0527	At5g24105.168418.m02831 expressed protein
HF_29sep04_0528	At1g18470.168414.m02304 zinc finger (C3HC4-type RING finger) family protein contains Pfam profile: PF00097 zinc finger, C3HC4 type
HF_29sep04_0529	At3g25230.168416.m03152 peptidyl-prolyl cis-trans isomerase / FK506-binding protein (ROF1) identical to rotamase FKBP (ROF1) GB:U49453 [Arabidopsis thaliana] (Mol. Gen. Genet. 252 (5), 510-517 (1996))
HF_29sep04_0530	At5g10940.168418.m01269 transducin family protein / WD-40 repeat family protein unnamed ORF cDNA FLJ10872, Homo sapiens, EMBL:AK001734; contains Pfam PF00400: WD domain, G-beta repeat (6 copies,1 weak)
HF_29sep04_0533	At2g37230.168415.m04568 pentatricopeptide (PPR) repeat-containing protein contains Pfam profile PF01535: PPR repeat
HF_29sep04_0535	At5g35160.168418.m04167 endomembrane protein 70, putative p76, Homo sapiens, EMBL:HSU81006
HF_29sep04_0536	At2g40280.168415.m04958 dehydration-responsive family protein similar to early-responsive to dehydration stress ERD3 protein [Arabidopsis thaliana] GI:15320410; contains Pfam profile PF03141: Putative methyltransferase
HF_29sep04_0540	At4g33240.168417.m04731 phosphatidylinositol-4-phosphate 5-kinase family protein similar to SP|Q9Z1T6 FYVE finger-containing phosphoinositide kinase (EC 2.7.1.68) (1- phosphatidylinositol-4-phosphate kinase) (PIP5K) (PtdIns(4)P-5-kinase) {Mus musculus}; contains Pfam profiles PF01504: Phosphatidylinositol-4-phosphate 5-Kinase, PF01363: FYVE zinc finger, PF00118: TCP-1/cpn60 chaperonin family
HF_29sep04_0542	no_hits_found---------
HF_29sep04_0546	At2g34357.168415.m04206 expressed protein
HF_29sep04_0547	At1g02305.168414.m00175 cathepsin B-like cysteine protease, putative similar to cathepsin B-like cysteine proteinase [Nicotiana rustica] GI:609175; contains Pfam profile PF00112: Papain family cysteine protease
HF_29sep04_0549	no_hits_found---------
HF_29sep04_0550	At1g11680.168414.m01341 obtusifoliol 14-demethylase (CYP51) identical to obtusifoliol 14-demethylase (GI:14624983) [Arabidopsis thaliana]
HF_29sep04_0551	At1g50460.168414.m05656 hexokinase, putative similar to hexokinase 1 [Spinacia oleracea] Swiss-Prot:Q9SEK3
HF_29sep04_0553	At5g11520.168418.m01344 aspartate aminotransferase, chloroplast / transaminase A (ASP3) (YLS4) identical to SP|P46644 Aspartate aminotransferase, chloroplast precursor (EC 2.6.1.1) (Transaminase A) {Arabidopsis thaliana}; identical to cDNA YLS4 mRNA for aspartate aminotransferase (ASP3), partial cds GI:13122285
HF_29sep04_0555	At2g42450.168415.m05252 lipase class 3 family protein similar to calmodulin-binding heat-shock protein CaMBP [Nicotiana tabacum] GI:1087073; contains Pfam profile PF01764: Lipase, PF03893: Lipase 3 N-terminal region
HF_29sep04_0556	At1g64060.168414.m07256 respiratory burst oxidase protein F (RbohF) (RbohAp108) / NADPH oxidase identical to cytochrome b245 beta chain homolog RbohAp108 [GI:2654868], respiratory burst oxidase protein F [gi:3242456], from Arabidopsis thaliana
HF_29sep04_0557	At1g14590.168414.m01735 expressed protein similar to GI:4406788, GI:6063544, GI:2827651, GI:10764853 from [Arabidopsis thaliana]
HF_29sep04_0558	At5g51230.268418.m06353 embryonic flower 2 (EMF2) identical to embryonic flower 2 [Arabidopsis thaliana] GI:14276050; supporting cDNA gi|14276049|dbj|AB053171.1|
HF_29sep04_0559	At4g24040.168417.m03454 glycosyl hydrolase family protein 37 / trehalase, putative similar to trehalase 1 GMTRE1 GI:4559292 from [Glycine max]
HF_29sep04_0560	At5g05240.168418.m00560 expressed protein similar to unknown protein (gb AAD32815.2)
HF_29sep04_0561	At3g45140.168416.m04872 lipoxygenase (LOX2) identical to SP|P38418
HF_29sep04_0562	At1g51510.168414.m05797 RNA-binding protein, putative similar to RNA-binding protein 8 (Ribonucleoprotein RBM8) SP:Q9Y5S9 from [Homo sapiens], RNA-binding protein Y14 [Xenopus laevis] GI:11034807; contains InterPro entry IPR000504: RNA-binding region RNP-1 (RNA recognition motif) (RRM)
HF_29sep04_0563	At1g29940.168414.m03658 DNA-directed RNA polymerase family protein similar to SP|P22138 DNA-directed RNA polymerase I 135 kDa polypeptide (EC 2.7.7.6) (RNA polymerase I subunit 2) {Saccharomyces cerevisiae}; contains Pfam profiles PF04563; RNA polymerase beta subunit, PF04560: RNA polymerase Rpb2 domain 7, PF04561: RNA polymerase Rpb2 domain 2, PF04565: RNA polymerase Rpb2 domain 3, PF00562: RNA …
HF_29sep04_0564	At2g34030.168415.m04166 calcium-binding EF hand family protein contains INTERPRO:IPR002048 calcium-binding EF-hand domain
HF_29sep04_0567	At1g08720.168414.m00968 mitogen-activated protein kinase kinase kinase (MAPKKK) (EDR1) identical to EDR1, a MAP kinase kinase kinase [Arabidopsis thaliana] gi|11127925|gb|AAG31143
HF_29sep04_0571	At3g53480.168416.m05904 ABC transporter family protein PDR5-like ABC transporter, Spirodela polyrrhiza, EMBL:Z70524
HF_29sep04_0572	no_hits_found---------
HF_29sep04_0573	At5g10820.168418.m01257 integral membrane transporter family protein contains 11 transmembrane domains; similar to folate/methotrexate transporter FT1 (GI:5813863) {Leishmania donovani}; lignostilbene-alpha,beta-dioxygenase gene, Synechococcus PCC7942, EMBL:AF055873
HF_29sep04_0575	At2g40890.168415.m05046 cytochrome P450 98A3, putative (CYP98A3) identical to Cytochrome P450 98A3 (SP|O22203) [Arabidopsis thaliana]; similar to gi:17978651 from Pinus taeda
HF_29sep04_0576	At4g28600.168417.m04090 calmodulin-binding protein similar to pollen-specific calmodulin-binding protein MPCBP GI:10086260 from [Zea mays]
HF_29sep04_0578	no_hits_found---------
HF_29sep04_0583	At3g23510.168416.m02960 cyclopropane fatty acid synthase, putative / CPA-FA synthase, putative similar to cyclopropane synthase [Sterculia foetida] GI:21069167; contains Pfam profile PF02353: Cyclopropane-fatty-acyl-phospholipid synthase
HF_29sep04_0585	At3g09520.168416.m01131 exocyst subunit EXO70 family protein contains Pfam domain PF03081: Exo70 exocyst complex subunit;
HF_29sep04_0589	At4g15560.168417.m02377 1-deoxy-D-xylulose 5-phosphate synthase, putative / 1-deoxyxylulose-5-phosphate synthase, putative / DXP-synthase, putative (DEF) (CLA1) identical to SP|Q38854 Probable 1-deoxy-D-xylulose 5-phosphate synthase, chloroplast precursor (EC 4.1.3.37) (1-deoxyxylulose-5-phosphate synthase) (DXP synthase) (DXPS). [Mouse-ear cress] {Arabidopsis thaliana}, DEF (deficient in photosy…
HF_29sep04_0590	At1g06220.268414.m00656 elongation factor Tu family protein similar to Cryptosporidium parvum elongation factor-2 GB:U21667 GI:706974 from [Cryptosporidium parvum]
HF_29sep04_0592	At1g54290.168414.m06189 eukaryotic translation initiation factor SUI1, putative similar to P|P32911 Protein translation factor SUI1 {Saccharomyces cerevisiae}; contains Pfam profile PF01253: Translation initiation factor SUI1
HF_29sep04_0593	At3g02360.268416.m00220 6-phosphogluconate dehydrogenase family protein contains Pfam profiles: PF00393 6-phosphogluconate dehydrogenase C-terminal domain, PF03446 NAD binding domain of 6-phosphogluconate ;similar to 6-phosphogluconate dehydrogenase GB:BAA22812 GI:2529229 [Glycine max]
HF_29sep04_0595	At4g31940.168417.m04539 cytochrome P450, putative cytochrome P450 monooxygenase, Pisum sativum, PATCHX:G894153
HF_29sep04_0596	At2g46180.168415.m05742 intracellular protein transport protein USO1-related similar to Intracellular protein transport protein USO1 (Swiss-Prot:P25386) [Saccharomyces cerevisiae]
HF_29sep04_0598	At2g36190.168415.m04442 beta-fructosidase, putative / beta-fructofuranosidase, putative similar to beta-fructofuranosidase GI:18324 from [Daucus carota]
HF_29sep04_0599	no_hits_found---------
HF_29sep04_0602	At2g39990.168415.m04914 eukaryotic translation initiation factor 3 subunit 5 / eIF-3 epsilon / eIF3f (TIF3F1) identical to SP|O04202 Eukaryotic translation initiation factor 3 subunit 5 (eIF-3 epsilon) (eIF3 p32 subunit) (eIF3f) {Arabidopsis thaliana}; contains Pfam profile PF01398: Mov34/MPN/PAD-1 family
HF_29sep04_0603	no_hits_found---------
HF_29sep04_0604	At5g12980.168418.m01488 rcd1-like cell differentiation protein, putative similar to protein involved in sexual development [Schizosaccharomyces pombe] GI:1620896; contains Pfam profile PF04078: Cell differentiation family, Rcd1-like
HF_29sep04_0606	At1g30520.168414.m03734 acyl-activating enzyme 14 (AAE14) identical to acyl-activating enzyme 14 [Arabidopsis thaliana]; similar to SP|Q42524 4-coumarate--CoA ligase 1 (EC 6.2.1.12) (4-coumaroyl-CoA synthase 1) {Arabidopsis thaliana}; contains Pfam profile PF00501: AMP-binding enzyme; identical to cDNA acyl-activating enzyme 14 (At1g30520) GI:29893263
HF_29sep04_0607	At4g27720.168417.m03984 expressed protein contains Pfam PF05631: Protein of unknown function (DUF791)
HF_29sep04_0609	At1g15690.168414.m01883 pyrophosphate-energized vacuolar membrane proton pump / pyrophosphate-energized inorganic pyrophosphatase (AVP-3) identical to pyrophosphate-energized vacuolar membrane proton pump (pyrophosphate-energized inorganic pyrophosphatase) SP:P31414 from [Arabidopsis thaliana]
HF_29sep04_0610	no_hits_found---------
HF_29sep04_0611	At2g25737.168415.m03087 expressed protein contains Pfam profile: PF01925 domain of unknown function DUF81
HF_29sep04_0613	At5g28150.168418.m03402 expressed protein
HF_29sep04_0614	At2g32730.168415.m04005 26S proteasome regulatory subunit, putative contains similarity to 26S proteasome regulatory subunit S1 SP:O88761, GI:3288594 from [Rattus norvegicus]
HF_29sep04_0615	At3g66654.368416.m00779 peptidyl-prolyl cis-trans isomerase cyclophilin-type family protein contains Pfam domain, PF00160: peptidyl-prolyl cis-trans isomerase, cyclophilin-type
HF_29sep04_0616	At2g06050.268415.m00664 12-oxophytodienoate reductase (OPR3) / delayed dehiscence1 (DDE1) nearly identical to DELAYED DEHISCENCE1 [GI:7688991] and to OPR3 [GI:10242314]; contains Pfam profile PF00724:oxidoreductase, FAD/FMN-binding; identical to cDNA OPDA-reductase homolog GI:5059114
HF_29sep04_0617	At1g04210.168414.m00411 leucine-rich repeat family protein / protein kinase family protein contains Pfam domains PF00560: Leucine Rich Repeat and PF00069: Protein kinase domain
HF_29sep04_0618	no_hits_found---------
HF_29sep04_0621	At2g03820.168415.m00343 nonsense-mediated mRNA decay NMD3 family protein contains Pfam profile: PF04981 NMD3 family
HF_29sep04_0622	At1g60500.168414.m06811 dynamin family protein similar to RBTMx2 [Oncorhynchus mykiss] GI:1399452; contains Pfam profiles PF01031: Dynamin central region, PF00350: Dynamin family, PF02212: Dynamin GTPase effector domain
HF_29sep04_0623	At5g35450.168418.m04215 disease resistance protein (CC-NBS-LRR class), putative domain signature CC-NBS-LRR exists, suggestive of a disease resistance protein.
HF_29sep04_0625	At1g32440.168414.m04004 pyruvate kinase, putative similar to pyruvate kinase isozyme G, chloroplast precursor [Nicotiana tabacum] SWISS-PROT:Q40546
HF_29sep04_0626	At3g52450.168416.m05768 U-box domain-containing protein similar to immediate-early fungal elicitor protein CMPG1 [Petroselinum crispum] GI:14582200; contains Pfam profile PF04564: U-box domain
HF_29sep04_0627	At1g13060.168414.m01514 20S proteasome beta subunit E1 (PBE1) (PRCE) identical to GB:O23717; identical to cDNA proteasome subunit prce GI:2511595
HF_29sep04_0628	At4g12590.168417.m01985 expressed protein contains Pfam PF05863: Eukaryotic protein of unknown function (DUF850)
HF_29sep04_0629	At5g20165.168418.m02401 expressed protein
HF_29sep04_0631	no_hits_found---------
HF_29sep04_0633	At1g08650.168414.m00960 phosphoenolpyruvate carboxylase kinase identical to phosphoenolpyruvate carboxylase kinase [Arabidopsis thaliana] gi|6318613|gb|AAF06968; contains protein kinase domain, Pfam:PF00069
HF_29sep04_0635	At2g45510.168415.m05660 cytochrome P450, putative
HF_29sep04_0637	At3g04560.168416.m00484 expressed protein
HF_29sep04_0638	At3g19640.168416.m02489 magnesium transporter CorA-like family protein (MRS2-3) low similarity to SP|Q01926 RNA splicing protein MRS2, mitochondrial precursor {Saccharomyces cerevisiae}; contains Pfam profile PF01544: CorA-like Mg2+ transporter protein
HF_29sep04_0643	no_hits_found---------
HF_29sep04_0644	At3g11980.168416.m01482 male sterility protein 2 (MS2) identical to male sterility protein 2 (MS2) SP:Q08891 (Arabidopsis thaliana)
HF_29sep04_0646	At4g16450.168417.m02492 expressed protein
HF_29sep04_0649	At5g40810.168418.m04955 cytochrome c1, putative cytochrome c1, heme protein, mitochondrial precursor (Clone PC13III) [Solanum tuberosum] SWISS-PROT:P25076
HF_29sep04_0650	At2g45290.168415.m05637 transketolase, putative strong similarity to transketolase 1 [Capsicum annuum] GI:3559814; contains Pfam profiles PF02779: Transketolase, pyridine binding domain, PF02780: Transketolase, C-terminal domain, PF00456: Transketolase, thiamine diphosphate binding domain
HF_29sep04_0652	At5g19320.168418.m02302 RAN GTPase activating protein 2 (RanGAP2) identical to RAN GTPase activating protein 2 GI:6708468 from [Arabidopsis thaliana]
HF_29sep04_0653	no_hits_found---------
HF_29sep04_0655	At3g57880.168416.m06452 C2 domain-containing protein contains INTERPRO:IPR000008 C2 domain
HF_29sep04_0657	no_hits_found---------
HF_29sep04_0658	no_hits_found---------
HF_29sep04_0659	At1g66880.168414.m07601 serine/threonine protein kinase family protein contains protein kinase domain, Pfam:PF00069; contains serine/threonine protein kinase domain, INTERPRO:IPR002290
HF_29sep04_0660	At5g60620.168418.m07608 phospholipid/glycerol acyltransferase family protein contains Pfam PF01553: Acyltransferase
HF_29sep04_0661	At5g06600.268418.m00746 ubiquitin-specific protease 12 (UBP12) almost identical to ubiquitin-specific protease 12 GI:11993471 [Arabidopsis thaliana], one amino acid difference
HF_29sep04_0662	no_hits_found---------
HF_29sep04_0663	no_hits_found---------
HF_29sep04_0664	At4g19006.168417.m02801 26S proteasome regulatory subunit, putative (RPN9) similar to 26S proteasome subunit p40.5 [Homo sapiens] gi|3618343|dbj|BAA33214
HF_29sep04_0665	At2g01570.168415.m00081 gibberellin response modulator (RGA1) / gibberellin-responsive modulator identical to GB:Y11336, member of SCARECROW family
HF_29sep04_0666	At3g22110.168416.m02791 20S proteasome alpha subunit C (PAC1) (PRC9) identical to GB:AAC32057 from [Arabidopsis thaliana] (Genetics (1998) 149 (2), 677-692); identical to cDNA proteasome subunit prc9 GI:2511583
HF_29sep04_0667	At2g33340.168415.m04086 transducin family protein / WD-40 repeat family protein contains 5 WD-40 repeats (PF00400); similar to cell cycle control protein cwf8 (SP:O14011) [Schizosaccharomyces pombe (Fission yeast)]
HF_29sep04_0668	At4g17420.168417.m02608 expressed protein contains Pfam domain, PF01987: Protein of unknown function
HF_29sep04_0669	At1g14850.168414.m01776 non-repetitive/WGA-negative nucleoporin family protein contains Pfam profile: PF03177 non-repetitive/WGA-negative nucleoporin
HF_29sep04_0673	At1g56070.168414.m06438 elongation factor 2, putative / EF-2, putative similar to ELONGATION FACTOR 2 GB:O14460 from [Schizosaccharomyces pombe]
HF_29sep04_0674	At5g27030.168418.m03224 WD-40 repeat family protein contains 8 WD-40 repeats (PF00400) (2 weak)
HF_29sep04_0675	At3g23530.168416.m02961 cyclopropane fatty acid synthase, putative / CPA-FA synthase, putative similar to cyclopropane synthase [Sterculia foetida] GI:21069167; contains Pfam profiles PF02353: Cyclopropane-fatty-acyl-phospholipid synthase, PF01593: amine oxidase, flavin-containing
HF_29sep04_0676	At5g22250.168418.m02591 CCR4-NOT transcription complex protein, putative similar to SWISS-PROT:Q60809 CCR4-NOT transcription complex, subunit 7 (CCR4-associated factor 1, (CAF1) [Mus musculus]
HF_29sep04_0677	At1g80270.268414.m09398 DNA-binding protein, putative similar to DNA-binding protein [Triticum aestivum] GI:6958202; contains Pfam profile: PF01535 PPR repeat
HF_29sep04_0678	At3g16170.168416.m02041 acyl-activating enzyme 13 (AAE13) similar to malonyl CoA synthetase GB:AAF28840 from [Bradyrhizobium japonicum]; contains Pfam AMP-binding enzyme domain PF00501; identical to cDNA acyl-activating enzyme 13 (At3g16170) GI:29893232, acyl-activating enzyme 13 [Arabidopsis thaliana] GI:29893233
HF_29sep04_0683	At4g36130.168417.m05142 60S ribosomal protein L8 (RPL8C) ribosomal protein L8, cytosolic, tomato, PIR1:R5TOL8
HF_29sep04_0684	At1g08510.168414.m00942 acyl-[acyl carrier protein] thioesterase / acyl-ACP thioesterase / oleoyl-[acyl-carrier protein] hydrolase / S-acyl fatty acid synthase thioesterase identical to acyl-(acyl carrier protein) thioesterase [Arabidopsis thaliana] GI:804948
HF_29sep04_0685	no_hits_found---------
HF_29sep04_0686	At4g17830.168417.m02659 peptidase M20/M25/M40 family protein similar to acetylornithine deacetylase (Acetylornithinase, AO; N-acetylornithinase, NAO) [Dictyostelium discoideum] SWISS-PROT:P54638
HF_29sep04_0688	At1g73590.168414.m08519 auxin efflux carrier protein, putative (PIN1) identical to putative auxin efflux carrier protein; AtPIN1 [Arabidopsis thaliana] GI:4151319; contains Pfam profile PF03547: Auxin Efflux Carrier
HF_29sep04_0691	no_hits_found---------
HF_29sep04_0693	At1g79990.168414.m09356 coatomer protein complex, subunit beta 2 (beta prime), putative contains 7 WD-40 repeats (PF00400) (1 weak); similar to Coatomer beta' subunit (Beta'-coat protein) (Beta'-COP) (p102) (SP:P35606) [Homo sapiens]; similar to Coatomer beta' subunit (Beta'-coat protein) (Beta'-COP) (p102) (SP:O55029) [Mus musculus]
HF_29sep04_0694	no_hits_found---------
HF_29sep04_0695	At1g71980.168414.m08320 protease-associated zinc finger (C3HC4-type RING finger) family protein identical to ReMembR-H2 protein JR702 [Arabidopsis thaliana] gi|6942149|gb|AAF32326; contains Pfam domain, PF02225: protease-associated (PA) domain and Pfam domain, PF00097: Zinc finger, C3HC4 type (RING finger); identical to cDNA ReMembR-H2 protein JR702 mRNA, partial cds GI:6942148
HF_29sep04_0697	At5g20250.268418.m02411 raffinose synthase family protein / seed imbibition protein, putative (din10) similar to seed imbibition protein GB:AAA32975 GI:167100 from [Hordeum vulgare]; contains nonconsensus AT donor splice site at intron 1; contains Pfam profile PF05691: Raffinose synthase or seed imbibition protein Sip1; identical to cDNA seed imbibition protein (din10) partial cds GI:10834551
HF_29sep04_0699	At3g50440.168416.m05517 hydrolase, alpha/beta fold family protein similar to ethylene-induced esterase [Citrus sinensis] GI:14279437, polyneuridine aldehyde esterase [Rauvolfia serpentina] GI:6651393; contains Pfam profile PF00561: hydrolase, alpha/beta fold family
HF_29sep04_0700	At1g22900.168414.m02860 disease resistance-responsive family protein similar to pathogenesis-related protein [Pisum sativum] gi|4585273|gb|AAD25355
HF_29sep04_0703	At5g26860.168418.m03204 Lon protease homolog 2, mitochondrial almost identical to Lon protease homolog 2 mitochondrial precursor SP:P93655, GI:1848290 from [Arabidopsis thaliana]
HF_29sep04_0704	At2g30410.168415.m03704 tubulin folding cofactor A (KIESEL) identical to cDNA tubulin folding cofactor A, GI:20514256, SP|O04350 Tubulin-specific chaperone A (Tubulin-folding cofactor A) (CFA) (TCP1-chaperonin cofactor A homolog) {Arabidopsis thaliana}
HF_29sep04_0708	no_hits_found---------
HF_29sep04_0710	At1g50920.168414.m05725 GTP-binding protein-related similar to GTP-binding protein SP:Q99ME9 from [Mus musculus]
HF_29sep04_0711	At3g02110.168416.m00177 serine carboxypeptidase S10 family protein similar to serine carboxypeptidase II (CP-MII) GB:CAA70815 (SP:P08818) [Hordeum vulgare]
HF_29sep04_0714	no_hits_found---------
HF_29sep04_0715	no_hits_found---------
HF_29sep04_0717	no_hits_found---------
HF_29sep04_0718	no_hits_found---------
HF_29sep04_0719	At1g30320.168414.m03708 remorin family protein contains Pfam domain, PF03763: Remorin, C-terminal region
HF_29sep04_0720	At3g55270.168416.m06138 MAP kinase phosphatase (MKP1) identical to MAP kinase phosphatase (MKP1) GI:13540262 from [Arabidopsis thaliana]
HF_29sep04_0721	no_hits_found---------
HF_29sep04_0722	At1g26460.168414.m03227 pentatricopeptide (PPR) repeat-containing protein contains Pfam profile PF01535: PPR repeat
HF_29sep04_0723	no_hits_found---------
HF_29sep04_0725	At5g16620.168418.m01946 hydroxyproline-rich glycoprotein family protein contains proline rich extensin domains, INTERPRO:IPR002965
HF_29sep04_0728	At3g22590.168416.m02854 RNA pol II accessory factor Cdc73 family protein contains Pfam PF05179: RNA pol II accessory factor, Cdc73 family
HF_29sep04_0730	At3g17510.168416.m02237 CBL-interacting protein kinase 1 (CIPK1) identical to CBL-interacting protein kinase 1 [Arabidopsis thaliana] gi|11066952|gb|AAG28776; contains Pfam profiles PF00069: Protein kinase domain and PF03822: NAF domain; identical to cDNA CBL-interacting protein kinase 1 (CIPK1) GI:11066951
HF_29sep04_0732	At5g44200.168418.m05408 nuclear cap-binding protein, putative similar to SP|P52298 20 kDa nuclear cap binding protein (CBP20) (NCBP interacting protein 1) {Homo sapiens}; non-consensus AT donor splice site at exon 4, AC acceptor splice site at exon 5; contains InterPro entry IPR000504: RNA-binding region RNP-1 (RNA recognition motif) (RRM)
HF_29sep04_0733	no_hits_found---------
HF_29sep04_0737	no_hits_found---------
HF_29sep04_0739	no_hits_found---------
HF_29sep04_0741	At4g24330.168417.m03492 expressed protein hypothetical protein - Caenorhabditis elegans,PID:e1350884
HF_29sep04_0744	At4g24620.168417.m03526 glucose-6-phosphate isomerase, putative similar to glucose-6-phosphate isomerase [Spinacia oleracea] GI:3413511; contains Pfam profile PF00342: glucose-6-phosphate isomerase
HF_29sep04_0745	At5g04040.168418.m00384 patatin-related contains Patatin domain PF01734
HF_29sep04_0746	no_hits_found---------
HF_29sep04_0747	At2g37250.168415.m04570 adenylate kinase family protein contains Pfam profile: PF00406 adenylate kinase
HF_29sep04_0748	At4g13940.168417.m02157 adenosylhomocysteinase / S-adenosyl-L-homocysteine hydrolase / AdoHcyase (SAHH) identical to SP|O23255 Adenosylhomocysteinase (EC 3.3.1.1) (S-adenosyl-L-homocysteine hydrolase) (AdoHcyase) {Arabidopsis thaliana}; strong similarity to SP|P50248 Adenosylhomocysteinase (EC 3.3.1.1) {Nicotiana sylvestris}
HF_29sep04_0749	At2g30000.168415.m03650 expressed protein contains Pfam domain PF03660: Uncharacterised protein family (UPF0123)
HF_29sep04_0750	At2g37050.168415.m04546 leucine-rich repeat family protein / protein kinase family protein contains Pfam domains PF00560: Leucine Rich Repeat and PF00069: Protein kinase domain
HF_29sep04_0752	At3g60810.268416.m06803 expressed protein
HF_29sep04_0754	At3g13540.168416.m01702 myb family transcription factor contains Pfam profile: PF00249 myb-like DNA-binding domain
HF_29sep04_0755	no_hits_found---------
HF_29sep04_0756	no_hits_found---------
HF_29sep04_0759	At3g58060.168416.m06472 cation efflux family protein / metal tolerance protein, putative (MTPc3) member of the cation diffusion facilitator (CDF) family, or cation efflux (CE) family, PMID:11500563
HF_29sep04_0761	At5g13450.168418.m01548 ATP synthase delta chain, mitochondrial, putative / H(+)-transporting two-sector ATPase, delta (OSCP) subunit, putative identical to SP|Q96251; similar to SP|P22778 ATP synthase delta chain, mitochondrial precursor (EC 3.6.3.14) (Oligomycin sensitivity conferral protein) (OSCP) {Ipomoea batatas}; contains Pfam profile PF00213: ATP synthase F1, delta subunit
HF_29sep04_0763	no_hits_found---------
HF_29sep04_0765	At4g39050.168417.m05531 kinesin-related protein (MKRP2) kinesin motor protein - Ustilago maydis, PID:g2062750; identical to cDNA MKRP2 mRNA for kinesin-related protein GI:16902293, kinesin-related protein [Arabidopsis thaliana] GI:16902294
HF_29sep04_0768	At1g10760.168414.m01231 starch excess protein (SEX1) identical to SEX1 [Arabidopsis thaliana] GI:12044358; supporting cDNA gi|12044357|gb|AF312027.1|AF312027
HF_29sep04_0769	At1g78850.168414.m09191 curculin-like (mannose-binding) lectin family protein low similarity to ser/thr protein kinase from Zea mays [GI:2598067]; contains Pfam lectin (probable mannose binding) domain PF01453
HF_29sep04_0770	no_hits_found---------
HF_29sep04_0773	At5g61790.168418.m07754 calnexin 1 (CNX1) identical to calnexin homolog 1, Arabidopsis thaliana, EMBL:AT08315 [SP|P29402]
HF_29sep04_0774	At2g42010.168415.m05197 phospholipase D beta 1 / PLD beta 1 (PLDBETA1) identical to SP|P93733 Phospholipase D beta 1 (EC 3.1.4.4) (AtPLDbeta1) (PLD beta 1) (PLDbeta) {Arabidopsis thaliana}; contains Pfam profiles: PF00614 phospholipase D.active site motif, PF00168 C2 domain
HF_29sep04_0775	At4g26000.168417.m03745 KH domain-containing protein single-stranded nucleic acid-binding protein CBP - mouse, PIR2:S78515
HF_29sep04_0778	At5g06900.168418.m00779 cytochrome P450 family protein
HF_29sep04_0779	At1g33170.168414.m04096 dehydration-responsive family protein similar to early-responsive to dehydration stress ERD3 protein [Arabidopsis thaliana] GI:15320410; contains Pfam profile PF03141: Putative methyltransferase
HF_29sep04_0780	At5g17020.168418.m01995 exportin1 (XPO1) nearly identical to Exportin1 (XPO1) protein [Arabidopsis thaliana] GI:7671510
HF_29sep04_0781	no_hits_found---------
HF_29sep04_0783	At1g77510.168414.m09026 protein disulfide isomerase, putative similar to protein disulfide isomerase precursor GB:P29828 GI:4704766 [Medicago sativa]; Pfam HMM hit: PF00085 Thioredoxins
HF_29sep04_0785	At4g34490.168417.m04903 cyclase-associated protein (cap1) identical to cyclase-associated protein (cap1) GI:3169136 from [Arabidopsis thaliana]
HF_29sep04_0786	At3g48310.168416.m05272 cytochrome P450 71A22, putative (CYP71A22) Identical to Cytochrome P450 71A22 (SP:Q9STL1)[Arabidopsis thaliana]
HF_29sep04_0788	no_hits_found---------
HF_29sep04_0789	At4g30440.168417.m04323 NAD-dependent epimerase/dehydratase family protein similar to nucleotide sugar epimerase from Vibrio vulnificus GI:3093975 [PID:g3093975], WbnF [Escherichia coli] GI:5739472, CAPI protein {Staphylococcus aureus} SP|P39858; contains Pfam profile PF01370 NAD dependent epimerase/dehydratase family
HF_29sep04_0791	no_hits_found---------
HF_29sep04_0792	no_hits_found---------
HF_29sep04_0793	At4g16830.168417.m02540 nuclear RNA-binding protein (RGGA) identical to nuclear RNA binding protein GI:6492264 from [Arabidopsis thaliana]
HF_29sep04_0797	At1g16180.168414.m01938 TMS membrane family protein / tumour differentially expressed (TDE) family protein contains Pfam domain, PF03348: TMS membrane protein/tumour differentially expressed protein (TDE)
HF_29sep04_0798	At5g14310.168418.m01673 expressed protein low similarity to PrMC3 [Pinus radiata] GI:5487873
HF_29sep04_0800	At5g15450.168418.m01808 heat shock protein 100, putative / HSP100, putative / heat shock protein clpB, putative / HSP100/ClpB, putative similar to HSP100/ClpB GI:9651530 [Phaseolus lunatus]
HF_29sep04_0802	At1g77120.168414.m08982 alcohol dehydrogenase (ADH) identical to alcohol dehydrogenase GI:469467 from (Arabidopsis thaliana)
HF_29sep04_0804	no_hits_found---------
HF_29sep04_0805	At1g75080.268414.m08720 brassinosteroid signalling positive regulator (BZR1) identical to to BZR1 protein [Arabidopsis thaliana] gi|20270971|gb|AAM18490
HF_29sep04_0806	no_hits_found---------
HF_29sep04_0807	no_hits_found---------
HF_29sep04_0808	no_hits_found---------
HF_29sep04_0809	no_hits_found---------
HF_29sep04_0812	At1g78880.168414.m09195 balbiani ring 1-related / BR1-related contains weak similarity to BR1 [Chironomus tentans] gi|7042|emb|CAA45607
HF_29sep04_0814	no_hits_found---------
HF_29sep04_0818	At1g73860.168414.m08552 kinesin motor protein-related similar to kinesin-C GB:AAF04841 from [Strongylocentrotus purpuratus]
HF_29sep04_0819	At3g57520.168416.m06403 alkaline alpha galactosidase, putative similar to alkaline alpha galactosidase II [Cucumis melo] GI:29838631; contains Pfam profile PF05691: Raffinose synthase or seed imbibition protein Sip1
HF_29sep04_0820	At4g38180.168417.m05390 far-red impaired responsive protein, putative similar to far-red impaired response protein FAR1 [Arabidopsis thaliana] gi|5764395|gb|AAD51282; contains Pfam:PF03101 domain: FAR1 family and PF04434: SWIM zinc finger
HF_29sep04_0821	At4g10150.168417.m01660 zinc finger (C3HC4-type RING finger) family protein RING-H2 finger protein RHA1a, Arabidopsis thaliana,AF078683
HF_29sep04_0824	no_hits_found---------
HF_29sep04_0825	At5g37770.168418.m04547 touch-responsive protein / calmodulin-related protein 2, touch-induced (TCH2) identical to calmodulin-related protein 2,touch-induced SP:P25070 from [Arabidopsis thaliana]
HF_29sep04_0826	At4g34450.168417.m04896 coatomer gamma-2 subunit, putative / gamma-2 coat protein, putative / gamma-2 COP, putative similar to SP|Q9UBF2 Coatomer gamma-2 subunit (Gamma-2 coat protein) (Gamma-2 COP) {Homo sapiens}; contains Pfam profile: PF01602 Adaptin N terminal region
HF_29sep04_0827	no_hits_found---------
HF_29sep04_0828	At3g60240.168416.m06732 MIF4G domain-containing protein / MA3 domain-containing protein similar to eukaryotic protein synthesis initiation factor [Homo sapiens] GI:3941724; contains Pfam profiles PF02854: MIF4G domain, PF02847: MA3 domain
HF_29sep04_0829	At3g12300.168416.m01535 expressed protein
HF_29sep04_0830	At3g18060.168416.m02297 transducin family protein / WD-40 repeat family protein similar to 66 kDa stress protein (SP:P90587) [Physarum polycephalum (Slime mold)]; similar to WDR1 protein GB:AAD05042 [Gallus gallus] (Genomics 56 (1), 59-69 (1999)); contains 11 WD-40 repeats (PF00400)
HF_29sep04_0831	At1g34750.168414.m04321 protein phosphatase 2C, putative / PP2C, putative similar to GB:AAD17805 from (Lotus japonicus) (Proc. Natl. Acad. Sci. U.S.A. 96 (4), 1738-1743 (1999))
HF_29sep04_0832	no_hits_found---------
HF_29sep04_0833	no_hits_found---------
HF_29sep04_0834	At5g66140.168418.m08332 20S proteasome alpha subunit D2 (PAD2) (PRS1) (PRC6) identical to SP|O24616 Proteasome subunit alpha type 7-2 (EC 3.4.25.1) (20S proteasome alpha subunit D2) {Arabidopsis thaliana}
HF_29sep04_0835	At2g38320.168415.m04708 expressed protein
HF_29sep04_0838	At3g62660.168416.m07039 glycosyl transferase family 8 protein low similarity to glycosyl transferase lgtC - Neisseria gonorrhoeae, EMBL:AF208062; contains Pfam glycosyl transferase family 8 domain PF01501
HF_29sep04_0839	At1g50670.168414.m05698 OTU-like cysteine protease family protein contains Pfam profile PF02338: OTU-like cysteine protease
HF_29sep04_0841	no_hits_found---------
HF_29sep04_0842	At5g14040.168418.m01642 mitochondrial phosphate transporter identical to mitochondrial phosphate transporter GI:3318617 from [Arabidopsis thaliana]
HF_29sep04_0843	At3g55990.168416.m06221 expressed protein contains Pfam profile PF03005: Arabidopsis proteins of unknown function
HF_29sep04_0844	no_hits_found---------
HF_29sep04_0845	At5g61780.168418.m07753 tudor domain-containing protein / nuclease family protein contains Pfam domains PF00567: Tudor domain and PF00565: Staphylococcal nuclease homologue
HF_29sep04_0847	At5g19780.168418.m02351 tubulin alpha-3/alpha-5 chain (TUA5) nearly identical to SP|P20363 Tubulin alpha-3/alpha-5 chain {Arabidopsis thaliana}
HF_29sep04_0848	At4g30270.168417.m04303 MERI-5 protein (MERI-5) (MERI5B) / endo-xyloglucan transferase / xyloglucan endo-1,4-beta-D-glucanase (SEN4) identical to endo-xyloglucan transferase gi:944810, SP|P24806 MERI-5 protein precursor (Endo-xyloglucan transferase) (Xyloglucan endo-1,4-beta-D-glucanase) {Arabidopsis thaliana}
HF_29sep04_0849	no_hits_found---------
HF_29sep04_0850	At3g23430.168416.m02953 phosphate transporter, putative (PHO1) identical to PHO1 protein [Arabidopsis thaliana] GI:20069032; supporting cDNA gi|20069031|gb|AF474076.1|; contains Pfam profiles PF03124: EXS family and PF03105: SPX domain
HF_29sep04_0851	At3g07880.168416.m00963 Rho GDP-dissociation inhibitor family protein similar to SP|P52565 Rho GDP-dissociation inhibitor 1 (Rho GDI 1) (Rho-GDI alpha) {Homo sapiens}; contains Pfam profile PF02115: RHO protein GDP dissociation inhibitor
HF_29sep04_0852	At4g36760.168417.m05216 aminopeptidase P similar to Xaa-Pro aminopeptidase 2 [Lycopersicon esculentum] GI:15384991; contains Pfam profile PF00557: metallopeptidase family M24
HF_29sep04_0853	no_hits_found---------
HF_29sep04_0858	At3g17250.168416.m02205 protein phosphatase 2C-related / PP2C-related similar to protein phosphatase-2C GB:AAC36698 from [Mesembryanthemum crystallinum]
HF_29sep04_0860	At1g04170.168414.m00407 eukaryotic translation initiation factor 2 subunit 3, putative / eIF2S3, putative / eIF-2-gamma, putative similar to gb|U37354 from S. pombe. ESTs gb|T41979, gb|N37284 and gb|N37529 come from this gene
HF_29sep04_0861	At1g66970.168414.m07615 glycerophosphoryl diester phosphodiesterase family protein contains Pfam PF03009 : Glycerophosphoryl diester phosphodiesterase family
HF_29sep04_0862	At3g61760.168416.m06927 dynamin-like protein B (DL1B) identical to dynamin-like protein B [Arabidopsis thaliana] GI:27543504; strong similarity to GTP-binding protein [Arabidopsis thaliana] GI:807577, phragmoplastin SDL5A [Glycine max] GI:1218004; contains Pfam profiles PF01031: Dynamin central region, PF00350: Dynamin family, PF02212: Dynamin GTPase effector domain
HF_29sep04_0864	At5g48440.168418.m05989 FAD-dependent oxidoreductase family protein low similarity to hydrogen cyanide synthase HcnC from Pseudomonas fluorescens [GI:3220203]; contains Pfam profile PF01266 FAD dependent oxidoreductase
HF_29sep04_0865	no_hits_found---------
HF_29sep04_0866	no_hits_found---------
HF_29sep04_0867	no_hits_found---------
HF_29sep04_0868	At5g59960.168418.m07520 expressed protein
HF_29sep04_0869	At3g03490.168416.m00347 peroxisomal protein PEX19 family protein contains Pfam profile: PF04614 Pex19 protein family
HF_29sep04_0870	no_hits_found---------
HF_29sep04_0871	no_hits_found---------
HF_29sep04_0872	At1g35910.168414.m04460 trehalose-6-phosphate phosphatase, putative similar to trehalose-6-phosphate phosphatase (AtTPPB) [Arabidopsis thaliana] GI:2944180; contains Pfam profile PF02358: Trehalose-phosphatase
HF_29sep04_0874	no_hits_found---------
HF_29sep04_0876	At5g28290.168418.m03434 protein kinase, putative similar to LSTK-1-like kinase [Lycopersicon esculentum] GI:15637110; contains Pfam profile: PF00069 Eukaryotic protein kinase domain
HF_29sep04_0877	At1g22840.168414.m02852 cytochrome c, putative similar to cytochrome c [Pumpkin, Winter squash] SWISS-PROT:P00051
HF_29sep04_0879	At5g12010.168418.m01404 expressed protein
HF_29sep04_0880	At4g15093.168417.m02319 catalytic LigB subunit of aromatic ring-opening dioxygenase family contains Pfam PF02900: Catalytic LigB subunit of aromatic ring-opening dioxygenase
HF_29sep04_0882	no_hits_found---------
HF_29sep04_0883	At3g02530.168416.m00241 chaperonin, putative similar to SWISS-PROT:P80317- T-complex protein 1, zeta subunit (TCP-1-zeta) [Mus musculus]; contains Pfam:PF00118 domain, TCP-1/cpn60 chaperonin family
HF_29sep04_0884	At2g36630.168415.m04492 expressed protein contains Pfam profile: PF01925 domain of unknown function DUF81
HF_29sep04_0885	At2g40550.168415.m05003 expressed protein
HF_29sep04_0886	no_hits_found---------
HF_29sep04_0887	no_hits_found---------
HF_29sep04_0888	At1g52590.168414.m05937 expressed protein
HF_29sep04_0890	no_hits_found---------
HF_29sep04_0891	At2g14910.168415.m01695 expressed protein
HF_29sep04_0892	At5g22750.168418.m02657 SNF2 domain-containing protein / helicase domain-containing protein / RING finger domain-containing protein similar to SP|P36607 DNA repair protein rad8 {Schizosaccharomyces pombe}; contains Pfam profiles PF00271: Helicase conserved C-terminal domain, PF00176: SNF2 family N-terminal domain, PF00097: Zinc finger, C3HC4 type (RING finger)
HF_29sep04_0893	At5g58430.168418.m07317 exocyst subunit EXO70 family protein leucine zipper-containing protein, Lycopersicon esculentum, PIR:S21495; contains Pfam domain PF03081: Exo70 exocyst complex subunit; similar to rexo70 (GI:2827160) {Rattus norvegicus}
HF_29sep04_0894	At4g30310.368417.m04309 ribitol kinase, putative similar to ribitol kinase [Klebsiella pneumoniae] gi|2905643|gb|AAC26495
HF_29sep04_0895	At5g51050.168418.m06328 mitochondrial substrate carrier family protein similar to peroxisomal Ca-dependent solute carrier [Oryctolagus cuniculus] GI:2352427; contains INTERPRO:IPR001993 Mitochondrial substrate carrier family, INTERPRO:IPR002048 calcium-binding EF-hand domain
HF_29sep04_0898	At3g08950.168416.m01045 electron transport SCO1/SenC family protein similar to SP|P23833 SCO1 protein, mitochondrial precursor {Saccharomyces cerevisiae}; contains Pfam profile PF02630: SCO1/SenC
HF_29sep04_0899	At3g03080.168416.m00304 NADP-dependent oxidoreductase, putative similar to probable NADP-dependent oxidoreductase (zeta-crystallin homolog) P2 [SP|Q39173][gi:886430], Arabidopsis thaliana; similar to allyl alcohol dehydrogenase [Nicotiana tabacum] GI:6692816
HF_29sep04_0901	At1g47740.268414.m05309 expressed protein
HF_29sep04_0902	At3g22640.168416.m02858 cupin family protein contains similarity to vicilin-like protein precursor [Juglans regia] GI:6580762, vicilin precursor [Theobroma cacao] PIR|S22477, vicilin precursor [Macadamia integrifolia] GI:5852872
HF_29sep04_0903	At1g44970.168414.m05155 peroxidase, putative similar to peroxidase GI:993004 from [Mercurialis annua]
HF_29sep04_0904	At5g22810.168418.m02667 GDSL-motif lipase, putative similar to EXL3 (GP:15054386) [Arabidopsis thaliana]
HF_29sep04_0905	At4g33050.268417.m04703 calmodulin-binding family protein contains Pfam profile PF00612: IQ calmodulin-binding motif
HF_29sep04_0906	At3g04830.268416.m00524 expressed protein
HF_29sep04_0907	At3g46710.168416.m05071 disease resistance protein (CC-NBS-LRR class), putative domain signature CC-NBS-LRR exists, suggestive of a disease resistance protein.
HF_29sep04_0908	no_hits_found---------
HF_29sep04_0909	no_hits_found---------
HF_29sep04_0910	At3g02540.168416.m00242 ubiquitin family protein contains Pfam profiles PF00240: Ubiquitin family, PF00627: UBA/TS-N domain;
HF_29sep04_0912	no_hits_found---------
HF_29sep04_0913	At2g45750.168415.m05691 dehydration-responsive family protein similar to early-responsive to dehydration stress ERD3 protein [Arabidopsis thaliana] GI:15320410; contains Pfam profile PF03141: Putative methyltransferase
HF_29sep04_0914	no_hits_found---------
HF_29sep04_0915	no_hits_found---------
HF_29sep04_0916	At4g35790.368417.m05086 phospholipase D delta / PLD delta (PLDDELTA) identical to phospholipase D delta SP: Q9C5Y0 from [Arabidopsis thaliana]; supporting cDNA gi|11761141|dbj|AB031047.1|
HF_29sep04_0918	no_hits_found---------
HF_29sep04_0922	At2g32850.268415.m04025 protein kinase family protein contains protein kinase domain, Pfam:PF00069
HF_29sep04_0925	At2g40040.168415.m04920 defective chloroplasts and leaves protein-related / DCL protein-related similar to DCL protein, chloroplast precursor (Defective chloroplasts and leaves protein) (Swiss-Prot:Q42463) [Lycopersicon esculentum]
HF_29sep04_0927	no_hits_found---------
HF_29sep04_0928	At2g20860.168415.m02458 lipoic acid synthase (LIP1) identical to gi:3928758 contains Pfam profile PF04055: radical SAM domain protein
HF_29sep04_0929	At4g32720.168417.m04657 RNA recognition motif (RRM)-containing protein RNA-binding protein LAH1, Saccharomyces cerevisiae, PIR2:B48600; contains InterPro entry IPR000504: RNA-binding region RNP-1 (RNA recognition motif) (RRM)
HF_29sep04_0930	At1g67500.168414.m07688 DNA polymerase family B protein similar to SP|Q61493 DNA polymerase zeta catalytic subunit (EC 2.7.7.7) {Mus musculus}; contains Pfam profile PF00136: DNA polymerase family B
HF_29sep04_0932	At5g27470.168418.m03281 seryl-tRNA synthetase / serine--tRNA ligase identical to SP|Q39230 Seryl-tRNA synthetase (EC 6.1.1.11) (Serine--tRNA ligase) (SerRS) {Arabidopsis thaliana}
HF_29sep04_0933	At5g15290.168418.m01791 integral membrane family protein contains TIGRFAM TIGR01569 : plant integral membrane protein TIGR01569; contains Pfam PF04535 : Domain of unknown function (DUF588) contains plant integral membrane protein domain, TIGR01569
HF_29sep04_0935	At2g02580.168415.m00198 cytochrome P450 family protein
HF_29sep04_0937	At4g35090.168417.m04984 catalase 2 identical to catalase 2 SP:P25819, GI:17865693 from [Arabidopsis thaliana]
HF_29sep04_0938	At5g22880.168418.m02676 histone H2B, putative strong similarity to histone H2B-3 Lycopersicon esculentum GI:3021485, H2B Gossypium hirsutum SP|O22582; contains Pfam profile PF00125 Core histone H2A/H2B/H3/H4
HF_29sep04_0940	no_hits_found---------
HF_29sep04_0941	At4g37970.168417.m05366 mannitol dehydrogenase, putative similar to ELI3-2 (SP|Q02972), sinapyl alcohol dehydrogenase (Populus tremuloides) (gi:14279694); contains Pfam zinc-binding dehydrogenase domain PF00107
HF_29sep04_0942	At1g30410.168414.m03717 ATP-binding cassette transport protein, putative similar to MgATP-energized glutathione S-conjugate pump [Arabidopsis thaliana] GI:2909781; contains Pfam profiles PF00005: ABC transporter, PF00664: ABC transporter transmembrane region
HF_29sep04_0943	At2g32730.168415.m04005 26S proteasome regulatory subunit, putative contains similarity to 26S proteasome regulatory subunit S1 SP:O88761, GI:3288594 from [Rattus norvegicus]
HF_29sep04_0944	At2g31960.168415.m03905 glycosyl transferase family 48 protein contains Pfam profile: PF02364 1,3-beta-glucan synthase; contains non-consensus splice aite AC at exon 33
HF_29sep04_0945	no_hits_found---------
HF_29sep04_0946	At5g08110.168418.m00946 DEAD/DEAH box helicase, putative several putative ATP-dependent helicases
HF_29sep04_0948	At2g45050.168415.m05608 zinc finger (GATA type) family protein identical to cDNA GATA transcription factor 2 GI:2959731
HF_29sep04_0950	At3g13330.168416.m01678 expressed protein
HF_29sep04_0951	At2g25620.168415.m03069 protein phosphatase 2C, putative / PP2C, putative
HF_29sep04_0952	no_hits_found---------
HF_29sep04_0953	no_hits_found---------
HF_29sep04_0955	At5g20160.168418.m02399 ribosomal protein L7Ae/L30e/S12e/Gadd45 family protein Similar to NHP2/L7Ae family proteins, see SWISSPROT:P32495 and PMID:2063628.
HF_29sep04_0956	At5g44520.168418.m05454 ribose 5-phosphate isomerase-related low similarity to SP|P47968 Ribose 5-phosphate isomerase (EC 5.3.1.6) (Phosphoriboisomerase) {Mus musculus}
HF_29sep04_0957	At4g18060.168417.m02687 SH3 domain-containing protein 3 (SH3P3) nearly identical to SH3 domain-containing protein 3 [Arabidopsis thaliana] GI:16974680; contains Pfam profile PF00018: SH3 domain
HF_29sep04_0959	At4g01220.168417.m00160 expressed protein
HF_29sep04_0960	no_hits_found---------
HF_29sep04_0961	At1g66950.168414.m07612 ABC transporter family protein similar to PDR5-like ABC transporter GI:1514643 from [Spirodela polyrhiza]
HF_29sep04_0962	At5g17610.168418.m02065 expressed protein
HF_29sep04_0965	no_hits_found---------
HF_29sep04_0966	At2g20900.168415.m02463 diacylglycerol kinase, putative contains INTERPRO domain, IPR001206, DAG-kinase catalytic domain
HF_29sep04_0967	At1g53500.168414.m06066 NAD-dependent epimerase/dehydratase family protein low similarity to dTDP-D-glucose-4,6-dehydratase from Aneurinibacillus thermoaerophilus GI:16357461, Sphingomonas sp. GI:1314581; contains Pfam profile PF01370: NAD dependent epimerase/dehydratase family; putative NDP-rhamnose synthase (rhm2 gene) GI:31559258
HF_29sep04_0968	At4g13930.168417.m02156 glycine hydroxymethyltransferase, putative / serine hydroxymethyltransferase, putative / serine/threonine aldolase, putative similar to serine hydroxymethyltransferase [Chlamydomonas reinhardtii] GI:17066746; contains Pfam profile PF00464: serine hydroxymethyltransferase
HF_29sep04_0970	At5g40250.168418.m04883 zinc finger (C3HC4-type RING finger) family protein similar to RING-H2 finger protein RHX1a [Arabidopsis thaliana] GI:3790591; contains Pfam profile PF00097: Zinc finger, C3HC4 type (RING finger)
HF_29sep04_0971	At5g12410.168418.m01459 THUMP domain-containing protein contains Pfam profile PF02926: THUMP domain
HF_29sep04_0972	At1g21630.168414.m02708 calcium-binding EF hand family protein contains INTERPRO:IPR002048 calcium-binding EF-hand domain; ESTs gb|T44428 and gb|AA395440 come from this gene
HF_29sep04_0973	At1g13960.168414.m01641 WRKY family transcription factor similar to WKRY DNA-binding protein GB:AAD17441
HF_29sep04_0974	At4g17770.168417.m02652 glycosyl transferase family 20 protein / trehalose-phosphatase family protein contains Pfam profile: PF02358 trehalose-phosphatase
HF_29sep04_0975	no_hits_found---------
HF_29sep04_0977	At3g52850.168416.m05824 vacuolar sorting receptor, putative nearly identical to vacuolar sorting receptor homolog (GP:1737218) [Arabidopsis thaliana]
HF_29sep04_0978	no_hits_found---------
HF_29sep04_0979	At2g34260.268415.m04192 transducin family protein / WD-40 repeat family protein similar to Vegetatible incompatibility protein HET-E-1 (SP:Q00808) {Podospora anserina}
HF_29sep04_0980	At5g65180.168418.m08198 expressed protein contains Pfam domain, PF04818: Protein of unknown function, DUF618
HF_29sep04_0982	At3g20050.168416.m02536 T-complex protein 1 alpha subunit / TCP-1-alpha / chaperonin (CCT1) identical to SWISS-PROT:P28769- T-complex protein 1, alpha subunit (TCP-1-alpha) [Arabidopsis thaliana]
HF_29sep04_0983	At5g14710.168418.m01725 expressed protein
HF_29sep04_0984	no_hits_found---------
HF_29sep04_0985	At5g08390.168418.m00988 transducin family protein / WD-40 repeat family protein similar to katanin p80 subunit [Strongylocentrotus purpuratus] GI:3005601; contains Pfam profile PF00400: WD domain, G-beta repeat
HF_29sep04_0986	no_hits_found---------
HF_29sep04_0988	no_hits_found---------
HF_29sep04_0991	At4g14340.168417.m02208 casein kinase I (CKI1) identical to casein kinase I [Arabidopsis thaliana] gi|1103318|emb|CAA55395
HF_29sep04_0993	At5g61670.268418.m07738 expressed protein
HF_29sep04_0994	At3g43270.168416.m04567 pectinesterase family protein contains Pfam profile: PF01095 pectinesterase
HF_29sep04_0995	At5g13690.168418.m01594 alpha-N-acetylglucosaminidase family / NAGLU family contains Pfam profile: PF05089 alpha-N-acetylglucosaminidase (NAGLU)
HF_29sep04_0996	At3g51800.168416.m05680 metallopeptidase M24 family protein similar to SP|P50580 Proliferation-associated protein 2G4 {Mus musculus}; contains Pfam profile PF00557: metallopeptidase family M24
HF_29sep04_0997	no_hits_found---------
HF_29sep04_0998	At1g54450.168414.m06211 calcium-binding EF-hand family protein contains Pfam profile: PF00036 EF hand
HF_29sep04_0999	At5g40780.168418.m04950 lysine and histidine specific transporter, putative strong similarity to lysine and histidine specific transporter GI:2576361 from [Arabidopsis thaliana]; contains Pfam profile PF01490: Transmembrane amino acid transporter protein
HF_29sep04_1001	At3g02260.168416.m00207 auxin transport protein (BIG) nearly identical to auxin transport protein; BIG [Arabidopsis thaliana] GI:21779966; contains Pfam profiles PF02207: Putative zinc finger in N-recognin, PF00569: Zinc finger ZZ type
HF_29sep04_1002	At3g05010.168416.m00544 transmembrane protein, putative similar to GB:AAB61079; contains weak similarity to the SAPB protein (TR:E236624) [Arabidopsis thaliana]; similar to seven transmembrane domain orphan receptor (GI:4321619) [Mus musculus] contains 7 transmembrane domains;
HF_29sep04_1003	At5g04720.168418.m00482 disease resistance protein (CC-NBS-LRR class), putative domain signature CC-NBS-LRR exists, suggestive of a disease resistance protein.
HF_29sep04_1004	At5g26360.168418.m03151 chaperonin, putative similar to SWISS-PROT:P50143- T-complex protein 1, gamma subunit (TCP-1-gamma) [Xenopus laevis]; contains Pfam:PF00118 domain, TCP-1/cpn60 chaperonin family
HF_29sep04_1005	At2g30750.168415.m03750 cytochrome P450 71A12, putative (CYP71A12) Identical to Cytochrome P450 (SP:O49340) [Arabidopsis thaliana]; contains Pfam profile: PF00067 cytochrome P450
HF_29sep04_1007	At3g10405.168416.m01247 expressed protein
HF_29sep04_1008	At1g74910.268414.m08686 ADP-glucose pyrophosphorylase family protein contains Pfam profile PF00483: Nucleotidyl transferase; low similarity to mannose-1-phosphate guanylyltransferase [Hypocrea jecorina] GI:3323397
HF_29sep04_1009	At3g28715.168416.m03584 H+-transporting two-sector ATPase, putative similar to SP|P54641 Vacuolar ATP synthase subunit d (EC 3.6.3.14) (Vacuolar proton pump d subunit) (V-ATPase 41 KDa accessory protein) {Dictyostelium discoideum}; contains Pfam profile PF01992: ATP synthase (C/AC39) subunit
HF_29sep04_1010	no_hits_found---------
HF_29sep04_1011	At2g28360.168415.m03447 SIT4 phosphatase-associated family protein contains Pfam profile: PF04499 SIT4 phosphatase-associated protein
HF_29sep04_1012	At5g62150.168418.m07800 peptidoglycan-binding LysM domain-containing protein contains Pfam profile PF01476: LysM domain
HF_29sep04_1013	At4g14420.168417.m02225 lesion inducing protein-related similar to ORF, able to induce HR-like lesions [Nicotiana tabacum] gi|1762945|gb|AAC49975
HF_29sep04_1015	At2g45510.168415.m05660 cytochrome P450, putative
HF_29sep04_1016	no_hits_found---------
HF_29sep04_1020	At5g59530.168418.m07460 2-oxoglutarate-dependent dioxygenase, putative similar to 2A6 (GI:599622) and tomato ethylene synthesis regulatory protein E8 (SP|P10967); 1-aminocyclopropane-1-carboxylate oxidase kidney bean, PIR:T10818
HF_29sep04_1021	At1g03220.168414.m00300 extracellular dermal glycoprotein, putative / EDGP, putative similar to extracellular dermal glycoprotein EDGP precursor [Daucus carota] GI:285741
HF_29sep04_1022	At3g20250.168416.m02565 pumilio/Puf RNA-binding domain-containing protein contains Pfam profile: PF00806 Pumilio-family RNA binding domains (aka PUM-HD, Pumilio homology domain) (8 copies at C-terminus)
HF_29sep04_1023	At3g62660.168416.m07039 glycosyl transferase family 8 protein low similarity to glycosyl transferase lgtC - Neisseria gonorrhoeae, EMBL:AF208062; contains Pfam glycosyl transferase family 8 domain PF01501
HF_29sep04_1024	At5g22300.168418.m02601 nitrilase 4 (NIT4) identical to SP|P46011 Nitrilase 4 (EC 3.5.5.1) {Arabidopsis thaliana}
HF_29sep04_1025	no_hits_found---------
HF_29sep04_1027	At1g53310.168414.m06042 phosphoenolpyruvate carboxylase, putative / PEP carboxylase, putative (PPC1) strong similarity to SP|P29196 Phosphoenolpyruvate carboxylase (EC 4.1.1.31) (PEPCASE) {Solanum tuberosum}; contains Pfam profile PF00311: phosphoenolpyruvate carboxylase
HF_29sep04_1028	At5g47120.168418.m05809 Bax inhibitor-1 putative / BI-1 putative SP:Q9LD45: Bax inhibitor-1 (BI-1) (AtBI-1). [Mouse-ear cress] {Arabidopsis thaliana}
HF_29sep04_1029	At3g02420.168416.m00229 expressed protein
HF_29sep04_1030	At5g25752.168418.m03053 rhomboid family protein contains Pfam profile PF01694: Rhomboid family
HF_29sep04_1031	no_hits_found---------
HF_29sep04_1032	At5g06200.168418.m00692 integral membrane family protein similar to unknown protein (gb|AAF00668.1); contains TIGRFAM TIGR01569 : plant integral membrane protein TIGR01569; contains Pfam PF04535 : Domain of unknown function (DUF588)
HF_29sep04_1034	At5g49830.168418.m06171 expressed protein
HF_29sep04_1035	At5g54960.168418.m06845 pyruvate decarboxylase, putative strong similarity to pyruvate decarboxylase 1 [Vitis vinifera] GI:10732644; contains InterPro entry IPR000399: Pyruvate decarboxylase
HF_29sep04_1036	no_hits_found---------
HF_29sep04_1038	At3g17840.168416.m02274 leucine-rich repeat transmembrane protein kinase, putative similar to receptor kinase GB:AAA33715 from [Petunia integrifolia]
HF_29sep04_1039	no_hits_found---------
HF_29sep04_1041	At4g11420.168417.m01840 eukaryotic translation initiation factor 3 subunit 10 / eIF-3 theta / eIF3a (TIF3A1) identical to eukaryotic translation initiation factor 3 subunit 10 (eIF-3 theta) (Eukaryotic translation initiation factor 3 large subunit) (eIF3a) (p114). [Arabidopsis thaliana] SWISS-PROT:Q9LD55
HF_29sep04_1042	At2g17972.168415.m02086 expressed protein
HF_29sep04_1044	At4g15940.168417.m02420 fumarylacetoacetate hydrolase family protein contains Pfam domain, PF01557: fumarylacetoacetate hydrolase family protein
HF_29sep04_1046	At1g42470.168414.m04897 patched family protein similar to SP|O15118 Niemann-Pick C1 protein precursor from Homo sapiens (GB:AAB63982) (GI:2276463); contains Pfam profile PF02460 Patched family
HF_29sep04_1047	At4g22010.168417.m03185 multi-copper oxidase type I family protein similar to pollen-specific BP10 protein [SP|Q00624][Brassica napus]; contains Pfam profile: PF00394 Multicopper oxidase
HF_29sep04_1049	At3g13772.168416.m01738 endomembrane protein 70, putative TM4 family;
HF_29sep04_1051	At4g32060.168417.m04563 calcium-binding EF hand family protein contains INTERPRO:IPR002048 calcium-binding EF-hand domain
HF_29sep04_1052	At3g50110.168416.m05478 phosphatase-related similar to PTEN1 GI:5566292 from [Drosophila melanogaster]; contains prosite evidence: PS00383: Tyrosine specific protein phosphatases active site
HF_29sep04_1053	At2g47160.168415.m05889 anion exchange family protein contains some similarity to SWISS-PROT:P04919 anion transport protein (anion exchange protein 1) [Mouse] {Mus musculus}
HF_29sep04_1054	At4g33410.168417.m04748 signal peptide peptidase family protein contains Pfam domain PF04258: Membrane protein of unknown function (DUF435)
HF_29sep04_1055	At1g51630.168414.m05817 expressed protein contains Pfam PF03138: Plant protein family. The function of this family of plant proteins is unknown;
HF_29sep04_1058	At2g43770.168415.m05441 transducin family protein / WD-40 repeat family protein contains 7 WD-40 repeats (PF00400); similar to U5 snRNP-specific 40 kDa protein (GI:3820594) [Homo sapiens]
HF_29sep04_1060	At2g38270.168415.m04700 CAX-interacting protein, putative identical to cDNA CAXIP1-like protein GI:27752306; contains Pfam profile PF00462: Glutaredoxin; contains TIGRfam profile TIGR00365: glutaredoxin-related protein
HF_29sep04_1062	At2g43350.168415.m05390 glutathione peroxidase, putative
HF_29sep04_1063	no_hits_found---------
HF_29sep04_1064	At3g13120.168416.m01642 30S ribosomal protein S10, chloroplast, putative similar to 30S ribosomal protein S10 GB:P02364 [Escherichia coli] (est matches suggest the N-terminal extension)
HF_29sep04_1065	At1g59660.168414.m06710 nucleoporin family protein contains Pfam profiles: PF04096 nucleoporin autopeptidase, PF03093 nucleoporin FG repeat family
HF_29sep04_1066	At3g63250.168416.m07107 homocysteine S-methyltransferase 2 (HMT-2) 99.7% identical to homocysteine S-methyltransferase AtHMT-2 (GI:6685163) [Arabidopsis thaliana]
HF_29sep04_1067	At1g10940.168414.m01256 serine/threonine protein kinase, putative similar to serine/threonine-protein kinase ASK1 [Arabidopsis thaliana] SWISS-PROT:P43291
HF_29sep04_1068	At1g63680.168414.m07206 Mur ligase family protein contains Pfam profile: PF01225 Mur ligase family, catalytic domain
HF_29sep04_1072	At1g29880.168414.m03652 glycyl-tRNA synthetase / glycine--tRNA ligase identical to SP|O23627 Glycyl-tRNA synthetase (EC 6.1.1.14) (Glycine--tRNA ligase) (GlyRS) {Arabidopsis thaliana}
HF_29sep04_1073	At3g02890.168416.m00284 PHD finger protein-related contains low similarity to PHD-finger domain proteins
HF_29sep04_1075	At1g53310.168414.m06042 phosphoenolpyruvate carboxylase, putative / PEP carboxylase, putative (PPC1) strong similarity to SP|P29196 Phosphoenolpyruvate carboxylase (EC 4.1.1.31) (PEPCASE) {Solanum tuberosum}; contains Pfam profile PF00311: phosphoenolpyruvate carboxylase
HF_29sep04_1077	At4g28850.168417.m04123 xyloglucan:xyloglucosyl transferase, putative / xyloglucan endotransglycosylase, putative / endo-xyloglucan transferase, putative contains similarity to xyloglucan endotransglycosylase XET2 GI:8886867 from [Asparagus officinalis]
HF_29sep04_1081	At2g28600.168415.m03476 expressed protein
HF_29sep04_1082	At1g32350.168414.m03988 alternative oxidase, putative similar to Alternative oxidase 1a, mitochondrial precursor from Arabidopsis thaliana [SP|Q39219], alternative oxidase 2, mitochondrial precursor from Nicotiana tabacum [SP|Q40578]; contains Pfam profile PF01786 Alternative oxidase
HF_29sep04_1083	no_hits_found---------
HF_29sep04_1085	no_hits_found---------
HF_29sep04_1086	At4g14240.168417.m02197 expressed protein contains Pfam profile PF01595: Domain of unknown function
HF_29sep04_1088	At5g15870.168418.m01857 glycosyl hydrolase family 81 protein similar to beta-glucan-elicitor receptor GI:1752734 from [Glycine max]
HF_29sep04_1089	At3g18215.168416.m02317 expressed protein contains Pfam profile PF04654: Protein of unknown function, DUF599
HF_29sep04_1091	At3g29400.168416.m03694 exocyst subunit EXO70 family protein similar to EXO70 protein (GI:2352998) [Mus musculus]; contains Pfam domain PF03081: Exo70 exocyst complex subunit
HF_29sep04_1093	no_hits_found---------
HF_29sep04_1094	At1g14000.168414.m01652 protein kinase family protein / ankyrin repeat family protein contains Pfam profiles: PF00069 protein kinase domain, PF00023 ankyrin repeat
HF_29sep04_1099	At3g10710.168416.m01289 pectinesterase family protein contains similarity to pectinesterase GB:AAB57671 [Citrus sinensis]; contains Pfam profile: PF01095 pectinesterase
HF_29sep04_1100	At1g75540.168414.m08779 zinc finger (B-box type) family protein similar to zinc finger protein GB:BAA33202 GI:3618312 from [Oryza sativa]
HF_29sep04_1101	At2g47510.168415.m05930 fumarate hydratase, putative / fumarase, putative similar to SP|P55250 Fumarate hydratase, mitochondrial precursor (EC 4.2.1.2) (Fumarase) {Rhizopus oryzae}; contains Pfam profile PF00206: Lyase
HF_29sep04_1102	no_hits_found---------
HF_29sep04_1103	At2g20680.168415.m02428 glycosyl hydrolase family 5 protein / cellulase family protein similar to (1-4)-beta-mannan endohydrolase [Coffea arabica] GI:10178872; contains Pfam profile PF00150: Cellulase (glycosyl hydrolase family 5)
HF_29sep04_1104	At4g02340.168417.m00318 epoxide hydrolase, putative similar to epoxide hydrolases from Glycine max GI:2764806, Solanum tuberosum GI:407938; contains Pfam profile PF00561: hydrolase, alpha/beta fold family
HF_29sep04_1105	At1g19910.168414.m02496 vacuolar ATP synthase 16 kDa proteolipid subunit 2 / V-ATPase 16 kDa proteolipid subunit 2 (AVAP2) (AVA-P2) identical to SP|Q39039 Vacuolar ATP synthase 16 kDa proteolipid subunit 2 (EC 3.6.3.14) (V-ATPase 16 kDa proteolipid subunit 2 {Arabidopsis thaliana}, nearly identical to vacuolar H+-ATPase proteolipid (16 kDa) subunit GI:755147 from [Gossypium hirsutum]
HF_29sep04_1106	no_hits_found---------
HF_29sep04_1107	At2g30110.168415.m03664 ubiquitin activating enzyme 1 (UBA1) E1; identical to GB:U80808
HF_29sep04_1109	At5g23960.168418.m02816 terpene synthase/cyclase family protein non-consensus TA donor splice site at exon 4
HF_29sep04_1110	At5g63860.168418.m08016 UVB-resistance protein (UVR8) identical to UVB-resistance protein UVR8 (GI:5478530, GB:AAD43920.1) [Arabidopsis thaliana]; contains Pfam 00415: Regulator of chromosome condensation (RCC1)
