# Supplementary material for: Pscroph, a parasitic plant EST database enriched for parasite associated transcripts
Source: BMC Plant Biol. 2005 Nov 16;5:24. doi: 10.1186/1471-2229-5-24 (PMC1325228; doi:10.1186/1471-2229-5-24)
Supplement: Supplementary files — All additional files are in Excel format. Footnote to additional files 1-7: Sequences from three libraries were compared by BLASTN to determine which sequences were present in more than one library. The BLASTN cutoff e value was 10-80. Supplemental tables 1-3 contain the library specific sequences and their annotations, tables 4-6 contain sequences present in HF and HR libraries, or HF and EDIT libraries, or HR and EDIT libraries, and table 7 contains sequences present in all three libraries. The annotations shown are parsed from a BLASTX search of the Arabidopsis protein database ATH1.pep_cm_20040228. Footnote to additional file 8: The HF, HR and EDIT specific sequences were annotated with Gene Ontogeny descriptors by cross referencing to the best BLASTX hit in ATH1.pep via TAIR [30]. The first three columns of numbers show the number of times a particular GO descriptor was assigned. Most of the assemblies were annotated with multiple GO descriptors so there are more descriptors than assemblies. A total of 5499 GO descriptors were obtained for the HF library, 7222 GO descriptors from the HR and 8381 descriptors from the EDIT library. Pair-wise comparisons were made between each library for the relative proportion of annotations in a particular GO class. For example, 5499 GO annotations were obtained from the HF assemblies; of these, 666 (12.1%) were annotated as "other physiological processes". Similarly, 931 of the 7222 (12.9%) of the GO annotations obtained from the HR library were "other physiological processes". The resultant Chi-squared value is 1.73, suggesting there are not significant differences in the proportion of assemblies annotated as "other physiological processes" between the HF and HR libraries. In contrast, the relative proportion of "other physiological processes" annotations in the EDIT library is 11.8 % (992 out of 7222 total); this is significantly different from the proportions obtained for the HR library (12.9%) but not the HF (12.1%) at p ≤ [file 1471-2229-5-24-S2.xls]

## Sheet: HR_specific
Assembly #	Best BLASTX hit of ATH1_pep (e ≤ 10-8)
HR_29sep04_0004	no_hits_found---------
HR_29sep04_0005	At1g10200.168414.m01150 transcription factor LIM, putative strong similarity to transcription factor Ntlim1 [Nicotiana tabacum] GI:5689136, LIM domain protein WLIM-1 [Helianthus annuus] GI:5070280; contains Pfam profile PF00412: LIM domain
HR_29sep04_0007	At3g06040.268416.m00691 ribosomal protein L12 family protein contains similarity to 50S ribosomal protein L12-C, chloroplast precursor GB:P36212 from [Arabidopsis thaliana]
HR_29sep04_0008	At4g23940.168417.m03443 FtsH protease, putative contains similarity to zinc dependent protease GI:7650138 from [Arabidopsis thaliana]
HR_29sep04_0009	no_hits_found---------
HR_29sep04_0012	At1g30330.168414.m03709 auxin-responsive factor (ARF6) identical to ARF6 [Arabidopsis thaliana] GI:4102600 (Science 276 (5320), 1865-1868 (1997))
HR_29sep04_0013	At5g01270.168418.m00036 double-stranded RNA-binding domain (DsRBD)-containing protein contains Pfam profile PF00035: Double-stranded RNA binding motif
HR_29sep04_0016	no_hits_found---------
HR_29sep04_0017	At1g78770.168414.m09180 cell division cycle family protein similar to cell division cycle protein GI:603230 from [Homo sapiens]; contains Pfam profile PF00515 TPR Domain 148977 (apparently not full-length).
HR_29sep04_0020	At1g57680.268414.m06546 expressed protein
HR_29sep04_0021	At4g36195.168417.m05150 serine carboxypeptidase S28 family protein contains Pfam PF05577: Serine carboxypeptidase S28
HR_29sep04_0022	At5g48370.168418.m05976 thioesterase family protein similar to SP|Q9R0X4 48 kDa acyl-CoA thioester hydrolase, mitochondrial precursor (EC 3.1.2.-) {Mus musculus}; contains Pfam profile PF03061: thioesterase family protein
HR_29sep04_0024	At5g48300.168418.m05966 glucose-1-phosphate adenylyltransferase small subunit 1 (APS1) / ADP-glucose pyrophosphorylase (ADG1) identical to SP|P55228
HR_29sep04_0025	At2g19500.168415.m02279 FAD-binding domain-containing protein / cytokinin oxidase family protein similar to cytokinin oxidase, Zea mays [SP|Q9T0N8] [gi:3441978]
HR_29sep04_0026	At4g19460.168417.m02862 glycosyl transferase family 1 protein contains Pfam profile: PF00534 Glycosyl transferases group 1
HR_29sep04_0027	At4g30610.168417.m04342 serine carboxypeptidase S10 family protein similar to Serine carboxypeptidase II chains A and B (SP:P08819) (EC 3.4.16.6) [Triticum aestivum (Wheat)];
HR_29sep04_0028	no_hits_found---------
HR_29sep04_0030	At5g42390.168418.m05161 metalloendopeptidase identical to chloroplast processing enzyme metalloendopeptidase [Arabidopsis thaliana] gi|2827039|gb|AAC39482
HR_29sep04_0032	At5g53850.168418.m06692 haloacid dehalogenase-like hydrolase family protein low similarity to enolase-phosphatase E-1 enzyme [Klebsiella oxytoca] GI:401712; contains InterPro accession IPR005834: Haloacid dehalogenase-like hydrolase
HR_29sep04_0033	At1g52200.168414.m05890 expressed protein similar to PGPS/D12 [Petunia x hybrida] GI:4105794; contains Pfam profile PF04749: Protein of unknown function, DUF614
HR_29sep04_0035	no_hits_found---------
HR_29sep04_0036	no_hits_found---------
HR_29sep04_0037	no_hits_found---------
HR_29sep04_0038	no_hits_found---------
HR_29sep04_0042	At2g37035.168415.m04543 expressed protein
HR_29sep04_0043	At4g37470.168417.m05303 hydrolase, alpha/beta fold family protein low similarity to SP|Q59093 3-oxoadipate enol-lactonase I (EC 3.1.1.24) (Enol-lactone hydrolase I) (Beta-ketoadipate enol-lactone hydrolase I) {Acinetobacter calcoaceticus}; contains Pfam profile PF00561: hydrolase, alpha/beta fold family
HR_29sep04_0047	At4g32410.168417.m04614 cellulose synthase, catalytic subunit, putative similar to cellulose synthase-1 [gi:9622874] and -2 [gi:9622876] from Zea mays
HR_29sep04_0048	At5g42020.168418.m05115 luminal binding protein 2 (BiP-2) (BP2) similar to SWISS-PROT: Q39043; GI:1303695; luminal binding protein (BiP) [Arabidopsis thaliana]
HR_29sep04_0049	At5g11490.168418.m01341 adaptin family protein similar to SP|Q9WV76 Adapter-related protein complex 4 beta 1 subunit (Beta subunit of AP- 4) {Mus musculus}, beta-adaptin Drosophila 1 {Drosophila melanogaster} GI:434902; contains Pfam profile: PF01602 Adaptin N terminal region
HR_29sep04_0050	At1g53280.168414.m06038 DJ-1 family protein similar to DJ-1 protein [Homo sapiens] GI:1780755; similar to DJ-1 beta (GI:18642508) [Drosophila melanogaster]; contains Pfam profile: PF01965 ThiJ/PfpI family; TIGRFAM TIGR01383: DJ-1 family protein
HR_29sep04_0054	At2g02860.268415.m00235 sucrose transporter / sucrose-proton symporter (SUC3) identical to sucrose transporter [Arabidopsis thaliana] GI:8052190; similar to sucrose transporters from [Oryza sativa (japonica cultivar-group)] GI:2723471, [Zea mays] GI:5771354, [Triticum aestivum] GI:19548165; contains Pfam profile PF00083: major facilitator superfamily protein
HR_29sep04_0056	At1g48930.168414.m05481 endo-1,4-beta-glucanase, putative / cellulase, putative similar to endo-beta-1,4-glucanase GI:4972236 from [Fragaria x ananassa]
HR_29sep04_0057	At1g73600.168414.m08521 phosphoethanolamine N-methyltransferase 3, putative (NMT3) strong similarity to SP|Q9FR44 Phosphoethanolamine N-methyltransferase 1 (EC 2.1.1.103) (PEAMT 1) (AtNMT1) {Arabidopsis thaliana}; identical to SP|Q9C6B9 Putative phosphoethanolamine N-methyltransferase 3 {Arabidopsis thaliana}
HR_29sep04_0058	At5g65950.168418.m08302 expressed protein
HR_29sep04_0060	At2g34585.168415.m04249 expressed protein
HR_29sep04_0061	At1g20270.168414.m02531 oxidoreductase, 2OG-Fe(II) oxygenase family protein similar to prolyl 4-hydroxylase, alpha subunit, from Gallus gallus [GI:212530], Rattus norvegicus [GI:474940], Mus musculus [SP|Q60715]; contains PF03171 2OG-Fe(II) oxygenase superfamily domain
HR_29sep04_0062	At4g29680.168417.m04228 type I phosphodiesterase/nucleotide pyrophosphatase family protein similar to SP|P06802 Ectonucleotide pyrophosphatase/phosphodiesterase 1 (Plasma-cell membrane glycoprotein PC-1) [Includes: Alkaline phosphodiesterase I (EC 3.1.4.1); Nucleotide pyrophosphatase (EC 3.6.1.9) {Mus musculus}; contains Pfam profile PF01663: Type I phosphodiesterase / nucleotide pyrophosphatase
HR_29sep04_0063	no_hits_found---------
HR_29sep04_0066	At1g05570.168414.m00575 callose synthase 1 (CALS1) / 1,3-beta-glucan synthase 1 nearly identical to callose synthase 1 catalytic subunit [Arabidopsis thaliana] GI:13649388
HR_29sep04_0067	At4g13050.168417.m02036 acyl-[acyl carrier protein] thioesterase, putative / acyl-ACP thioesterase, putative / oleoyl-[acyl-carrier protein] hydrolase, putative / S-acyl fatty acid synthase thioesterase, putative strong similarity to acyl-ACP thioesterase; oleoyl-[acyl-carrier protein] hydrolase [Brassica napus] GI:435011; contains Pfam profile PF01643: Acyl-ACP thioesterase
HR_29sep04_0069	At1g53900.168414.m06136 eukaryotic translation initiation factor 2B family protein / eIF-2B family protein similar to SP|Q64270 Translation initiation factor eIF-2B alpha subunit {Rattus norvegicus}; contains Pfam profiles PF04525: Protein of unknown function (DUF567), PF01008: Initiation factor 2 subunit family
HR_29sep04_0070	At1g02890.168414.m00256 AAA-type ATPase family protein contains Pfam domain, PF00004: ATPase, AAA family; similar to mitochondrial sorting protein 1 (MSP1) (TAT-binding homolog 4) (Swiss-Prot:P28737) [Saccharomyces cerevisiae]
HR_29sep04_0071	At5g59850.168418.m07505 40S ribosomal protein S15A (RPS15aF) cytoplasmic ribosomal protein S15a, Arabidopsis thaliana, EMBL:ATAF1412
HR_29sep04_0073	At3g24170.168416.m03034 glutathione reductase, putative identical to GB:P48641 from [Arabidopsis thaliana]
HR_29sep04_0074	At1g55320.168414.m06319 acyl-activating enzyme 18 (AAE18) nearly identical to acyl-activating enzyme 18 [Arabidopsis thaliana] GI:29893268; similar to acetyl-CoA synthetase [SP|P27095] from Methanothrix soehngenii; contains Pfam AMP-binding enzyme domain PF00501l; identical to cDNA acyl-activating enzyme 18 (At1g55320) GI: 29893267
HR_29sep04_0078	no_hits_found---------
HR_29sep04_0080	At1g24120.168414.m03043 DNAJ heat shock protein, putative similar to Altered Response to Gravity [Arabidopsis thaliana] GI:4249662; contains Pfam profile PF00226 DnaJ domain
HR_29sep04_0081	At3g16770.168416.m02141 AP2 domain-containing protein RAP2.3 (RAP2.3) identical to GI:2281631 [Arabidopsis thaliana]; identical to cDNA EBP GI:2190330
HR_29sep04_0083	At4g39730.168417.m05624 lipid-associated family protein contains PLAT/LH2 (Polycystin-1, Lipoxygenase, Alpha-Toxin/Lipoxygenase homology) domain Pfam:PF01477
HR_29sep04_0084	At1g30580.168414.m03741 expressed protein
HR_29sep04_0086	At2g25110.168415.m03004 MIR domain-containing protein similar to SP|Q99470 Stromal cell-derived factor 2 precursor (SDF-2) {Homo sapiens}; contains Pfam profile PF02815: MIR domain
HR_29sep04_0089	At2g29980.268415.m03647 omega-3 fatty acid desaturase, endoplasmic reticulum (FAD3) identical to SP:48623
HR_29sep04_0090	no_hits_found---------
HR_29sep04_0091	At5g38470.168418.m04650 DNA repair protein RAD23, putative similar to DNA repair by nucleotide excision (NER) RAD23 protein, isoform I GI:1914683 from [Daucus carota]
HR_29sep04_0092	At2g29570.168415.m03591 proliferating cell nuclear antigen 2 (PCNA2) identical to SP|Q9ZW35 Proliferating cell nuclear antigen 2 (PCNA 2) {Arabidopsis thaliana}; nearly identical to SP|Q43124 Proliferating cell nuclear antigen (PCNA) {Brassica napus}; contains Pfam profiles PF00705: Proliferating cell nuclear antigen N-terminal domain, PF02747: Proliferating cell nuclear antigen C-terminal domain
HR_29sep04_0095	At5g53560.168418.m06655 cytochrome b5 isoform 1 identical to SP|Q42342 Cytochrome b5 isoform 1 [Arabidopsis thaliana]
HR_29sep04_0097	At5g40850.168418.m04960 urophorphyrin III methylase (UPM1) identical to urophorphyrin III methylase (GI:1146165) [Arabidopsis thaliana]; similar to s-adenosyl-L-methionine-dependent uroporphyrinogen III methyltransferase (GI:1490606) [Arabidopsis thaliana]; similar to Diphthine synthase (Diphtamide biosynthesis methyltransferase) (DPH5) (SP:P32469) [Saccharomyces cerevisiae]; contains Pfam PF0059…
HR_29sep04_0100	At5g56520.168418.m07054 expressed protein
HR_29sep04_0101	At4g32530.168417.m04631 vacuolar ATP synthase, putative / V-ATPase, putative SP|P23968 Vacuolar ATP synthase 22 kDa proteolipid subunit (EC 3.6.3.14) {Saccharomyces cerevisiae}; contains Pfam profile PF00137: ATP synthase subunit C
HR_29sep04_0106	no_hits_found---------
HR_29sep04_0107	At5g59810.168418.m07499 subtilase family protein subtilisin-like protease AIR3, Arabidopsis thaliana, EMBL:AF098632
HR_29sep04_0108	At5g59010.168418.m07392 protein kinase-related low similarity to serine/threonine/tyrosine-specific protein kinase APK1, Arabidopsis thaliana, SP|Q06548 PIR:S28615; contains Pfam profile: PF00069 Eukaryotic protein kinase domain
HR_29sep04_0109	At5g39590.168418.m04795 expressed protein
HR_29sep04_0110	At4g24840.168417.m03558 expressed protein
HR_29sep04_0111	At2g28680.168415.m03486 cupin family protein similar to legumin (11S-globulin) from Ginkgo biloba [GI:949869], 11S globulin from Avena sativa [GI:472867]; contains a 11-S plant seed storage protein signature (PS00305)
HR_29sep04_0112	At4g16340.168417.m02476 adapter protein SPIKE1 (SPK1) One model reflects the alignment of a full-length cDNA sequence gi:18496702. There are multiple frame shifts in the gene model resulting in a truncated protein. The alternate model includes modifications in exons 14, 17 and 29 to compensate for frame shifts and maximize the protein length. It is not based on EST data. adapter protein SPIKE1 [A…
HR_29sep04_0114	At5g49460.168418.m06119 ATP-citrate synthase, putative / ATP-citrate (pro-S-)-lyase, putative / citrate cleavage enzyme, putative strong similarity to ATP:citrate lyase [Capsicum annuum] GI:13160653; contains Pfam profiles PF00549: CoA-ligase, PF02629: CoA binding domain
HR_29sep04_0115	At3g20820.168416.m02633 leucine-rich repeat family protein contains similarity to Cf-2.1 [Lycopersicon pimpinellifolium] gi|1184075|gb|AAC15779; contains leucine rich-repeat domains Pfam:PF00560, INTERPRO:IPR001611
HR_29sep04_0116	no_hits_found---------
HR_29sep04_0119	no_hits_found---------
HR_29sep04_0120	At2g47900.168415.m05985 F-box family protein / tubby family protein similar to Chain A, C-Terminal Domain Of Mouse Brain Tubby Protein Length(GI:6730158) [Mus musculus]; similar to phosphodiesterase (GI:467578) [Mus musculus]; similar to Tubby protein homolog (Swiss-Prot:O88808) [Rattus norvegicus]; contains Pfam PF00646: F-box domain and Pfam PF01167: Tub family
HR_29sep04_0122	At1g17745.168414.m02196 D-3-phosphoglycerate dehydrogenase / 3-PGDH identical to SP|O04130
HR_29sep04_0123	At4g24220.168417.m03476 expressed protein protein induced upon wounding - Arabidopsis thaliana, PID:e257749
HR_29sep04_0126	At3g23600.168416.m02968 dienelactone hydrolase family protein similar to SP|Q9ZT66 Endo-1,3;1,4-beta-D-glucanase precursor (EC 3.2.1.-) {Zea mays}; contains Pfam profile: PF01738 Dienelactone hydrolase family
HR_29sep04_0130	At1g16330.168414.m01954 cyclin family protein similar to SP|P25011 G2/mitotic-specific cyclin S13-6 (B-like cyclin) {Glycine max}; contains Pfam profiles PF00134: Cyclin, N-terminal domain, PF02984: Cyclin, C-terminal domain
HR_29sep04_0131	no_hits_found---------
HR_29sep04_0132	no_hits_found---------
HR_29sep04_0133	At1g05350.168414.m00542 thiF family protein low similarity to SP|P30138 Adenylyltransferase thiF (EC 2.7.7.-) {Escherichia coli}; contains Pfam profile PF00899: ThiF family
HR_29sep04_0134	At5g36210.168418.m04365 expressed protein
HR_29sep04_0136	At3g21640.168416.m02729 FKBP-type peptidyl-prolyl cis-trans isomerase family protein similar to rof1 [Arabidopsis thaliana] GI:1354207; contains Pfam profile: PF00254 FKBP-type peptidyl-prolyl cis-trans isomerases
HR_29sep04_0140	At3g53160.168416.m05858 UDP-glucoronosyl/UDP-glucosyl transferase family protein contains Pfam profile: PF00201 UDP-glucoronosyl and UDP-glucosyl transferase
HR_29sep04_0142	At1g63810.168414.m07221 nucleolar RNA-associated family protein / Nrap family protein contains Pfam profile PF03813: Nrap protein; similar to nucleolar RNA-associated protein alpha (GI:18539461) [Mus musculus]
HR_29sep04_0143	At3g07480.168416.m00892 expressed protein
HR_29sep04_0145	At1g04200.168414.m00410 expressed protein Contains similarity to gb|Z69902 from C. elegans
HR_29sep04_0146	At5g12860.168418.m01476 oxoglutarate/malate translocator, putative similar to 2-oxoglutarate/malate translocator precursor, spinach, SWISSPROT:Q41364
HR_29sep04_0147	At1g44110.168414.m05095 cyclin, putative similar to mitotic cyclin a2-type [Glycine max] GI:857397, cyclin A-like protein [Nicotiana tabacum] GI:1064927; contains Pfam profiles PF00134: Cyclin, N-terminal domain, PF02984: Cyclin, C-terminal domain
HR_29sep04_0149	At3g04560.168416.m00484 expressed protein
HR_29sep04_0150	At1g03290.168414.m00307 expressed protein ESTs gb|H36966, gb|R65511, gb|T42324 and gb|T20569 come from this gene
HR_29sep04_0151	At4g18640.168417.m02759 leucine-rich repeat transmembrane protein kinase, putative
HR_29sep04_0152	At3g62270.168416.m06996 anion exchange family protein contains similarity to anion exchanger 3, cardiac splice form - Rattus norvegicus, PIR:A42497
HR_29sep04_0153	At5g60860.168418.m07634 Ras-related GTP-binding protein, putative similar to GTP-binding protein GI:303742 from [Pisum sativum]
HR_29sep04_0154	At4g32551.168417.m04633 WD-40 repeat family protein (LEUNIG) contains seven G-protein beta WD-40 repeats; beta transducin-like protein, Podospora anserina, gb:L28125; contains Pfam profiles PF04503: Single-stranded DNA binding protein, SSDP; PF00400:WD domain, G-beta repeat; identical to cDNA LEUNIG (LEUNIG) GI:11141604
HR_29sep04_0156	At1g12780.168414.m01484 UDP-glucose 4-epimerase / UDP-galactose 4-epimerase / Galactowaldenase identical to SP|Q42605 [GB:CAA90941] from [Arabidopsis thaliana] (Arch. Biochem. Biophys. 327 (1), 27-34 (1996))
HR_29sep04_0157	no_hits_found---------
HR_29sep04_0158	no_hits_found---------
HR_29sep04_0159	At1g59900.168414.m06748 pyruvate dehydrogenase E1 component alpha subunit, mitochondrial (PDHE1-A) identical to SP|P52901 Pyruvate dehydrogenase E1 component alpha subunit, mitochondrial precursor (EC 1.2.4.1) (PDHE1-A) {Arabidopsis thaliana}
HR_29sep04_0161	At1g79380.168414.m09251 copine-related low similarity to SP|Q99829 Copine I {Homo sapiens}
HR_29sep04_0163	At3g59110.168416.m06590 protein kinase family protein contains protein kinase domain, Pfam:PF00069
HR_29sep04_0164	At1g68410.168414.m07815 protein phosphatase 2C-related / PP2C-related similar to protein phosphatase-2C GB:AAC36697 from [Mesembryanthemum crystallinum]
HR_29sep04_0165	no_hits_found---------
HR_29sep04_0167	At2g41640.168415.m05145 expressed protein contains Pfam domain, PF04577: Protein of unknown function (DUF563)
HR_29sep04_0171	At3g06720.268416.m00797 importin alpha-1 subunit, putative (IMPA1) similar to importin alpha-1 subunit (Karyopherin alpha-1 subunit, KAP alpha) [Arabidopsis thaliana] SWISS-PROT:Q96321
HR_29sep04_0172	At1g06070.168414.m00636 bZIP transcription factor, putative (bZIP69) similar to transcriptional activator RF2a GB:AF005492 GI:2253277 from [Oryza sativa]; contains Pfam profile PF00170: bZIP transcription factor
HR_29sep04_0173	At1g52820.168414.m05970 2-oxoglutarate-dependent dioxygenase, putative similar to AOP1 [Arabidopsis lyrata][GI:16118889]; contains Pfam profile PF03171: 2OG-Fe(II) oxygenase superfamily domain
HR_29sep04_0175	At4g32250.268417.m04589 protein kinase family protein contains protein kinase domain, Pfam:PF00069
HR_29sep04_0176	At2g41140.168415.m05081 calcium-dependent protein kinase, putative / CDPK, putative similar to calcium/calmodulin-dependent protein kinase CaMK3 [Nicotiana tabacum] gi|16904226|gb|AAL30820
HR_29sep04_0178	At5g12430.168418.m01461 DNAJ heat shock N-terminal domain-containing protein similarity to TETRATRICOPEPTIDE REPEAT PROTEIN 2 , human, SWISSPROT:TTC2_HUMAN; contains Pfam profiles PF00226: DnaJ domain, PF00515: TPR Domain
HR_29sep04_0179	At1g16080.168414.m01929 expressed protein
HR_29sep04_0180	At5g22350.168418.m02607 expressed protein
HR_29sep04_0181	no_hits_found---------
HR_29sep04_0182	At1g76510.268414.m08903 ARID/BRIGHT DNA-binding domain-containing protein contains Pfam profile PF01388: ARID/BRIGHT DNA binding domain
HR_29sep04_0183	At1g04240.168414.m00415 auxin-responsive protein / indoleacetic acid-induced protein 3 (IAA3) identical to SP|Q38822 Auxin-responsive protein IAA3 (Indoleacetic acid-induced protein 3) {Arabidopsis thaliana}; EST gb|T04296 comes from this gene
HR_29sep04_0184	At4g35220.168417.m05005 cyclase family protein contains Pfam profile: PF04199 putative cyclase
HR_29sep04_0187	no_hits_found---------
HR_29sep04_0189	At2g39795.168415.m04886 mitochondrial glycoprotein family protein / MAM33 family protein low similarity to SUAPRGA1 [Emericella nidulans] GI:6562379; contains Pfam profile PF02330: Mitochondrial glycoprotein
HR_29sep04_0191	At5g08290.168418.m00976 yellow-leaf-specific protein 8 (YLS8) / mitosis protein DIM1, putative contains Pfam domain PF02966: Mitosis protein DIM1; identical to cDNA YLS8 mRNA for Dim1 homolog GI:13122293
HR_29sep04_0194	no_hits_found---------
HR_29sep04_0196	no_hits_found---------
HR_29sep04_0197	no_hits_found---------
HR_29sep04_0204	At1g06290.168414.m00665 acyl-CoA oxidase (ACX3) identical to acyl-CoA oxidase ACX3 [Arabidopsis thaliana] GI:8163758, GI:8515709
HR_29sep04_0205	At5g49930.168418.m06182 zinc knuckle (CCHC-type) family protein contains Pfam domain, PF00098: Zinc knuckle
HR_29sep04_0206	At5g65810.168418.m08280 expressed protein similar to unknown protein (emb CAB66910.1)
HR_29sep04_0207	no_hits_found---------
HR_29sep04_0209	At5g59450.168418.m07451 scarecrow-like transcription factor 11 (SCL11) scarecrow-like 11, Arabidopsis thaliana, EMBL:AF036307
HR_29sep04_0210	At2g45400.168415.m05646 dihydroflavonol 4-reductase family / dihydrokaempferol 4-reductase family similar to dihydroflavonol 4-reductase (SP:P51102), vestitone reductase (Medicago sativa, GI:973249)
HR_29sep04_0211	At5g37510.168418.m04517 NADH-ubiquinone dehydrogenase, mitochondrial, putative similar to NADH-ubiquinone oxidoreductase 75 kDa subunit, mitochondrial from Solanum tuberosum [SP|Q43644]
HR_29sep04_0212	no_hits_found---------
HR_29sep04_0213	At5g08580.168418.m01021 calcium-binding EF hand family protein contains INTERPRO:IPR002048 calcium-binding EF-hand domain
HR_29sep04_0215	At3g62360.168416.m07005 expressed protein
HR_29sep04_0216	no_hits_found---------
HR_29sep04_0219	At2g39420.168415.m04839 esterase/lipase/thioesterase family protein similar to monoglyceride lipase from [Homo sapiens] GI:14594904, [Mus musculus] GI:2632162; contains Interpro entry IPR000379
HR_29sep04_0222	At2g43290.168415.m05382 calmodulin-like protein (MSS3) identical to calmodulin-like MSS3 from GI:9965747 [Arabidopsis thaliana]
HR_29sep04_0223	At5g35100.168418.m04153 peptidyl-prolyl cis-trans isomerase cyclophilin-type family protein contains Pfam domain, PF00160: peptidyl-prolyl cis-trans isomerase, cyclophilin-type
HR_29sep04_0224	At3g48210.168416.m05260 expressed protein
HR_29sep04_0225	no_hits_found---------
HR_29sep04_0227	At2g44500.168415.m05533 expressed protein contains Pfam PF03138: Plant protein family. The function of this family of plant proteins is unknown; previously annotated as 'axi 1 protein from Nicotiana tabacum -related' based on similarity to axi 1 protein (GB:X80301) (GI:559920) from [Nicotiana tabacum], which, due to scienitific fraud was retracted. Retraction in: Schell J. EMBO J 1999 May 17;18(1…
HR_29sep04_0230	At3g57520.168416.m06403 alkaline alpha galactosidase, putative similar to alkaline alpha galactosidase II [Cucumis melo] GI:29838631; contains Pfam profile PF05691: Raffinose synthase or seed imbibition protein Sip1
HR_29sep04_0232	At5g02970.168418.m00240 hydrolase, alpha/beta fold family protein contains Interpro entry IPR000379
HR_29sep04_0233	no_hits_found---------
HR_29sep04_0237	At2g17530.168415.m02028 protein kinase family protein identical to SRPK2 [Arabidopsis thaliana] gi|9843645|emb|CAC03676; contains protein kinase domain, Pfam:PF00069
HR_29sep04_0240	At1g53430.168414.m06056 leucine-rich repeat family protein / protein kinase family protein contains Pfam domains PF00560: Leucine Rich Repeat and PF00069: Protein kinase domain
HR_29sep04_0241	At1g79190.168414.m09233 expressed protein
HR_29sep04_0243	no_hits_found---------
HR_29sep04_0244	At3g28345.168416.m03541 ABC transporter family protein similar to P-glycoprotein [Arabidopsis thaliana] GI:3849833; contains Pfam profiles PF00005: ABC transporter, PF00664: ABC transporter transmembrane region
HR_29sep04_0245	no_hits_found---------
HR_29sep04_0246	no_hits_found---------
HR_29sep04_0248	At1g78150.168414.m09107 expressed protein
HR_29sep04_0250	At3g10960.168416.m01321 xanthine/uracil permease family protein contains Pfam profile: PF00860 permease family
HR_29sep04_0252	At3g22110.168416.m02791 20S proteasome alpha subunit C (PAC1) (PRC9) identical to GB:AAC32057 from [Arabidopsis thaliana] (Genetics (1998) 149 (2), 677-692); identical to cDNA proteasome subunit prc9 GI:2511583
HR_29sep04_0253	At1g77670.168414.m09043 aminotransferase class I and II family protein similar to kynurenine aminotransferase /glutamine transaminase K GI:1030066 [Rattus norvegicus]
HR_29sep04_0254	At5g66030.168418.m08314 Golgi-localized GRIP domain-containing protein contains Pfam profile PF01465: GRIP domain; supporting cDNA gi|20303028|gb|AF499634.1|
HR_29sep04_0255	At5g25757.168418.m03055 expressed protein
HR_29sep04_0256	At5g15550.168418.m01820 transducin family protein / WD-40 repeat family protein similar to YTM1 - Homo sapiens, EMBL:AF242546; contains Pfam PF00400: WD domain, G-beta repeat (7 copies,1 weak);
HR_29sep04_0258	At1g29395.168414.m03595 stress-responsive protein, putative similar to cold acclimation WCOR413-like protein gamma form [Hordeum vulgare] gi|18449100|gb|AAL69988; similar to stress-regulated protein SAP1 [Xerophyta viscosa] gi|21360378|gb|AAM47505
HR_29sep04_0260	At3g10410.168416.m01248 serine carboxypeptidase III, putative similar to serine carboxypeptidase III from Oryza sativa SP|P37891, Matricaria chamomilla GI:6960455, Hordeum vulgare SP|P21529, Triticum aestivum SP|P11515; contains Pfam profile PF0450 serine carboxypeptidase
HR_29sep04_0261	At5g42140.168418.m05130 zinc finger protein, putative / regulator of chromosome condensation (RCC1) family protein similar to zinc finger protein [Arabidopsis thaliana] gi|15811367|gb|AAL08940
HR_29sep04_0262	no_hits_found---------
HR_29sep04_0263	At1g08125.168414.m00891 Expressed protein
HR_29sep04_0264	At1g20050.168414.m02510 C-8,7 sterol isomerase identical to C-8,7 sterol isomerase GI:11279073 from [Arabidopsis thaliana] (Plant Mol. Biol. 38 (5), 807-815 (1998))
HR_29sep04_0266	At2g23520.168415.m02807 expressed protein ; expression supported by MPSS
HR_29sep04_0269	At1g29820.168414.m03645 expressed protein
HR_29sep04_0270	At3g03890.168416.m00402 expressed protein
HR_29sep04_0271	no_hits_found---------
HR_29sep04_0273	At1g67620.168414.m07706 expressed protein contains Pfam domain PF02410: Domain of unknown function DUF143
HR_29sep04_0274	At5g35560.168418.m04231 DENN (AEX-3) domain-containing protein contains Pfam domain PF02141: DENN (AEX-3) domain; this cDNA may contain an anomalously spliced intron...will require further examination.
HR_29sep04_0275	At5g20520.168418.m02438 expressed protein
HR_29sep04_0279	At5g06460.168418.m00724 ubiquitin activating enzyme 2 (UBA2) E1; identical to gi:1703477
HR_29sep04_0281	At5g01750.268418.m00094 expressed protein contains Pfam profile PF04525: Protein of unknown function (DUF567)
HR_29sep04_0282	At5g02800.168418.m00222 protein kinase family protein contains protein kinase domain, Pfam:PF00069
HR_29sep04_0283	At1g21280.168414.m02659 expressed protein
HR_29sep04_0286	At5g56290.168418.m07026 peroxisomal targeting signal type 1 receptor (PEX5) identical to GI:3603353; contains Pfam profile PF00515 TPR Domain
HR_29sep04_0288	At3g56370.168416.m06269 leucine-rich repeat transmembrane protein kinase, putative leucine-rich receptor-like protein kinase - Malus domestica, EMBL:AF053127
HR_29sep04_0290	no_hits_found---------
HR_29sep04_0291	At2g23540.168415.m02809 GDSL-motif lipase/hydrolase family protein similar to family II lipase EXL1 GI:15054382 from [Arabidopsis thaliana]; contains Pfam profile PF00657: GDSL-like Lipase/Acylhydrolase
HR_29sep04_0293	no_hits_found---------
HR_29sep04_0296	At2g20580.168415.m02404 26S proteasome regulatory subunit S2 (RPN1) contains an APC-complex (cyclosome) and proteasome component repeat ( PS50248)
HR_29sep04_0297	At2g36100.168415.m04433 integral membrane family protein contains TIGRFAM TIGR01569 : plant integral membrane protein TIGR01569; contains Pfam PF04535 : Domain of unknown function (DUF588)
HR_29sep04_0298	At1g62040.168414.m06997 autophagy 8c (APG8c) identical to autophagy 8c [Arabidopsis thaliana] GI:19912155; contains Pfam profile PF02991: Microtubule associated protein 1A/1B, light chain 3
HR_29sep04_0300	no_hits_found---------
HR_29sep04_0301	At1g74740.168414.m08660 calcium-dependent protein kinase, putative / CDPK, putative similar to calcium-dependent protein kinase [Arabidopsis thaliana] gi|604880|dbj|BAA04829; contains protein kinase domain, Pfam:PF00069; contains EF hand domain (calcium-binding EF-hand), Pfam:PF00036, INTERPRO:IPR002048
HR_29sep04_0303	At4g03480.168417.m00475 ankyrin repeat family protein contains ankyrin repeats, Pfam domain PF00023
HR_29sep04_0304	At1g14390.168414.m01706 leucine-rich repeat transmembrane protein kinase, putative similar to putative receptor-like protein kinase GI:2947063 from [Arabidopsis thaliana]
HR_29sep04_0305	At1g07730.268414.m00834 disease resistance-responsive family protein contains Pfam PF03018: Plant disease resistance response protein
HR_29sep04_0306	At5g10290.168418.m01194 leucine-rich repeat family protein / protein kinase family protein contains Pfam domains PF00560: Leucine Rich Repeat and PF00069: Protein kinase domain
HR_29sep04_0307	At1g31817.168414.m03907 chloroplast 30S ribosomal protein S11, putative contains Pfam profile: PF00411: Ribosomal protein S11
HR_29sep04_0309	At5g59950.168418.m07517 RNA and export factor-binding protein, putative
HR_29sep04_0310	At5g17840.168418.m02091 chaperone protein dnaJ-related similar to bundle sheath defective protein 2 (GI:4732091) [Zea mays]
HR_29sep04_0311	At4g28990.168417.m04143 RNA-binding protein-related contains weak similarity to Swiss-Prot:Q01844 RNA-binding protein EWS (EWS oncogene)(Ewing sarcoma breakpoint region 1 protein) [Homo sapiens]
HR_29sep04_0314	At2g20890.168415.m02462 expressed protein
HR_29sep04_0315	no_hits_found---------
HR_29sep04_0316	At3g19280.168416.m02445 glycoprotein 3-alpha-L-fucosyltransferase A / FucTA / core alpha-(1,3)-fucosyltransferase (FUT11) identical to Glycoprotein 3-alpha-L-fucosyltransferase A (Core alpha-(1,3)-fucosyltransferase)(Fuc-T C3) (FucTA) (FucT1) (AtFUT11)(SP:Q9LJK1) from [Arabidopsis thaliana]; contains Pfam profile PF00852: Fucosyl transferase; identical to cDNA alpha1,3-fucosyltransferase (FucTA) …
HR_29sep04_0318	no_hits_found---------
HR_29sep04_0319	no_hits_found---------
HR_29sep04_0321	At1g72710.168414.m08408 casein kinase, putative similar to casein kinase I, delta isoform [Arabidopsis thaliana] SWISS-PROT:P42158
HR_29sep04_0323	At4g16070.168417.m02437 lipase class 3 family protein low similarity to calmodulin-binding heat-shock protein CaMBP [Nicotiana tabacum] GI:1087073; contains Pfam profile PF01764: Lipase, PF03893: Lipase 3 N-terminal region
HR_29sep04_0324	At2g40660.168415.m05017 tRNA-binding region domain-containing protein similar to SP|Q12904 Multisynthetase complex auxiliary component p43 [Contains: Endothelial-monocyte activating polypeptide II (EMAP-II) (Small inducible cytokine subfamily E member 1)] {Homo sapiens}; contains Pfam profile PF01588: Putative tRNA binding domain
HR_29sep04_0325	At5g51430.168418.m06376 conserved oligomeric Golgi complex component-related / COG complex component-related contains weak similarity to Conserved oligomeric Golgi complex component 7 (Swiss-Prot:P83436) [Homo sapiens]
HR_29sep04_0327	At1g12950.168414.m01504 MATE efflux family protein similar to ripening regulated protein DDTFR18 [Lycopersicon esculentum] GI:12231296; contains Pfam profile PF01554: MatE
HR_29sep04_0328	At4g00090.168417.m00009 transducin family protein / WD-40 repeat family protein similar to Transducin beta-like 2 protein (WS beta-transducin repeats protein) (WS-betaTRP) (Williams-Beuren syndrome chromosome region 13 protein) (SP:Q9Y4P3) {Homo sapiens}
HR_29sep04_0329	no_hits_found---------
HR_29sep04_0330	At3g47810.268416.m05208 calcineurin-like phosphoesterase family protein contains Pfam profile: PF00149 calcineurin-like phosphoesterase
HR_29sep04_0331	At4g35230.168417.m05007 protein kinase family protein contains protein kinase domain, Pfam:PF00069
HR_29sep04_0332	no_hits_found---------
HR_29sep04_0333	At5g46280.168418.m05697 DNA replication licensing factor, putative similar to SP|Q43704 DNA replication licensing factor MCM3 homolog (Replication origin activator) (ROA protein) {Zea mays}; contains Pfam profile PF00493: MCM2/3/5 family
HR_29sep04_0334	At2g01250.168415.m00037 60S ribosomal protein L7 (RPL7B)
HR_29sep04_0335	At2g17930.168415.m02076 FAT domain-containing protein / phosphatidylinositol 3- and 4-kinase family protein contains Pfam profiles PF02259 FAT domain, PF00454 Phosphatidylinositol 3- and 4-kinase, PF02260: FATC domain
HR_29sep04_0338	At1g23760.168414.m02998 BURP domain-containing protein / polygalacturonase, putative similar to polygalacturonase isoenzyme 1 beta subunit [Lycopersicon esculentum] GI:170480; contains Pfam profile PF03181: BURP domain
HR_29sep04_0339	no_hits_found---------
HR_29sep04_0340	At3g25920.168416.m03231 50S ribosomal protein L15, chloroplast (CL15) identical to GB:P25873 from [Arabidopsis thaliana]
HR_29sep04_0346	At2g14620.168415.m01644 xyloglucan:xyloglucosyl transferase, putative / xyloglucan endotransglycosylase, putative / endo-xyloglucan transferase, putative similar to xyloglucan endo-transglycosylase-like protein XET-1 GI:5070246 from [Medicago truncatula]
HR_29sep04_0348	At5g50020.168418.m06195 zinc finger (DHHC type) family protein contains Pfam profile PF01529: DHHC zinc finger domain
HR_29sep04_0349	At5g42080.168418.m05122 GTP-binding protein / phragmoplastin, putative strong similarity to GTP-binding protein [Arabidopsis thaliana] GI:807577, phragmoplastin SDL5A [Glycine max] GI:1218004; contains Pfam profiles PF01031: Dynamin central region, PF00350: Dynamin family
HR_29sep04_0350	At3g21240.168416.m02684 4-coumarate--CoA ligase 2 / 4-coumaroyl-CoA synthase 2 (4CL2) identical to SP|Q9S725 4-coumarate--CoA ligase 2 (EC 6.2.1.12) (4CL 2) (4-coumaroyl-CoA synthase 2) {Arabidopsis thaliana}
HR_29sep04_0351	At1g60190.168414.m06780 armadillo/beta-catenin repeat family protein / U-box domain-containing protein contains Pfam domain, PF00514: Armadillo/beta-catenin-like repeats and Pfam, PF04564: U-box domain
HR_29sep04_0353	no_hits_found---------
HR_29sep04_0354	At1g31070.268414.m03804 UDP-N-acetylglucosamine pyrophosphorylase-related low similarity to SP|P43123 UDP-N-acetylglucosamine pyrophosphorylase (EC 2.7.7.23) {Saccharomyces cerevisiae}
HR_29sep04_0356	At1g67990.168414.m07767 caffeoyl-CoA 3-O-methyltransferase, putative similar to GI:2960356 [Populus balsamifera subsp. trichocarpa], GI:684942 [Medicago sativa subsp. sativa]
HR_29sep04_0359	At3g48820.168416.m05331 glycosyl transferase family 29 protein / sialyltransferase family protein contains Pfam profile: PF00777 sialyltransferase (Glycosyltransferase family 29)
HR_29sep04_0361	At3g23530.168416.m02961 cyclopropane fatty acid synthase, putative / CPA-FA synthase, putative similar to cyclopropane synthase [Sterculia foetida] GI:21069167; contains Pfam profiles PF02353: Cyclopropane-fatty-acyl-phospholipid synthase, PF01593: amine oxidase, flavin-containing
HR_29sep04_0362	no_hits_found---------
HR_29sep04_0364	At5g13160.168418.m01507 protein kinase family protein contains protein kinase domain, Pfam:PF00069
HR_29sep04_0368	At1g07360.168414.m00785 zinc finger (CCCH-type) family protein / RNA recognition motif (RRM)-containing protein similar to SP|O59800 Cell cycle control protein cwf5 {Schizosaccharomyces pombe}, RNA Binding Protein 47 [Nicotiana plumbaginifolia] GI:9663769; contains Pfam profile: PF00076 RNA recognition motif (aka RRM, RBD, or RNP domain)
HR_29sep04_0369	At1g11910.168414.m01374 aspartyl protease family protein contains Pfam profiles: PF00026 eukaryotic aspartyl protease, PF03489 surfactant protein B, PF05184 saposin-like type B, region 1
HR_29sep04_0370	At2g47250.168415.m05900 RNA helicase, putative similar to SP|P53131 Pre-mRNA splicing factor RNA helicase PRP43 (Helicase JA1) {Saccharomyces cerevisiae}; contains Pfam profiles PF04408: Helicase associated domain (HA2), PF00271: Helicase conserved C-terminal domain
HR_29sep04_0371	At4g04960.168417.m00721 lectin protein kinase, putative similar to receptor lectin kinase 3 [Arabidopsis thaliana] gi|4100060|gb|AAD00733; contains protein kinase domain, Pfam:PF00069; contains legume lectins alpha and beta domains, Pfam:PF00138 and Pfam:PF00139
HR_29sep04_0372	no_hits_found---------
HR_29sep04_0375	At1g59710.168414.m06718 expressed protein contains Pfam profile: PF04601 protein of unknown function (DUF569
HR_29sep04_0376	At1g20930.168414.m02621 cell division control protein, putative cdc2MsF [Medicago sativa] gi|1806146|emb|CAA65982
HR_29sep04_0379	At3g51460.168416.m05636 phosphoinositide phosphatase family protein contains similarity to phosphoinositide phosphatase SAC1 [Rattus norvegicus] gi|11095248|gb|AAG29810; contains Pfam domain, PF02383: SacI homology domain; contains non-consensus AT-AC splice sites at intron 8
HR_29sep04_0380	no_hits_found---------
HR_29sep04_0381	At4g11600.168417.m01858 glutathione peroxidase, putative
HR_29sep04_0383	At2g19230.168415.m02245 leucine-rich repeat protein kinase, putative similar to light repressible receptor protein kinase [Arabidopsis thaliana] gi|1321686|emb|CAA66376; contains leucine rich repeat (LRR) domains, Pfam:PF00560; contains protein kinase domain, Pfam:PF00069
HR_29sep04_0384	At5g44680.168418.m05474 methyladenine glycosylase family protein similar to SP|P05100 DNA-3-methyladenine glycosylase I (EC 3.2.2.20) (3-methyladenine-DNA glycosylase I, constitutive) {Escherichia coli}; contains Pfam profile PF03352: Methyladenine glycosylase
HR_29sep04_0385	At1g37130.168414.m04639 nitrate reductase 2 (NR2) identical to SP|P11035 Nitrate reductase 2 (formerly EC 1.6.6.1) (NR2) {Arabidopsis thaliana}
HR_29sep04_0386	At3g25830.168416.m03218 myrcene/ocimene synthase, putative similar to myrcene/ocimene synthase [Arabidopsis thaliana] GI:9957293; contains Pfam profiles PF03936: Terpene synthase family, metal binding domain, PF01397: Terpene synthase, N-terminal domain
HR_29sep04_0388	At3g58970.168416.m06572 magnesium transporter CorA-like family protein contains Pfam profile PF01544: CorA-like Mg2+ transporter protein
HR_29sep04_0389	At4g02720.168417.m00368 expressed protein temporary automated functional assignment
HR_29sep04_0391	At3g08530.168416.m00990 clathrin heavy chain, putative similar to Swiss-Prot:Q00610 clathrin heavy chain 1 (CLH-17) [Homo sapiens]
HR_29sep04_0394	At4g35100.168417.m04986 plasma membrane intrinsic protein (SIMIP) nearly identical to plasma membrane intrinsic protein [Arabidopsis thaliana] GI:2306917
HR_29sep04_0395	no_hits_found---------
HR_29sep04_0396	At5g58950.168418.m07384 protein kinase family protein concontains protein kinase domain, Pfam:PF00069
HR_29sep04_0397	At2g18245.168415.m02127 expressed protein
HR_29sep04_0400	no_hits_found---------
HR_29sep04_0401	At4g26300.168417.m03783 arginyl-tRNA synthetase, putative / arginine--tRNA ligase, putative similar to SP|P37880 Arginyl-tRNA synthetase (EC 6.1.1.19) (Arginine--tRNA ligase) (ArgRS) {Cricetulus longicaudatus}; contains Pfam profiles PF00750: arginyl-tRNA synthetase, PF03485: arginyl-tRNA synthetase N-terminal domain
HR_29sep04_0402	At3g63410.168416.m07139 chloroplast inner envelope membrane protein, putative (APG1) similar to SP|P23525 37 kDa inner envelope membrane protein, chloroplast precursor (E37) {Spinacia oleracea}; contains Pfam profile PF01209: methlytransferase, UbiE/COQ5 family
HR_29sep04_0403	At1g31850.368414.m03915 dehydration-responsive protein, putative strong similarity to early-responsive to dehydration stress ERD3 protein [Arabidopsis thaliana] GI:15320410; contains Pfam profile PF03141: Putative methyltransferase
HR_29sep04_0404	no_hits_found---------
HR_29sep04_0405	At4g35020.168417.m04967 Rac-like GTP-binding protein (ARAC3) / Rho-like GTP-binding protein (ROP6) identical to SP|Q38912 RAC-like GTP binding protein ARAC3 (GTP-binding protein ROP6) {Arabidopsis thaliana}; identical to cDNA Rho-like GTP binding protein (Rop6) GI:2645642
HR_29sep04_0406	At5g51060.168418.m06329 respiratory burst oxidase protein C (RbohC) / NADPH oxidase nearly identical to respiratory burst oxidase protein C from Arabidopsis thaliana [gi:3242785]
HR_29sep04_0407	At2g38090.168415.m04676 myb family transcription factor contains Pfam profile: PF00249 myb-like DNA-binding domain
HR_29sep04_0408	At1g49560.168414.m05557 myb family transcription factor contains Pfam profile: PF00249 myb-like DNA-binding domain
HR_29sep04_0409	At4g04210.168417.m00597 UBX domain-containing protein similar to XY40 protein [Rattus norvegicus] GI:2547025; contains Pfam profile PF00789: UBX domain
HR_29sep04_0410	At1g53140.168414.m06017 dynamin family protein low similarity to dynamin-like protein E [Arabidopsis thaliana] GI:19423872; contains Pfam profile PF00350: Dynamin family
HR_29sep04_0412	At1g02780.168414.m00233 60S ribosomal protein L19 (RPL19A) similar to ribosomal protein L19 GI:36127 from [Homo sapiens]
HR_29sep04_0415	At5g66140.168418.m08332 20S proteasome alpha subunit D2 (PAD2) (PRS1) (PRC6) identical to SP|O24616 Proteasome subunit alpha type 7-2 (EC 3.4.25.1) (20S proteasome alpha subunit D2) {Arabidopsis thaliana}
HR_29sep04_0417	no_hits_found---------
HR_29sep04_0418	At1g67680.168414.m07723 expressed protein
HR_29sep04_0420	no_hits_found---------
HR_29sep04_0423	At5g60920.168418.m07642 phytochelatin synthetase, putative / COBRA cell expansion protein COB, putative similar to phytochelatin synthetase GI:29570314; similar to GB:AAK56072; identified in Roudier, et al, Plant Phys. (2002) 130:538-548 (PMID:12376623); identical to cDNA putative phytochelatin synthetase GI:3559804; contains Pfam profile PF04833: Phytochelatin synthetase-like conserved region
HR_29sep04_0424	At4g01900.168417.m00250 P II nitrogen sensing protein (GLB I) identical to P II nitrogen sensing protein GLB I (GI:7268574) [Arabidopsis thaliana]; similar to nitrogen regulatory protein P-II (PII signal transducing protein) (SP:O30794) {Nostoc punctiforme}
HR_29sep04_0426	At1g55340.168414.m06322 expressed protein
HR_29sep04_0427	At5g13430.168418.m01546 ubiquinol-cytochrome C reductase iron-sulfur subunit, mitochondrial, putative / Rieske iron-sulfur protein, putative similar to ubiquinol--cytochrome-c reductase from Solanum tuberosum [SP|P37841], Nicotiana tabacum [SP|P51132] [SP|P51133]; non-consensus AT acceptor splice site at exon 2
HR_29sep04_0428	no_hits_found---------
HR_29sep04_0429	At5g44790.168418.m05491 copper-exporting ATPase / responsive-to-antagonist 1 / copper-transporting ATPase (RAN1) identical to SP|Q9S7J8
HR_29sep04_0430	At1g67590.168414.m07700 remorin family protein contains Pfam domain, PF03763: Remorin, C-terminal region
HR_29sep04_0431	At5g63900.168418.m08023 PHD finger family protein contains Pfam domain, PF00628: PHD-finger
HR_29sep04_0434	At5g42420.168418.m05164 transporter-related low similarity to phosphoenolpyruvate/phosphate translocator precursor [Mesembryanthemum crystallinum] GI:9295275, glucose-6-phosphate/phosphate-translocator precursor [Solanum tuberosum] GI:2997593
HR_29sep04_0435	At1g78650.168414.m09166 expressed protein weak similarity to DNA polymerase delta subunit 3 (DNA polymerase delta subunit p66) (Swiss-Prot:Q15054) [Homo sapiens]
HR_29sep04_0436	no_hits_found---------
HR_29sep04_0437	no_hits_found---------
HR_29sep04_0438	At1g56670.168414.m06517 GDSL-motif lipase/hydrolase family protein similarity to early early nodulin ENOD8 [Medicago sativa] GI:304037, lanatoside 15'-O-acetylesterase [Digitalis lanata] GI:3688284, elicitor-induced glycoprotein iEP4 [Daucus carota] GI:1911765; contains InterPro Entry IPR001087 Lipolytic enzyme, G-D-S-L family
HR_29sep04_0439	At2g22475.268415.m02665 GRAM domain-containing protein / ABA-responsive protein-related similar to ABA-responsive protein [Hordeum vulgare] GI:4103635; contains Pfam profile PF02893: GRAM domain
HR_29sep04_0440	At5g26030.168418.m03097 ferrochelatase I identical to Swiss-Prot:P42043 ferrochelatase I, chloroplast/mitochondrial precursor (EC 4.99.1.1) (Protoheme ferro-lyase) (Heme synthetase) [Arabidopsis thaliana]
HR_29sep04_0442	no_hits_found---------
HR_29sep04_0443	At5g36110.168418.m04351 cytochrome P450 family protein similar to taxane 13-alpha-hydroxylase (GI:17148242) {Taxus cuspidata}; contains Pfam profile: PF00067: Cytochrome P450
HR_29sep04_0445	no_hits_found---------
HR_29sep04_0446	At2g27210.168415.m03270 kelch repeat-containing serine/threonine phosphoesterase family protein similar to SP|P48482 Serine/threonine protein phosphatase PP1 isozyme 2 (EC 3.1.3.16) {Arabidopsis thaliana}; contains Pfam profile PF00149: Calcineurin-like phosphoesterase
HR_29sep04_0447	At5g59850.168418.m07505 40S ribosomal protein S15A (RPS15aF) cytoplasmic ribosomal protein S15a, Arabidopsis thaliana, EMBL:ATAF1412
HR_29sep04_0448	no_hits_found---------
HR_29sep04_0449	At3g11530.268416.m01406 vacuolar protein sorting 55 family protein / VPS55 family protein contains Pfam domain PF04133: Vacuolar protein sorting 55
HR_29sep04_0450	At1g19170.168414.m02386 glycoside hydrolase family 28 protein / polygalacturonase (pectinase) family protein low similarity to SP|P27644 Polygalacturonase (EC 3.2.1.15) (Pectinase) {Agrobacterium tumefaciens}; contains PF00295: Glycosyl hydrolases family 28
HR_29sep04_0451	no_hits_found---------
HR_29sep04_0452	At1g11080.168414.m01269 serine carboxypeptidase S10 family protein similar to Serine carboxypeptidase II chains A and B (SP:P08819) (EC 3.4.16.6) [Triticum aestivum (Wheat)]
HR_29sep04_0453	At1g10180.168414.m01148 expressed protein
HR_29sep04_0454	no_hits_found---------
HR_29sep04_0455	At2g34900.168415.m04285 DNA-binding bromodomain-containing protein contains bromodomain, INTERPRO:IPR001487
HR_29sep04_0456	At2g35120.168415.m04308 glycine cleavage system H protein, mitochondrial, putative similar to SP|Q39732 Glycine cleavage system H protein, mitochondrial precursor {Flaveria anomala}; contains Pfam profile PF01597: Glycine cleavage H-protein
HR_29sep04_0457	no_hits_found---------
HR_29sep04_0458	At1g22370.268414.m09509 UDP-glucoronosyl/UDP-glucosyl transferase family protein glycosyltransferase family
HR_29sep04_0459	At4g39220.168417.m05552 RER1A protein identical to SP|O48670 RER1A protein (AtRER1A) {Arabidopsis thaliana}
HR_29sep04_0460	At1g12820.168414.m01489 transport inhibitor response protein, putative E3 ubiquitin ligase SCF complex F-box subunit; similar to transport inhibitor response 1 GI:2352492 from [Arabidopsis thaliana]
HR_29sep04_0462	At1g22750.168414.m02842 expressed protein
HR_29sep04_0463	no_hits_found---------
HR_29sep04_0464	At2g28840.168415.m03506 ankyrin repeat family protein contains ankyrin repeats, Pfam:PF00023
HR_29sep04_0466	no_hits_found---------
HR_29sep04_0467	no_hits_found---------
HR_29sep04_0468	At1g51060.168414.m05740 histone H2A, putative similar to histone H2A GI:7595337 from Arabidopsis thaliana, Triticum aestivum GI:536892, Picea abies SP|P35063; contains Pfam profile PF00125 Core histone H2A/H2B/H3/H4
HR_29sep04_0471	At2g30050.168415.m03654 transducin family protein / WD-40 repeat family protein similar to SEC13-related protein (SP:P55735) [Homo sapiens]
HR_29sep04_0473	At5g42180.168418.m05134 peroxidase 64 (PER64) (P64) (PRXR4) identical to SP|Q43872 Peroxidase 64 precursor (EC 1.11.1.7) (Atperox P64) (PRXR4) (ATP17a) {Arabidopsis thaliana}
HR_29sep04_0475	At1g12740.168414.m01479 cytochrome P450 family protein similar to Cytochrome P450 90A1 (SP:Q42569) [Arabidopsis thaliana]
HR_29sep04_0477	At5g52470.168418.m06510 fibrillarin 1 (FBR1) (FIB1) (SKIP7) identical to fibrillarin 1 GI:9965653 from [Arabidopsis thaliana]; C-terminus identical to SKP1 interacting partner 7 GI:10716959 from [Arabidopsis thaliana]; contains Pfam domain PF01269: Fibrillarin
HR_29sep04_0479	no_hits_found---------
HR_29sep04_0480	no_hits_found---------
HR_29sep04_0482	At5g52590.168418.m06530 RabGAP/TBC domain-containing protein contains similarity to SP|P48365 GTPase-activating protein GYP7 {Saccharomyces cerevisiae}; contains Pfam profile PF00566: TBC domain
HR_29sep04_0484	At5g65290.168418.m08212 LMBR1 integral membrane family protein contains Pfam PF04791: LMBR1-like conserved region
HR_29sep04_0485	no_hits_found---------
HR_29sep04_0486	no_hits_found---------
HR_29sep04_0487	At3g50830.168416.m05566 stress-responsive protein, putative similar to cold acclimation WCOR413-like protein gamma form [Hordeum vulgare] gi|18449100|gb|AAL69988; similar to stress-regulated protein SAP1 [Xerophyta viscosa] gi|21360378|gb|AAM47505; identical to cDNA cold acclimation protein WCOR413-like protein beta form GI:10121842
HR_29sep04_0488	At1g21690.268414.m02715 replication factor C 37 kDa, putative Similar to SWISS-PROT:P35249 activator 1 37 kDa subunit (Replication factor C 37 kDa subunit, A1 37 kDa subunit, RF-C 37 kDa subunit, RFC37) [Homo sapiens]; contains Pfam domain, PF00004: ATPase, AAA family
HR_29sep04_0491	At2g27600.168415.m03346 AAA-type ATPase family protein / vacuolar sorting protein-related similar to SP|P46467 SKD1 protein (Vacuolar sorting protein 4b) {Mus musculus}; contains Pfam profiles PF00004: ATPase AAA family, PF04212: MIT domain
HR_29sep04_0492	no_hits_found---------
HR_29sep04_0494	At1g07650.168414.m00821 leucine-rich repeat transmembrane protein kinase, putative similar to GB:AAC50043 from [Arabidopsis thaliana] (Plant Mol. Biol. 37 (4), 587-596 (1998))
HR_29sep04_0495	At5g14920.168418.m01750 gibberellin-regulated family protein similar to SP|P46689 Gibberellin-regulated protein 1 precursor {Arabidopsis thaliana}; contains Pfam profile PF02704: Gibberellin regulated protein
HR_29sep04_0496	At3g53230.168416.m05865 cell division cycle protein 48, putative / CDC48, putative very strong similarity to SP|P54609 Cell division cycle protein 48 homolog {Arabidopsis thaliana}; contains Pfam profiles PF00004: ATPase AAA family, PF02359: Cell division protein 48 (CDC48) N-terminal domain
HR_29sep04_0502	At5g19180.168418.m02284 ubiquitin activating enzyme, putative (ECR1) identical to putative ubiquitin activating enzyme E1 [Arabidopsis thaliana] GI:2952433; similar to NEDD8 activating enzyme [Mus musculus] GI:17061821
HR_29sep04_0503	At4g26690.168417.m03846 glycerophosphoryl diester phosphodiesterase family protein weak similarity to glycerophosphodiester phosphodiesterase [Borrelia hermsii] GI:1399038; contains Pfam profile PF03009: Glycerophosphoryl diester phosphodiesterase family
HR_29sep04_0505	At4g14420.168417.m02225 lesion inducing protein-related similar to ORF, able to induce HR-like lesions [Nicotiana tabacum] gi|1762945|gb|AAC49975
HR_29sep04_0506	At4g25130.168417.m03616 peptide methionine sulfoxide reductase, putative strong similarity to SP|P54151 Peptide methionine sulfoxide reductase (EC 1.8.4.6) {Brassica napus}; contains Pfam profile PF01625: Peptide methionine sulfoxide reductase
HR_29sep04_0507	At5g48940.168418.m06054 leucine-rich repeat transmembrane protein kinase, putative
HR_29sep04_0508	At1g34355.168414.m04265 forkhead-associated domain-containing protein / FHA domain-containing protein
HR_29sep04_0509	At5g57110.268418.m07131 calcium-transporting ATPase 8, plasma membrane-type / Ca(2+)-ATPase isoform 8 (ACA8) identical to calcium-transporting ATPase 8, plasma membrane-type SP:Q9LF79 from [Arabidopsis thaliana]
HR_29sep04_0510	At1g30240.168414.m03699 PELP1-related contains weak similarity to PELP1 [Homo sapiens] gi|21426922|gb|AAC17708
HR_29sep04_0511	no_hits_found---------
HR_29sep04_0514	At5g60990.168418.m07651 DEAD/DEAH box helicase, putative (RH10) probable replication protein A1, Oryza sativa, EMBL:AF009179
HR_29sep04_0515	no_hits_found---------
HR_29sep04_0516	no_hits_found---------
HR_29sep04_0517	no_hits_found---------
HR_29sep04_0518	no_hits_found---------
HR_29sep04_0519	At1g60070.168414.m06767 gamma-adaptin, putative similar to gamma-adaptin GI:2765190 from [Homo sapiens]; contains Pfam profiles PF01602: Adaptin N terminal region, PF02883: Adaptin C-terminal domain
HR_29sep04_0520	At3g18600.168416.m02364 DEAD/DEAH box helicase, putative non-consensus acceptor splice site AT at exon 2; similar to DEAD box helicase protein GB:NP_006764 from [Homo sapiens], contains Pfam profile: PF00270 DEAD/DEAH box helicase
HR_29sep04_0521	no_hits_found---------
HR_29sep04_0522	At5g20490.168418.m02435 myosin, putative similar to myosin (GI:433663) [Arabidopsis thaliana]; myosin-like protein my5, common sunflower, PIR:T14279
HR_29sep04_0523	no_hits_found---------
HR_29sep04_0524	At1g32910.168414.m04054 transferase family protein low similarity to anthranilate N-hydroxycinnamoyl/benzoyltransferase Dianthus caryophyllus GI:2239091, benzylalcohol acetyltransferase Clarkia breweri GI:6166336; contains Pfam profile PF02458 transferase family
HR_29sep04_0525	no_hits_found---------
HR_29sep04_0526	At3g53110.168416.m05853 DEAD/DEAH box helicase, putative RNA helicase, Mus musculus, PIR:I49731
HR_29sep04_0527	At1g65540.168414.m07435 calcium-binding EF hand family protein similar to leucine zipper-EF-hand containing transmembrane protein 1 [Homo sapiens] GI:4235226; contains Pfam profile PF00036: EF hand
HR_29sep04_0529	At2g13610.168415.m01500 ABC transporter family protein
HR_29sep04_0531	At1g50510.168414.m05665 indigoidine synthase A family protein similar to IndA protein (GI:7576263) [Erwinia chrysanthemi]; contains Pfam profile PF04227: Indigoidine synthase A like protein
HR_29sep04_0533	At4g39350.168417.m05570 cellulose synthase, catalytic subunit (Ath-A) identical to gi:2827141
HR_29sep04_0534	At4g37130.168417.m05258 hydroxyproline-rich glycoprotein family protein
HR_29sep04_0536	no_hits_found---------
HR_29sep04_0537	At4g04210.168417.m00597 UBX domain-containing protein similar to XY40 protein [Rattus norvegicus] GI:2547025; contains Pfam profile PF00789: UBX domain
HR_29sep04_0538	no_hits_found---------
HR_29sep04_0540	At2g39800.268415.m04887 delta 1-pyrroline-5-carboxylate synthetase A / P5CS A (P5CS1) identical to SP:P54887:P5C1_ARATH
HR_29sep04_0541	At4g19380.168417.m02853 alcohol oxidase-related similar to long chain fatty alcohol oxidase from Candida cloacae [GI:6983581], Candida tropicalis [GI:6983594]
HR_29sep04_0543	no_hits_found---------
HR_29sep04_0544	no_hits_found---------
HR_29sep04_0546	At1g34320.168414.m04259 expressed protein contains Pfam domain PF05003: protein of unknown function (DUF668)
HR_29sep04_0547	At5g02780.168418.m00220 In2-1 protein, putative similar to In2-1 [Zea mays] EMBL:X58573
HR_29sep04_0548	At3g16060.168416.m02030 kinesin motor family protein similar to kinesin heavy chain member 2 GB:NP_032468 from [Mus musculus]; contains Pfam profile PF00225: Kinesin motor domain
HR_29sep04_0550	At4g14290.168417.m02202 expressed protein contains Interpro entry IPR000379
HR_29sep04_0551	At1g30580.168414.m03741 expressed protein
HR_29sep04_0552	At5g46210.168418.m05686 cullin, putative similar to SP|Q13619 Cullin homolog 4A (CUL-4A) {Homo sapiens}; contains Pfam profile PF00888: Cullin family
HR_29sep04_0553	At5g57260.168418.m07152 cytochrome P450 71B10 identical to cytochrome P450 71B10 (SP:Q9LVD2) [Arabidopsis thaliana]
HR_29sep04_0554	At5g22950.168418.m02683 SNF7 family protein contains Pfam domain, PF03357: SNF7 family
HR_29sep04_0556	At2g36690.168415.m04501 oxidoreductase, 2OG-Fe(II) oxygenase family protein similar to IDS3 [Hordeum vulgare][GI:4514655], leucoanthocyanidin dioxygenase [SP|P51091][Malus domestica]; contains PF03171 2OG-Fe(II) oxygenase superfamily domain
HR_29sep04_0557	At1g71220.168414.m08219 UDP-glucose:glycoprotein glucosyltransferase, putative similar to UDP-glucose:glycoprotein glucosyltransferase precursor GB:Q09332 [SP|Q09332] from Drosophila melanogaster, [gi:7670746] and [gi:11346464] from Homo sapiens
HR_29sep04_0558	At5g50950.268418.m06319 fumarate hydratase, putative / fumarase, putative similar to SP|P55250 Fumarate hydratase, mitochondrial precursor (EC 4.2.1.2) (Fumarase) {Rhizopus oryzae}; contains Pfam profile PF00206: Lyase
HR_29sep04_0560	At1g74460.168414.m08626 GDSL-motif lipase/hydrolase family protein similar to family II lipases EXL3 GI:15054386, EXL1 GI:15054382, EXL2 GI:15054384 from [Arabidopsis thaliana]; contains Pfam profile: PF00657 lipase/acylhydrolase with GDSL-like motif
HR_29sep04_0561	At5g48930.168418.m06053 transferase family protein similar to anthranilate N-hydroxycinnamoyl/benzoyltransferase from Dianthus caryophyllus [GI:3288180, GI:2239091]; contains Pfam profile PF02458 transferase family
HR_29sep04_0566	At5g64360.168418.m08083 DNAJ heat shock N-terminal domain-containing protein low similarity to AHM1 [Triticum aestivum] GI:6691467; contains Pfam profile PF00226 DnaJ domain
HR_29sep04_0567	At1g28240.168414.m03466 expressed protein
HR_29sep04_0568	At1g61000.168414.m06868 Nuf2 family protein contains Pfam PF03800: Nuf2 family domain; similar to Myosin-like protein NUF2 (Nuclear filament-containing protein 2) (Nuclear division protein nuf2) (Swiss-Prot:Q10173) [Schizosaccharomyces pombe]
HR_29sep04_0569	At3g51800.268416.m05681 metallopeptidase M24 family protein similar to SP|P50580 Proliferation-associated protein 2G4 {Mus musculus}; contains Pfam profile PF00557: metallopeptidase family M24
HR_29sep04_0575	At5g44635.168418.m05469 minichromosome maintenance family protein / MCM family protein similar to SP|P97311 DNA replication licensing factor MCM6 {Mus musculus}; contains Pfam profile PF00493: MCM2/3/5 family
HR_29sep04_0578	At2g20580.168415.m02404 26S proteasome regulatory subunit S2 (RPN1) contains an APC-complex (cyclosome) and proteasome component repeat ( PS50248)
HR_29sep04_0579	no_hits_found---------
HR_29sep04_0581	no_hits_found---------
HR_29sep04_0582	At1g52820.168414.m05970 2-oxoglutarate-dependent dioxygenase, putative similar to AOP1 [Arabidopsis lyrata][GI:16118889]; contains Pfam profile PF03171: 2OG-Fe(II) oxygenase superfamily domain
HR_29sep04_0583	At2g40320.168415.m04970 expressed protein and genefinder
HR_29sep04_0585	no_hits_found---------
HR_29sep04_0586	At1g52630.268414.m05942 expressed protein contains Pfam PF03138: Plant protein family. The function of this family of plant proteins is unknown;
HR_29sep04_0587	At5g11560.168418.m01348 PQQ enzyme repeat-containing protein contains Pfam profile PF01011: PQQ enzyme repeat
HR_29sep04_0589	no_hits_found---------
HR_29sep04_0593	At4g24970.168417.m03578 ATP-binding region, ATPase-like domain-containing protein low similarity to microrchidia [Mus musculus] GI:5410255; contains Pfam profile PF02518: ATPase, histidine kinase-, DNA gyrase B-, and HSP90-like domain protein
HR_29sep04_0597	At5g08020.168418.m00933 replication protein, putative similar to replication protein A1 [Oryza sativa] GI:2258469; contains InterPro entry IPR004365: OB-fold nucleic acid binding domain
HR_29sep04_0598	At4g16760.168417.m02531 acyl-CoA oxidase (ACX1) identical to acyl-CoA oxidase [Arabidopsis thaliana] GI:3044214
HR_29sep04_0601	At4g07960.168417.m01276 glycosyl transferase family 2 protein similar to cellulose synthase from Agrobacterium tumeficiens [gi:710492] and Agrobacterium radiobacter [gi:710493]; contains Pfam glycosyl transferase, group 2 family protein domain PF00535
HR_29sep04_0602	no_hits_found---------
HR_29sep04_0603	At2g47000.168415.m05871 multidrug resistant (MDR) ABC transporter, putative similar to multidrug-resistant protein CjMDR1 [Coptis japonica] GI:14715462, MDR-like p-glycoprotein [Arabidopsis thaliana] GI:24324262; contains Pfam profiles PF00005: ABC transporter, PF00664: ABC transporter transmembrane region
HR_29sep04_0604	At5g49910.168418.m06180 heat shock protein 70 / HSP70 (HSC70-7) identical to heat shock protein 70 [Arabidopsis thaliana] GI:6746592
HR_29sep04_0605	At4g27070.168417.m03892 tryptophan synthase, beta subunit 2 (TSB2) identical to SP|25269
HR_29sep04_0607	At3g55220.168416.m06133 splicing factor, putative contains CPSF A subunit region (PF03178); contains weak WD-40 repeat (PF00400); similar to Splicing factor 3B subunit 3 (SF3b130)/spliceosomal protein/Splicing factor 3B subunit 3 (SAP 130)(KIAA0017)(SP:Q15393) Homo sapiens, EMBL:HSAJ1443_1
HR_29sep04_0608	At1g70320.168414.m08090 ubiquitin-protein ligase 2 (UPL2) nearly identical to ubiquitin-protein ligase 2 [Arabidopsis thaliana] GI:7108523; E3, HECT-domain protein family; similar to ubiquitin-protein ligase 2 GI:7108523 from [Arabidopsis thaliana]
HR_29sep04_0610	At1g23800.168414.m03002 aldehyde dehydrogenase, mitochondrial (ALDH3) nearly identical to mitochondrial aldehyde dehydrogenase ALDH3 [Arabidopsis thaliana] gi|19850249|gb|AAL99612; contains Pfam profile PF00171: aldehyde dehydrogenase (NAD) family protein
HR_29sep04_0613	At5g01050.168418.m00008 laccase family protein / diphenol oxidase family protein similar to laccase [Pinus taeda][GI:13661201], lac110 laccase, Populus trichocarpa, EMBL:PTY13773
HR_29sep04_0614	At3g13060.268416.m01628 expressed protein contains Pfam profile PF04146: YT521-B-like family
HR_29sep04_0616	no_hits_found---------
HR_29sep04_0618	At5g23850.168418.m02800 expressed protein
HR_29sep04_0620	At2g20810.168415.m02448 glycosyl transferase family 8 protein contains Pfam profile: PF01501 glycosyl transferase family 8
HR_29sep04_0621	At3g46870.168416.m05087 pentatricopeptide (PPR) repeat-containing protein contains Pfam profile PF01535: PPR repeat
HR_29sep04_0622	At5g43680.168418.m05339 expressed protein
HR_29sep04_0623	At3g57380.168416.m06387 expressed protein contains Pfam domain, PF04577: Protein of unknown function (DUF563)
HR_29sep04_0630	no_hits_found---------
HR_29sep04_0632	At3g23530.168416.m02961 cyclopropane fatty acid synthase, putative / CPA-FA synthase, putative similar to cyclopropane synthase [Sterculia foetida] GI:21069167; contains Pfam profiles PF02353: Cyclopropane-fatty-acyl-phospholipid synthase, PF01593: amine oxidase, flavin-containing
HR_29sep04_0633	At5g67360.168418.m08494 cucumisin-like serine protease (ARA12) Asp48; almost identical to cucumisin-like serine protease (ARA12) GI:3176874 from [Arabidopsis thaliana]
HR_29sep04_0634	At4g37900.168417.m05360 glycine-rich protein
HR_29sep04_0635	At4g08920.168417.m01469 cryptochrome 1 apoprotein (CRY1) / flavin-type blue-light photoreceptor (HY4) contains Pfam PF03441: FAD binding domain of DNA photolyase; member of Pfam PF00875: deoxyribodipyrimidine photolyase superfamily; 99% identical to Cryptochrome 1 apoprotein (Blue light photoreceptor) (flavin-type blue-light photoreceptor) (SP:Q43125) [Arabidopsis thaliana]
HR_29sep04_0638	At4g02290.168417.m00310 glycosyl hydrolase family 9 protein similar to endo-1,4-beta glucanase; ATCEL2 GI:3132891 from [Arabidopsis thaliana]
HR_29sep04_0643	At3g11660.168416.m01429 harpin-induced family protein / HIN1 family protein / harpin-responsive family protein similar to harpin-induced protein hin1 (GI:1619321) [Nicotiana tabacum]
HR_29sep04_0644	At1g05700.168414.m00591 leucine-rich repeat protein kinase, putative similar to light repressible receptor protein kinase, gi|2129635; contains leucine rich repeat (LRR) domains, Pfam:PF00560; contains protein kinase domain, Pfam:PF00069
HR_29sep04_0646	At1g48950.168414.m05485 expressed protein
HR_29sep04_0647	At4g10970.368417.m01785 expressed protein
HR_29sep04_0648	no_hits_found---------
HR_29sep04_0649	At5g42940.168418.m05235 zinc finger (C3HC4-type RING finger) family protein similar to Pfam domain, PF00097: Zinc finger, C3HC4 type (RING finger)
HR_29sep04_0651	At1g49950.368414.m05604 DNA-binding protein, putative contains similarity to DNA-binding protein PcMYB1 [Petroselinum crispum] gi|2224899|gb|AAB61699
HR_29sep04_0652	At3g19740.168416.m02499 AAA-type ATPase family protein contains Pfam domain, PF00004: ATPase, AAA family
HR_29sep04_0653	At1g80410.168414.m09413 acetyltransferase-related low similarity to acetyltransferase Tubedown-1 [Mus musculus] GI:8497318, N-TERMINAL ACETYLTRANSFERASE GB:P12945 from (Saccharomyces cerevisiae); contains Pfam profile PF00515 TPR Domain
HR_29sep04_0654	At3g26040.168416.m03243 transferase family protein similar to deacetylvindoline 4-O-acetyltransferase [Catharanthus roseus][GI:4091808][PMID:9681034], alcohol acyltransferase [Fragaria x ananassa][GI:10121328][PMID:10810141]
HR_29sep04_0657	At3g28345.168416.m03541 ABC transporter family protein similar to P-glycoprotein [Arabidopsis thaliana] GI:3849833; contains Pfam profiles PF00005: ABC transporter, PF00664: ABC transporter transmembrane region
HR_29sep04_0658	At2g25170.168415.m03010 chromatin remodeling factor CHD3 (PICKLE) identical to chromatin remodeling factor CHD3 [Arabidopsis thaliana] GI:6478518
HR_29sep04_0659	At1g04910.168414.m00488 expressed protein contains Pfam PF03138: Plant protein family. The function of this family of plant proteins is unknown; previously annotated as 'growth regulator protein' based on similarity to axi 1 protein (GB:X80301) (GI:559920) from [Nicotiana tabacum], which, due to scienitific fraud was retracted. Retraction in: Schell J. EMBO J 1999 May 17;18(10):2908. PMID:1040049…
HR_29sep04_0661	no_hits_found---------
HR_29sep04_0663	At3g63460.268416.m07146 WD-40 repeat family protein hypothetical protein contains similarity to ec31p [Oryza sativa] gi|13928450|dbj|BAB47154; contains Pfam profile PF00400: WD domain, G-beta repeat
HR_29sep04_0664	no_hits_found---------
HR_29sep04_0666	At2g05710.168415.m00611 aconitate hydratase, cytoplasmic, putative / citrate hydro-lyase/aconitase, putative nearly identical to SP|P49608 Aconitate hydratase, cytoplasmic (EC 4.2.1.3) (Citrate hydro-lyase) (Aconitase) {Cucurbita maxima}; contains Pfam profiles PF00330: Aconitase family (aconitate hydratase), PF00694: Aconitase C-terminal domain
HR_29sep04_0667	no_hits_found---------
HR_29sep04_0669	At1g79660.168414.m09290 expressed protein
HR_29sep04_0670	At5g11100.168418.m01296 C2 domain-containing protein similar to Ca2+-dependent lipid-binding protein (CLB1) GI:2789434 from [Lycopersicon esculentum]
HR_29sep04_0673	At5g53140.168418.m06606 protein phosphatase 2C, putative / PP2C, putative
HR_29sep04_0674	At5g26600.268418.m03183 expressed protein weak similarity to SP|P18549 Isopenicillin N epimerase (EC 5.-.- ) {Streptomyces clavuligerus}
HR_29sep04_0675	At3g26730.168416.m03342 zinc finger (C3HC4-type RING finger) family protein contains Pfam profile: PF00097 zinc finger, C3HC4 type (RING finger)
HR_29sep04_0677	At5g14610.168418.m01713 DEAD box RNA helicase, putative similar to RNA helicase DRH1 [Arabidopsis thaliana] GI:3149952; contains Pfam profiles PF00270: DEAD/DEAH box helicase, PF00271: Helicase conserved C-terminal domain, PF00397: WW domain
HR_29sep04_0679	no_hits_found---------
HR_29sep04_0680	At2g36310.168415.m04457 inosine-uridine preferring nucleoside hydrolase family protein similar to Chain A, Crystal Structure Of Nucleoside Hydrolase From Leishmania MajorGI:8569431; contains Pfam profile PF01156: Inosine-uridine preferring nucleoside hydrolase
HR_29sep04_0681	At1g09680.168414.m01087 pentatricopeptide (PPR) repeat-containing protein contains Pfam profile PF01535: PPR repeat
HR_29sep04_0683	At4g18010.268417.m02680 inositol polyphosphate 5-phosphatase II (IP5PII) nearly identical to inositol polyphosphate 5-phosphatase II [Arabidopsis thaliana] GI:10444263 isoform contains an AT-acceptor splice site at intron 6
HR_29sep04_0684	no_hits_found---------
HR_29sep04_0685	no_hits_found---------
HR_29sep04_0688	no_hits_found---------
HR_29sep04_0689	At1g67680.168414.m07723 expressed protein
HR_29sep04_0690	no_hits_found---------
HR_29sep04_0696	At5g47830.268418.m05909 expressed protein
HR_29sep04_0699	At4g14320.168417.m02206 60S ribosomal protein L36a/L44 (RPL36aB)
HR_29sep04_0700	At4g13360.168417.m02089 enoyl-CoA hydratase/isomerase family protein similar to CoA-thioester hydrolase CHY1 (beta-hydroxyisobutyryl-CoA hydrolase) [Arabidopsis thaliana] GI:8572760; contains Pfam profile PF00378: enoyl-CoA hydratase/isomerase family protein
HR_29sep04_0702	At3g57890.168416.m06453 tubulin-specific chaperone C-related contains weak similarity to Tubulin-specific chaperone C (Tubulin-folding cofactor C) (CFC) (Swiss-Prot:Q15814) [Homo sapiens]
HR_29sep04_0703	At5g23720.268418.m02781 dual specificity protein phosphatase family protein contains Pfam profile: PF00782 dual specificity phosphatase, catalytic domain; contains TG acceptor splice site at intron 9
HR_29sep04_0705	At1g14610.168414.m01737 valyl-tRNA synthetase / valine--tRNA ligase (VALRS) nearly identical to SP|P93736 Valyl-tRNA synthetase (EC 6.1.1.9) (Valine--tRNA ligase) (ValRS) {Arabidopsis thaliana}
HR_29sep04_0708	At5g38600.168418.m04669 proline-rich spliceosome-associated (PSP) family protein / zinc knuckle (CCHC-type) family protein contains Pfam domains PF00098: Zinc knuckle, PF04046: PSP
HR_29sep04_0709	At3g54230.168416.m05994 zinc finger protein-related / D111/G-patch domain-containing protein / RNA recognition motif (RRM)-containing protein KIAA0122 gene , Homo sapiens, EMBL:HSDKG02; contains Pfam profiles PF00076: RNA recognition motif. (a.k.a. RRM, RBD, or RNP domain), PF01585: G-patch domain, weak hit to PF00641: Zn-finger in Ran binding protein and others
HR_29sep04_0711	At3g17100.268416.m02182 expressed protein
HR_29sep04_0712	At5g42180.168418.m05134 peroxidase 64 (PER64) (P64) (PRXR4) identical to SP|Q43872 Peroxidase 64 precursor (EC 1.11.1.7) (Atperox P64) (PRXR4) (ATP17a) {Arabidopsis thaliana}
HR_29sep04_0714	At3g07950.168416.m00972 rhomboid protein-related contains 6 transmembrane domains; similar to phosphatidyl inositol glycan class T (GI:14456615) [Homo sapiens]
HR_29sep04_0720	At1g09400.168414.m01051 12-oxophytodienoate reductase, putative similar to OPR1 [GI:3882355] and OPR2 [GI:3882356]
HR_29sep04_0722	At4g37470.168417.m05303 hydrolase, alpha/beta fold family protein low similarity to SP|Q59093 3-oxoadipate enol-lactonase I (EC 3.1.1.24) (Enol-lactone hydrolase I) (Beta-ketoadipate enol-lactone hydrolase I) {Acinetobacter calcoaceticus}; contains Pfam profile PF00561: hydrolase, alpha/beta fold family
HR_29sep04_0724	At1g12360.168414.m01428 cytokinesis-related Sec1 protein (KEULE) similar to cytokinesis-related Sec1 protein KEULE [Arabidopsis thaliana] gi|12659318|gb|AAK01291; contains Pfam domain, PF00995: Sec1 family
HR_29sep04_0725	At3g56200.168416.m06246 amino acid transporter family protein low similarity to N system amino acids transporter NAT-1 [Mus musculus] GI:7406950; belongs to INTERPRO:IPR002422 amino acid/polyamine transporter, family II
HR_29sep04_0726	At2g26260.168415.m03152 3-beta hydroxysteroid dehydrogenase/isomerase family protein contains Pfam profile PF01073 3-beta hydroxysteroid dehydrogenase/isomerase domain; similar to NAD(P)-dependent steroid dehydrogenase from Homo sapiens [SP|Q15738], Mus musculus [SP|Q9R1J0]
HR_29sep04_0727	At5g17020.168418.m01995 exportin1 (XPO1) nearly identical to Exportin1 (XPO1) protein [Arabidopsis thaliana] GI:7671510
HR_29sep04_0728	At2g02860.168415.m00236 sucrose transporter / sucrose-proton symporter (SUC3) identical to sucrose transporter [Arabidopsis thaliana] GI:8052190; similar to sucrose transporters from [Oryza sativa (japonica cultivar-group)] GI:2723471, [Zea mays] GI:5771354, [Triticum aestivum] GI:19548165; contains Pfam profile PF00083: major facilitator superfamily protein
HR_29sep04_0730	At5g49720.168418.m06157 endo-1,4-beta-glucanase KORRIGAN (KOR) / cellulase (OR16pep) identical to endo-1,4-beta-D-glucanase KORRIGAN [Arabidopsis thaliana] GI:3978258; similar to endo-1,4-beta-D-glucanase; cellulase GI:5689613 from [Brassica napus]; identical to cDNA cellulase (OR16pep) GI:1022806
HR_29sep04_0731	At1g16780.168414.m02016 vacuolar-type H+-translocating inorganic pyrophosphatase, putative similar to vacuolar-type H+-translocating inorganic pyrophosphatase GI:6901676 from [Arabidopsis thaliana]
HR_29sep04_0740	At5g18580.168418.m02196 tonneau 2 (TON2) identical to tonneau 2 protein (TON2) GI:11494362 from [Arabidopsis thaliana]; contains Pfam profile: PF00036 EF hand
HR_29sep04_0741	At3g43300.168416.m04570 guanine nucleotide exchange family protein similar to SP|Q9Y6D5 Brefeldin A-inhibited guanine nucleotide-exchange protein 2 {Homo sapiens}; contains Pfam profile PF01369: Sec7 domain
HR_29sep04_0743	At1g60550.168414.m06816 naphthoate synthase, putative / dihydroxynaphthoic acid synthetase, putative / DHNA synthetase, putative contains similarity to MENB from Escherichia coli [SP|P27290], Bacillus subtilis [SP|P23966]; contains Pfam profile PF00378 enoyl-CoA hydratase/isomerase family protein
HR_29sep04_0745	no_hits_found---------
HR_29sep04_0747	At4g40010.168417.m05665 serine/threonine protein kinase, putative similar to serine-threonine protein kinase [Triticum aestivum] gi|2055374|gb|AAB58348
HR_29sep04_0748	At4g23820.168417.m03425 glycoside hydrolase family 28 protein / polygalacturonase (pectinase) family protein weak similarity to polygalacturonase PG1 [Glycine max] GI:5669846; contains PF00295: Glycosyl hydrolases family 28
HR_29sep04_0751	At1g06550.168414.m00694 enoyl-CoA hydratase/isomerase family protein similar to CHY1 [gi:8572760]; contains Pfam profile PF00388 enoyl-CoA hydratase/isomerase family protein
HR_29sep04_0752	At5g25350.168418.m03007 F-box family protein contains Pfam PF00646: F-box domain and Pfam PF00560: Leucine Rich Repeat (6 copies); similar to F-box protein FBL6 (GI:4432860) [Homo sapiens]
HR_29sep04_0754	no_hits_found---------
HR_29sep04_0757	At3g21230.168416.m02683 4-coumarate--CoA ligase, putative / 4-coumaroyl-CoA synthase, putative (4CL) similar to 4CL2 [gi:12229665] and 4CL1 [gi:12229649] from [Arabidopsis thaliana], 4CL1 [gi:12229631] from Nicotiana tabacum
HR_29sep04_0758	At3g55070.168416.m06116 expressed protein
HR_29sep04_0759	At4g17830.168417.m02659 peptidase M20/M25/M40 family protein similar to acetylornithine deacetylase (Acetylornithinase, AO; N-acetylornithinase, NAO) [Dictyostelium discoideum] SWISS-PROT:P54638
HR_29sep04_0764	At1g01120.168414.m00015 fatty acid elongase 3-ketoacyl-CoA synthase 1 (KCS1) nearly identical to GB:AAC99312 GI:4091810 from [Arabidopsis thaliana]
HR_29sep04_0765	At2g39780.168415.m04884 ribonuclease 2 (RNS2) identical to ribonuclease 2 precursor SP:P42814, GI:289210; contains a ribonuclease T2 family histidine active site signature (PDOC00459)
HR_29sep04_0766	At1g72180.168414.m08346 leucine-rich repeat transmembrane protein kinase, putative similar to GI:3641252 from [Malus x domestica] (Plant Mol. Biol. 40 (6), 945-957 (1999))
HR_29sep04_0767	At1g30690.168414.m03752 SEC14 cytosolic factor family protein / phosphoglyceride transfer family protein contains Pfam PF00650 : CRAL/TRIO domain; contains Pfam PF03765 : CRAL/TRIO, N-terminus; similar to cytosolic factor (Phosphatidylinositol/phosphatidylcholine transfer protein) (PI/PCTP) (SP:P24280) [Saccharomyces cerevisiae]; ESTs gb|T76582, gb|N06574 and gb|Z25700 come from this gene
HR_29sep04_0768	At5g13710.168418.m01596 sterol 24-C-methyltransferase, putative similar to SP:P25087 Sterol 24-C-methyltransferase, Delta(24)-sterol C- methyltransferase, Saccharomyces cerevisiae
HR_29sep04_0770	At3g06690.168416.m00790 acyl-CoA oxidase family similar to acyl-CoA oxidase [Arabidopsis thaliana] GI:8515709, acyl-CoA oxidase ACX3 [Arabidopsis thaliana] GI:8163758; contains Pfam profile PF01756: Acyl-CoA oxidase
HR_29sep04_0773	At1g53570.168414.m06080 mitogen-activated protein kinase kinase kinase (MAPKKK), putative (MAP3Ka) identical to MEK kinase (MAP3Ka)[Arabidopsis thaliana] gi|4204912|gb|AAD10848
HR_29sep04_0776	At5g13690.168418.m01594 alpha-N-acetylglucosaminidase family / NAGLU family contains Pfam profile: PF05089 alpha-N-acetylglucosaminidase (NAGLU)
HR_29sep04_0777	At1g15910.168414.m01908 XH/XS domain-containing protein / XS zinc finger domain-containing protein contains Pfam domains PF03469: XH domain, PF03468: XS domain and PF03470: XS zinc finger domain
HR_29sep04_0778	At5g38470.168418.m04650 DNA repair protein RAD23, putative similar to DNA repair by nucleotide excision (NER) RAD23 protein, isoform I GI:1914683 from [Daucus carota]
HR_29sep04_0779	no_hits_found---------
HR_29sep04_0782	At5g60360.168418.m07568 cysteine proteinase, putative / AALP protein (AALP) identical to AALP protein GI:7230640 from [Arabidopsis thaliana]; similar to barley aleurain
HR_29sep04_0787	At1g17890.368414.m02214 GDP-4-keto-6-deoxy-D-mannose-3,5-epimerase-4-reductase, putative similar to GDP-4-keto-6-deoxy-D-mannose-3,5-epimerase-4-reductase (GER1)GI:6016479 from [Arabidopsis thaliana]
HR_29sep04_0788	At5g48030.168418.m05935 DNAJ heat shock protein, mitochondrially targeted (GFA2) 99.8% identical to mitochondrially targeted DnaJ protein GFA2 [Arabidopsis thaliana] GI:21429604; contains Pfam profiles PF00226: DnaJ domain, PF01556: DnaJ C terminal region, PF00684: DnaJ central domain (4 repeats)
HR_29sep04_0789	no_hits_found---------
HR_29sep04_0792	At5g47530.168418.m05868 auxin-responsive protein, putative similar to auxin-induced protein AIR12 (GI:11357190) [Arabidopsis thaliana]; similar to stromal cell derived factor receptor 2 (GI:20381292) [Mus musculus]
HR_29sep04_0793	At5g35735.168418.m04276 auxin-responsive family protein similar to auxin-induced protein AIR12 GI:11357190 [Arabidopsis thaliana]
HR_29sep04_0794	At5g55070.168418.m06864 2-oxoacid dehydrogenase family protein similar to SP|Q01205 Dihydrolipoamide succinyltransferase component of 2-oxoglutarate dehydrogenase complex, mitochondrial precursor (EC 2.3.1.61) {Rattus norvegicus}; contains Pfam profiles PF00198: 2-oxo acid dehydrogenases acyltransferase (catalytic domain), PF00364: Biotin-requiring enzyme
HR_29sep04_0795	At5g10770.168418.m01252 chloroplast nucleoid DNA-binding protein, putative similar to CND41, chloroplast nucleoid DNA binding protein [Nicotiana tabacum] GI:2541876; contains Pfam profile PF00026: Eukaryotic aspartyl protease
HR_29sep04_0797	At1g20190.168414.m02523 expansin, putative (EXP11) similar to GB:U30460 from [Cucumis sativus]; alpha-expansin gene family, PMID:11641069
HR_29sep04_0798	no_hits_found---------
HR_29sep04_0799	At4g16130.168417.m02444 GHMP kinase family protein contains GHMP kinases putative ATP-binding protein domain, Pfam:PF00288
HR_29sep04_0800	At5g67050.168418.m08453 lipase class 3 family protein similar to lipase precursor [Rhizopus arrhizus] GI:6942320; contains Pfam profile PF01764: Lipase
HR_29sep04_0801	At5g20890.168418.m02481 chaperonin, putative similar to SWISS-PROT:P78371- T-complex protein 1, beta subunit (TCP-1-beta) [Homo sapiens]; contains Pfam:PF00118 domain, TCP-1/cpn60 chaperonin family
HR_29sep04_0802	no_hits_found---------
HR_29sep04_0803	At5g05570.168418.m00605 transducin family protein / WD-40 repeat family protein similar to unknown protein (pir||T04661); contains Pfam PF00400: WD domain, G-beta repeat (4 copies, 2 weak)|8683726|gb|AV524198.1|AV524198
HR_29sep04_0804	At2g31530.168415.m03852 secY family protein low similarity to SP|P31159 Preprotein translocase secY subunit {Synechococcus sp}; contains Pfam profile PF00344: eubacterial secY protein
HR_29sep04_0805	no_hits_found---------
HR_29sep04_0806	no_hits_found---------
HR_29sep04_0807	At5g16940.168418.m01985 expressed protein contains Pfam profile PF04828: Protein of unknown function (DUF636)
HR_29sep04_0808	At4g23740.168417.m03415 leucine-rich repeat transmembrane protein kinase, putative receptor-like protein kinase - Arabidopsis thaliana RKL1, PID:g4008006
HR_29sep04_0809	At2g02370.168415.m00175 expressed protein
HR_29sep04_0812	At3g12350.168416.m01540 F-box family protein ; similar to SKP1 interacting partner 2 (SKIP2) TIGR_Ath1:At5g67250
HR_29sep04_0813	At3g18790.168416.m02387 expressed protein
HR_29sep04_0814	no_hits_found---------
HR_29sep04_0815	At4g34050.168417.m04831 caffeoyl-CoA 3-O-methyltransferase, putative nearly identical to GI:2960356 [Populus balsamifera subsp. trichocarpa], GI:684942 [Medicago sativa subsp. sativa] isoform contains a GT-TG intron which removes an internal segment of the protein.
HR_29sep04_0816	At2g48110.168415.m06022 expressed protein
HR_29sep04_0817	At4g38660.168417.m05473 thaumatin, putative similar to thaumatin-like protein [Arabidopsis thaliana] GI:2435406, thaumatin-like protein precursor [Pyrus pyrifolia] GI:3241854; contains Pfam profile PF00314: Thaumatin family
HR_29sep04_0821	no_hits_found---------
HR_29sep04_0823	no_hits_found---------
HR_29sep04_0824	At3g62160.168416.m06984 transferase family protein low similarity to Taxus cuspidata transferases: 10-deacetylbaccatin III-10-O-acetyl transferase GI:6746554, taxadienol acetyl transferase GI:6978038, 2-debenzoyl-7,13-diacetylbaccatin III-2-O-benzoyl transferase GI:11559716; contains Pfam profile PF02458 transferase family
HR_29sep04_0825	no_hits_found---------
HR_29sep04_0827	At1g22100.168414.m02763 hypothetical protein
HR_29sep04_0829	At1g14610.168414.m01737 valyl-tRNA synthetase / valine--tRNA ligase (VALRS) nearly identical to SP|P93736 Valyl-tRNA synthetase (EC 6.1.1.9) (Valine--tRNA ligase) (ValRS) {Arabidopsis thaliana}
HR_29sep04_0831	At2g20580.168415.m02404 26S proteasome regulatory subunit S2 (RPN1) contains an APC-complex (cyclosome) and proteasome component repeat ( PS50248)
HR_29sep04_0832	no_hits_found---------
HR_29sep04_0834	no_hits_found---------
HR_29sep04_0836	At3g06530.168416.m00757 BAP28-related similar to Protein BAP28 (Swiss-Prot:Q9H583) [Homo sapiens]
HR_29sep04_0837	no_hits_found---------
HR_29sep04_0838	no_hits_found---------
HR_29sep04_0839	At4g32890.168417.m04680 zinc finger (GATA type) family protein GATA transcription factor 3, Arabidopsis thaliana, gb:Y13650
HR_29sep04_0842	At1g18150.268414.m02253 mitogen-activated protein kinase, putative / MAPK, putative (MPK8) identical to ATMPK8 [Arabidopsis thaliana] gi|7106542|dbj|BAA92222; mitogen-activated protein kinase (MAPK), PMID:12119167; similar to mitogen-activated protein kinase GI:5815410 from (Oryza sativa)
HR_29sep04_0843	At5g06950.268418.m00786 bZIP transcription factor HBP-1b homolog identical to transcription factor HBP-1b homolog SP:P43273 from [Arabidopsis thaliana]
HR_29sep04_0844	no_hits_found---------
HR_29sep04_0845	At5g57150.168418.m08531 basic helix-loop-helix (bHLH) family protein contains Pfam profile: PF00010 helix-loop-helix DNA-binding domain
HR_29sep04_0846	At1g67580.168414.m07699 protein kinase family protein contains protein kinase domain, Pfam:PF00069
HR_29sep04_0847	no_hits_found---------
HR_29sep04_0849	At2g42580.168415.m05269 tetratricopeptide repeat (TPR)-containing protein contains Pfam profile PF00515 TPR Domain
HR_29sep04_0850	At3g26040.168416.m03243 transferase family protein similar to deacetylvindoline 4-O-acetyltransferase [Catharanthus roseus][GI:4091808][PMID:9681034], alcohol acyltransferase [Fragaria x ananassa][GI:10121328][PMID:10810141]
HR_29sep04_0851	At1g17370.168414.m02118 oligouridylate-binding protein, putative similar to oligouridylate binding protein [Nicotiana plumbaginifolia] GI:6996560; contains InterPro entry IPR000504: RNA-binding region RNP-1 (RNA recognition motif) (RRM)
HR_29sep04_0852	At2g24520.168415.m02929 ATPase, plasma membrane-type, putative / proton pump, putative strong similarity to P-type H(+)-transporting ATPase from [Phaseolus vulgaris] GI:758250, [Lycopersicon esculentum] GI:1621440, SP|Q03194 {Nicotiana plumbaginifolia}, [Solanum tuberosum] GI:435001; contains InterPro accession IPR001757: ATPase, E1-E2 type
HR_29sep04_0853	At5g59460.168418.m07452 scarecrow-like transcription factor 11 (SCL11) identical to cDNA scarecrow-like 11 (SCL11) mRNA, partial cds gi:4580526
HR_29sep04_0854	At1g13980.168414.m01647 pattern formation protein (EMB30) (GNOM) identical to SP|Q42510; contains Pfam profile PF01369: Sec7 domain
HR_29sep04_0855	At1g17930.168414.m02219 expressed protein similar to hypothetical protein GI:4559351 from [Arabidopsis thaliana]
HR_29sep04_0857	At2g27170.168415.m06029 structural maintenance of chromosomes (SMC) family protein similar to basement membrane-associated chondroitin proteoglycan Bamacan [Rattus norvegicus] GI:1785540; contains Pfam profile PF02463: RecF/RecN/SMC N terminal domain. No suitalble start codon was identified.
HR_29sep04_0859	At5g40660.168418.m04936 ATP12 protein-related weak similarity to SP|P22135 ATP12 protein, mitochondrial precursor {Saccharomyces cerevisiae}
HR_29sep04_0860	At3g44890.168416.m04836 50S ribosomal protein L9, chloroplast (CL9) contains Pfam profile PF03948: Ribosomal protein L9, C-terminal domain; contains Pfam profile PF01281: ribosomal protein L9, N-terminal domain; contains TIGRfam profile TIGR00158: ribosomal protein L9
HR_29sep04_0861	At1g04690.168414.m00466 potassium channel protein, putative nearly identical to K+ channel protein [Arabidopsis thaliana] GI:1063415; contains Pfam profile PF00248: oxidoreductase, aldo/keto reductase family
HR_29sep04_0862	At1g28490.168414.m03503 syntaxin 61 (SYP61) / osmotic stess-sensitive mutant 1 (OSM1) identical to SP|Q946Y7 Syntaxin 61 (AtSYP61) (Osmotic stess-sensitive mutant 1) {Arabidopsis thaliana}; identical to cDNA syntaxin of plants 61 (SYP61) GI:16041649
HR_29sep04_0863	no_hits_found---------
HR_29sep04_0864	At1g61520.168414.m06931 chlorophyll A-B binding protein / LHCI type III (LHCA3.1) nearly identical to PSI type III chlorophyll a/b-binding protein GI:430947; contains Pfam profile: PF00504 chlorophyll A-B binding protein; similar to PSI type III chlorophyll a/b-binding protein GI:430947 from [Arabidopsis thaliana]
HR_29sep04_0866	At1g09570.168414.m01073 phytochrome A (PHYA) identical to SP|P14712 Phytochrome A {Arabidopsis thaliana}
HR_29sep04_0867	At5g08560.168418.m01018 transducin family protein / WD-40 repeat family protein contains 7 WD-40 repeats (PF00400); similar to will die slowly protein (WDS) (SP:Q9V3J8) [Drosophila melanogaster]
HR_29sep04_0868	At2g05320.168415.m00560 beta-1,2-N-acetylglucosaminyltransferase II identical to beta-1,2-N-acetylglucosaminyltransferase II GI:10183645 from [Arabidopsis thaliana]
HR_29sep04_0869	At5g64270.168418.m08074 splicing factor, putative similar to splicing factor 3B subunit 1 (Spliceosome associated protein 155) (SAP 155) (SF3b155) (Pre-mRNA splicing factor SF3b 155 kDa subunit) (146 kDa nuclear protein) SP:O57683 from [Xenopus laevis]
HR_29sep04_0870	At1g60860.168414.m06851 ARF GTPase-activating domain-containing protein
HR_29sep04_0871	At2g36060.168415.m04427 ubiquitin-conjugating enzyme family protein similar to DNA-binding protein CROC-1B [Homo sapiens] GI:1066082; contains Pfam profile PF00179: Ubiquitin-conjugating enzyme
HR_29sep04_0872	At5g64740.168418.m08141 cellulose synthase, catalytic subunit, putative similar to gi:2827141 cellulose synthase catalytic subunit (Ath-A), Arabidopsis thaliana
HR_29sep04_0873	no_hits_found---------
HR_29sep04_0874	At5g54670.168418.m06807 kinesin-like protein C (KATC)
HR_29sep04_0875	At4g23740.168417.m03415 leucine-rich repeat transmembrane protein kinase, putative receptor-like protein kinase - Arabidopsis thaliana RKL1, PID:g4008006
HR_29sep04_0876	At3g21865.168416.m02756 expressed protein
HR_29sep04_0878	At5g54500.168418.m06786 quinone reductase, putative similar to 1,4-benzoquinone reductase [Phanerochaete chrysosporium][GI:4454993]; contains flavodoxin domain PF00258
HR_29sep04_0880	At3g56310.168416.m06259 alpha-galactosidase, putative / melibiase, putative / alpha-D-galactoside galactohydrolase, putative similar to alpha-galactosidase SP:Q42656 from [Coffea arabica]
HR_29sep04_0882	At1g53910.168414.m06137 AP2 domain-containing protein RAP2.12 (RAP2.12) identical to AP2 domain containing protein GI:2281649 from [Arabidopsis thaliana]
HR_29sep04_0884	At5g49720.168418.m06157 endo-1,4-beta-glucanase KORRIGAN (KOR) / cellulase (OR16pep) identical to endo-1,4-beta-D-glucanase KORRIGAN [Arabidopsis thaliana] GI:3978258; similar to endo-1,4-beta-D-glucanase; cellulase GI:5689613 from [Brassica napus]; identical to cDNA cellulase (OR16pep) GI:1022806
HR_29sep04_0885	no_hits_found---------
HR_29sep04_0887	no_hits_found---------
HR_29sep04_0889	no_hits_found---------
HR_29sep04_0890	At3g60670.168416.m06788 zinc-binding protein, putative similar to zinc-binding protein [Pisum sativum] GI:16117799; contains Pfam profile PF04640 : Protein of unknown function, DUF597
HR_29sep04_0891	no_hits_found---------
HR_29sep04_0892	At4g15475.168417.m02365 F-box family protein (FBL4) 99.7% identical to F-box protein family, AtFBL4 (GP:21536497) [Arabidopsis thaliana]; similar to grr1 GI:2407790 from [Glycine max]
HR_29sep04_0893	no_hits_found---------
HR_29sep04_0896	At1g02890.168414.m00256 AAA-type ATPase family protein contains Pfam domain, PF00004: ATPase, AAA family; similar to mitochondrial sorting protein 1 (MSP1) (TAT-binding homolog 4) (Swiss-Prot:P28737) [Saccharomyces cerevisiae]
HR_29sep04_0900	no_hits_found---------
HR_29sep04_0901	no_hits_found---------
HR_29sep04_0903	At4g12650.168417.m01990 endomembrane protein 70, putative TM4 family;
HR_29sep04_0907	At3g62360.168416.m07005 expressed protein
HR_29sep04_0909	At5g15720.168418.m01838 GDSL-motif lipase/hydrolase family protein similar to family II lipase EXL3 (GI:15054386) and EXL2 (GI:15054384) [Arabidopsis thaliana]; contains Pfam profile PF00657: Lipase/Acylhydrolase with GDSL-like motif
HR_29sep04_0910	At4g21450.168417.m03103 vesicle-associated membrane family protein / VAMP family protein similar to VAP27 GI:6688926 [Nicotiana plumbaginifolia]
HR_29sep04_0911	At4g19170.168417.m02829 9-cis-epoxycarotenoid dioxygenase, putative / neoxanthin cleavage enzyme, putative / carotenoid cleavage dioxygenase, putative similar to 9-cis-epoxycarotenoid dioxygenase [Phaseolus vulgaris][GI:6715257]; neoxanthin cleavage enzyme, Lycopersicon esculentum, PATX:E325797
HR_29sep04_0914	At5g19990.168418.m02379 26S proteasome AAA-ATPase subunit (RPT6a)
HR_29sep04_0915	no_hits_found---------
HR_29sep04_0916	no_hits_found---------
HR_29sep04_0918	no_hits_found---------
HR_29sep04_0920	At1g10240.168414.m01154 far-red impaired responsive protein, putative similar to far-red impaired response protein FAR1 [Arabidopsis thaliana] gi|5764395|gb|AAD51282; contains Pfam:PF03101 domain: FAR1 family
HR_29sep04_0922	At4g17790.168417.m02655 expressed protein
HR_29sep04_0923	At4g03210.168417.m00440 xyloglucan:xyloglucosyl transferase, putative / xyloglucan endotransglycosylase, putative / endo-xyloglucan transferase, putative contains similarity to xyloglucan endo-transglycosylase-like protein (XET-1) GI:5070246 from [Medicago truncatula]
HR_29sep04_0924	At4g34860.168417.m04945 beta-fructofuranosidase, putative / invertase, putative / saccharase, putative / beta-fructosidase, putative similar to neutral invertase [Daucus carota] GI:4200165; contains Pfam profile PF04853: Plant neutral invertase
HR_29sep04_0925	At2g30020.168415.m03652 protein phosphatase 2C, putative / PP2C, putative similar to protein phosphatase 2C (GI:4587992){Arabidopsis thaliana}
HR_29sep04_0926	no_hits_found---------
HR_29sep04_0927	At5g37850.168418.m04557 pfkB-type carbohydrate kinase family protein contains Pfam profile: PF00294 pfkB family carbohydrate kinase
HR_29sep04_0928	no_hits_found---------
HR_29sep04_0929	no_hits_found---------
HR_29sep04_0930	At4g09750.168417.m01601 short-chain dehydrogenase/reductase (SDR) family protein similar to androgen-regulated short-chain dehydrogenase/reductase 1 GI:9622124 from [Homo sapiens]
HR_29sep04_0931	no_hits_found---------
HR_29sep04_0932	At2g38640.168415.m04746 expressed protein contains Pfam profile PF04525: Protein of unknown function (DUF567)
HR_29sep04_0933	no_hits_found---------
HR_29sep04_0936	At1g21080.168414.m02637 DNAJ heat shock N-terminal domain-containing protein similar to SP|P39101 CAJ1 protein [Saccharomyces cerevisiae]; contains Pfam profile PF00226 DnaJ domain;
HR_29sep04_0937	At2g04865.168415.m00502 expressed protein ; expression supported by MPSS
HR_29sep04_0938	At1g02890.168414.m00256 AAA-type ATPase family protein contains Pfam domain, PF00004: ATPase, AAA family; similar to mitochondrial sorting protein 1 (MSP1) (TAT-binding homolog 4) (Swiss-Prot:P28737) [Saccharomyces cerevisiae]
HR_29sep04_0940	no_hits_found---------
HR_29sep04_0943	no_hits_found---------
HR_29sep04_0946	At1g63770.268414.m07216 peptidase M1 family protein similar to SP|P04825 Aminopeptidase N (EC 3.4.11.2) (Alpha-aminoacylpeptide hydrolase) {Escherichia coli}; contains Pfam profile PF01433: Peptidase family M1
HR_29sep04_0947	At3g58640.268416.m06536 protein kinase family protein contains eukaryotic protein kinase domain, INTERPRO:IPR000719
HR_29sep04_0950	At5g48040.168418.m05936 hypothetical protein
HR_29sep04_0953	no_hits_found---------
HR_29sep04_0954	At1g31780.168414.m03901 conserved oligomeric Golgi complex component-related / COG complex component-related similar to Conserved oligomeric Golgi complex component 6 (Swiss-Prot:Q9Y2V7) [Homo sapiens];
HR_29sep04_0955	no_hits_found---------
HR_29sep04_0956	At3g04480.168416.m00475 endoribonuclease L-PSP family protein contains Pfam domain PF01902: Domain of unknown function
HR_29sep04_0957	At2g45570.168415.m05667 cytochrome P450 76C2, putative (CYP76C2) (YLS6) identical to SP|O64637 Cytochrome P450 76C2 (EC 1.14.-.-) {Arabidopsis thaliana}, cDNA YLS6 mRNA for cytochrome P450 (CYP76C2), partial cds GI:13122289
HR_29sep04_0958	At5g56130.168418.m07002 transducin family protein / WD-40 repeat family protein contains 5 WD-40 repeats (PF00400); similar to beta transducin-like protein HET-E2C*4 (GI:17225206) [Podospora anserina]
HR_29sep04_0960	At2g24070.168415.m02875 expressed protein contains Pfam domain, PF04484: Family of unknown function (DUF566)
HR_29sep04_0961	At1g48100.168414.m05368 glycoside hydrolase family 28 protein / polygalacturonase (pectinase) family protein similar to polygalacturonase PG1 GI:5669846, PG2 GI:5669848 from [Glycine max]; contains PF00295: Glycosyl hydrolases family 28 (polygalacturonases)
HR_29sep04_0963	At5g54580.168418.m06794 RNA recognition motif (RRM)-containing protein low similarity to RNA-binding protein RGP-3 [Nicotiana sylvestris] GI:1009363; contains InterPro entry IPR000504: RNA-binding region RNP-1 (RNA recognition motif) (RRM)
HR_29sep04_0964	no_hits_found---------
HR_29sep04_0965	At3g09920.168416.m01183 phosphatidylinositol-4-phosphate 5-kinase family protein similar to phosphatidylinositol-4-phosphate 5-kinase AtPIP5K1 [Arabidopsis thaliana] GI:3702691; contains Pfam profiles PF01504: Phosphatidylinositol-4-phosphate 5-Kinase, PF02493: MORN repeat
HR_29sep04_0967	At5g35570.168418.m04232 expressed protein similar to axi 1 [Nicotiana tabacum] GI:559921; contains Pfam profile PF03138: Plant protein family
HR_29sep04_0968	no_hits_found---------
HR_29sep04_0969	At1g17530.168414.m02155 mitochondrial import inner membrane translocase subunit Tim17/Tim22/Tim23 family protein contains Pfam PF02466: Mitochondrial import inner membrane translocase subunit Tim17
HR_29sep04_0970	no_hits_found---------
HR_29sep04_0971	At4g24520.168417.m03515 NADPH-cytochrome p450 reductase, putative / NADPH-ferrihemoprotein reductase, putative similar to NADPH-ferrihemoprotein reductase NADPH-cytochrome P450 oxydoreductase isoform 1 [Populus balsamifera subsp. trichocarpa x Populus deltoides] GI:13183562, SP|P37116 NADPH-cytochrome P450 reductase (EC 1.6.2.4) (CPR) [Vigna radiata] {Phaseolus aureus}
HR_29sep04_0973	At1g67680.168414.m07723 expressed protein
HR_29sep04_0974	At1g27595.168414.m03365 expressed protein similar to Symplekin (SP:Q92797) {Homo sapiens}
HR_29sep04_0975	no_hits_found---------
HR_29sep04_0977	At3g13772.168416.m01738 endomembrane protein 70, putative TM4 family;
HR_29sep04_0978	At5g63510.168418.m07972 bacterial transferase hexapeptide repeat-containing protein contains similarity to acetyltransferase; contains Pfam profile PF00132: Bacterial transferase hexapeptide (four repeats)
HR_29sep04_0979	At2g43710.268415.m05434 acyl-[acyl-carrier-protein] desaturase / stearoyl-ACP desaturase (SSI2) identical to gi:15149310; contains Pfam profile PF03405: Fatty acid desaturase; identical to cDNA stearoyl ACP desaturase (SSI2), SSI2-FAB2 allele, GI:15149309
HR_29sep04_0980	no_hits_found---------
HR_29sep04_0981	no_hits_found---------
HR_29sep04_0985	At4g34670.168417.m04922 40S ribosomal protein S3A (RPS3aB)
HR_29sep04_0987	At1g08800.168414.m00979 expressed protein weak similarity to SP|Q02455 Myosin-like protein MLP1 {Saccharomyces cerevisiae}; contains Pfam profile PF04576: Protein of unknown function, DUF593
HR_29sep04_0988	no_hits_found---------
HR_29sep04_0989	no_hits_found---------
HR_29sep04_0990	At4g31180.268417.m04427 aspartyl-tRNA synthetase, putative / aspartate--tRNA ligase, putative similar to Aspartyl-tRNA synthetase (Aspartate--tRNA ligase) (AspRS) [Homo sapiens] GI:20178330
HR_29sep04_0992	At4g35870.168417.m05094 expressed protein
HR_29sep04_0993	At3g02760.168416.m00268 histidyl-tRNA synthetase, putative / histidine--tRNA ligase, putative similar to SP|P12081 Histidyl-tRNA synthetase (EC 6.1.1.21) (Histidine--tRNA ligase) (HisRS) {Homo sapiens}; contains Pfam profiles PF00587: tRNA synthetase class II core domain (G, H, P, S and T), PF03129: Anticodon binding domain
HR_29sep04_0994	At5g36880.168418.m04418 acetyl-CoA synthetase, putative / acetate-CoA ligase, putative similar to SP|P27550 (Escherichia coli) and gi:8439651 (Homo sapiens); contains Pfam AMP-binding enzyme domain PF00501
HR_29sep04_0995	At5g42970.168418.m05241 COP9 signalosome complex subunit 4 / CSN complex subunit 4 (CSN4) (COP8) (FUS4) FUSCA4, COP8, CSN4; identical to CSN complex subunit 4 [Arabidopsis thaliana] GI:18056659, COP8 [Arabidopsis thaliana] GI:5802627; contains Pfam profile PF01399: PCI domain; identical to cDNA CSN complex subunit 4 (CSN4) GI:18056658
HR_29sep04_0997	At3g05230.168416.m00571 signal peptidase subunit family protein contains Pfam profile: PF04573 signal peptidase subunit
HR_29sep04_0998	At1g70520.168414.m08116 protein kinase family protein contains Pfam domain, PF00069: Protein kinase domain
HR_29sep04_0999	At3g26618.168416.m03325 eukaryotic release factor 1 family protein / eRF1 family protein contains Pfam profiles: PF03463 eRF1 domain 1, PF03464 eRF1 domain 2, PF03465 eRF1 domain 3
HR_29sep04_1000	At4g10770.168417.m01757 oligopeptide transporter OPT family protein similar to oligopeptide transporter Opt1p [Candida albicans] GI:2367386; contains Pfam profile PF03169: OPT oligopeptide transporter protein
HR_29sep04_1003	At2g26990.168415.m03241 COP9 signalosome complex subunit 2 / CSN complex subunit 2 (CSN2) proteasome, COP9-complex and eIF3-domain protein; identical to CSN complex subunit 2 [Arabidopsis thaliana] GI:18056655; identical to cDNA CSN complex subunit 2 (CSN2) GI:18056654
HR_29sep04_1004	At2g40320.168415.m04970 expressed protein and genefinder
HR_29sep04_1005	At5g41670.268418.m05063 6-phosphogluconate dehydrogenase family protein contains Pfam profiles: PF00393 6-phosphogluconate dehydrogenase C-terminal domain, PF03446 NAD binding domain of 6-phosphogluconate
HR_29sep04_1006	At1g48330.168414.m05399 expressed protein similar to hypothetical protein GI:9294146 from [Arabidopsis thaliana]
HR_29sep04_1007	At1g67310.168414.m07661 calmodulin-binding protein similar to anther ethylene-upregulated calmodulin-binding protein ER1 GI:11612392 from[Nicotiana tabacum]
HR_29sep04_1008	At5g42150.168418.m05131 expressed protein
HR_29sep04_1010	At3g03940.168416.m00412 protein kinase family protein contains Pfam domains, PF00069: Protein kinase domain
HR_29sep04_1011	no_hits_found---------
HR_29sep04_1012	At1g63100.168414.m07128 scarecrow transcription factor family protein similar to GI:1497987 from [Arabidopsis thaliana] (Cell (1996) In press)
HR_29sep04_1013	no_hits_found---------
HR_29sep04_1014	no_hits_found---------
HR_29sep04_1015	At5g17190.168418.m02014 expressed protein similar to unknown protein (gb|AAF26109.1)
HR_29sep04_1016	At3g53980.268416.m05965 protease inhibitor/seed storage/lipid transfer protein (LTP) family protein contains Pfam protease inhibitor/seed storage/LTP family domain PF00234
HR_29sep04_1017	no_hits_found---------
HR_29sep04_1019	At3g22950.168416.m02893 ADP-ribosylation factor, putative similar to ADP-ribosylation factor GB:P91924 [Dugesia japonica]
HR_29sep04_1020	no_hits_found---------
HR_29sep04_1021	At5g05380.168418.m00580 prenylated rab acceptor (PRA1) family protein weak similarity to prenylated Rab acceptor 1 (PRA1) [Homo sapiens] GI:4877285; contains Pfam profile PF03208: Prenylated rab acceptor (PRA1)
HR_29sep04_1022	At5g40810.168418.m04955 cytochrome c1, putative cytochrome c1, heme protein, mitochondrial precursor (Clone PC13III) [Solanum tuberosum] SWISS-PROT:P25076
HR_29sep04_1025	At5g59850.168418.m07505 40S ribosomal protein S15A (RPS15aF) cytoplasmic ribosomal protein S15a, Arabidopsis thaliana, EMBL:ATAF1412
HR_29sep04_1027	At5g58450.168418.m07320 expressed protein predicted proteins from D.melanogaster, C.elegans and S.pombe
HR_29sep04_1030	At3g15395.268416.m01953 expressed protein
HR_29sep04_1031	At3g28340.168416.m03540 galactinol synthase, putative
HR_29sep04_1033	At2g43020.168415.m05339 amine oxidase family protein similar to polyamine oxidase SP:O64411 [Zea mays]; contains Pfam profile PF01593 amine oxidase, flavin-containing
HR_29sep04_1035	At1g79530.168414.m09271 glyceraldehyde 3-phosphate dehydrogenase, cytosolic, putative / NAD-dependent glyceraldehyde-3-phosphate dehydrogenase, putative similar to glyceraldehyde-3-phosphate dehydrogenase [Pinus sylvestris] GI:1100223; contains Pfam profiles PF02800: Glyceraldehyde 3-phosphate dehydrogenase C-terminal domain, PF00044: Glyceraldehyde 3-phosphate dehydrogenase NAD binding domain
HR_29sep04_1036	no_hits_found---------
HR_29sep04_1037	At1g34780.168414.m04329 protein disulfide isomerase-related contains weak similarity to Pfam:P08003 protein disulfide isomerase A4 precursor (Protein ERp-72, ERp72) [Mus musculus]
HR_29sep04_1039	At5g67090.168418.m08459 subtilase family protein contains similarity to subtilisin-like protease ag12 GI:757522 from [Alnus glutinosa]
HR_29sep04_1040	At5g13710.168418.m01596 sterol 24-C-methyltransferase, putative similar to SP:P25087 Sterol 24-C-methyltransferase, Delta(24)-sterol C- methyltransferase, Saccharomyces cerevisiae
HR_29sep04_1041	no_hits_found---------
HR_29sep04_1044	At2g33700.168415.m04130 protein phosphatase 2C, putative / PP2C, putative contains PF00481: Protein phosphatase 2C domain; similar to protein phosphatase-2C (PP2C) (GI:3643085) [Mesembryanthemum crystallinum]
HR_29sep04_1045	At3g11820.268416.m01448 syntaxin 121 (SYP121) / syntaxin-related protein (SYR1) contains Pfam profiles: PF00804 syntaxin and PF05739: SNARE domain; identical to cDNA syntaxin-related protein At-SYR1 (At-Syr1) GI:4206788, SP|Q9ZSD4 Syntaxin 121 (AtSYP121) (Syntaxin-related protein At-Syr1) {Arabidopsis thaliana}
HR_29sep04_1046	no_hits_found---------
HR_29sep04_1047	At2g37020.168415.m04540 translin family protein similar to SP|Q62348 Translin {Mus musculus}; contains Pfam profile PF01997: Translin family
HR_29sep04_1048	At5g08420.168418.m00992 expressed protein
HR_29sep04_1049	At2g17530.168415.m02028 protein kinase family protein identical to SRPK2 [Arabidopsis thaliana] gi|9843645|emb|CAC03676; contains protein kinase domain, Pfam:PF00069
HR_29sep04_1051	At4g34960.168417.m04955 peptidyl-prolyl cis-trans isomerase, putative / cyclophilin, putative / rotamase, putative similar to cyclophilin [Arabidopsis thaliana] gi|2443755|gb|AAB71401
HR_29sep04_1052	no_hits_found---------
HR_29sep04_1053	At4g26260.168417.m03779 expressed protein similar to myo-inositol oxygenase [Sus scrofa] gi|17432544|gb|AAL39076
HR_29sep04_1054	At4g02510.168417.m00343 chloroplast outer membrane protein, putative similar to chloroplast protein import component Toc159 [Pisum sativum] GI:8489806, chloroplast outer envelope protein 86 [Pisum sativum] GI:599958, GTP-binding protein [Pisum sativum] GI:576509
HR_29sep04_1055	no_hits_found---------
HR_29sep04_1057	no_hits_found---------
HR_29sep04_1059	At2g47730.168415.m05960 glutathione S-transferase 6 (GST6) identical to GB:X95295. Based on identical cDNA hits, the translation is now 40 AAs longer at the N-terminal, and start of exon2 is also corrected.
HR_29sep04_1060	At3g20320.168416.m02574 mce-related family protein contains Pfam PF02470: mce related protein
HR_29sep04_1061	At4g19640.168417.m02884 Ras-related GTP-binding protein, putative similar to GTP-binding protein RAB5A GI:1370178 from [Lotus japonicus]
HR_29sep04_1062	At3g30842.168416.m03968 ABC transporter protein, putative similar to pleiotropic drug resistance like protein [Nicotiana tabacum] GI:20522008, ABC1 protein [Nicotiana plumbaginifolia] GI:14331118; contains Pfam profile PF00005: ABC transporter
HR_29sep04_1063	At4g30100.168417.m04280 tRNA-splicing endonuclease positive effector-related contains similarity to SEN1, a positive effector of tRNA-splicing endonuclease [Saccharomyces cerevisiae] gi|172574|gb|AAB63976
HR_29sep04_1064	At1g52190.168414.m05889 proton-dependent oligopeptide transport (POT) family protein contains Pfam profile: PF00854 POT family
HR_29sep04_1065	At1g14390.168414.m01706 leucine-rich repeat transmembrane protein kinase, putative similar to putative receptor-like protein kinase GI:2947063 from [Arabidopsis thaliana]
HR_29sep04_1066	At5g45550.168418.m05594 mob1/phocein family protein contains Pfam profile: PF03637 Mob1/phocein family
HR_29sep04_1067	At2g25430.168415.m03046 epsin N-terminal homology (ENTH) domain-containing protein contains Pfam PF01417: ENTH domain. ENTH (Epsin N-terminal homology) domain;
HR_29sep04_1068	At2g20300.168415.m02371 protein kinase family protein contains protein kinase domain, Pfam:PF00069
HR_29sep04_1069	At5g08100.168418.m00945 L-asparaginase / L-asparagine amidohydrolase identical to Swiss-Prot:P50287 L-asparaginase (EC 3.5.1.1) (L-asparagine amidohydrolase) [Arabidopsis thaliana]
HR_29sep04_1070	At1g76880.168414.m08946 trihelix DNA-binding protein, putative similar to DNA-binding protein DF1 [Pisum sativum] GI:13646986
HR_29sep04_1071	At4g33440.168417.m04751 glycoside hydrolase family 28 protein / polygalacturonase (pectinase) family protein weak similarity to SP|P27644 Polygalacturonase (EC 3.2.1.15) (Pectinase) {Agrobacterium tumefaciens}; contains PF00295: Glycosyl hydrolases family 28
HR_29sep04_1072	no_hits_found---------
HR_29sep04_1073	At3g61220.168416.m06851 short-chain dehydrogenase/reductase (SDR) family protein similar to carbonyl reductase GI:1049108 from [Mus musculus]
HR_29sep04_1076	At2g45300.168415.m05638 3-phosphoshikimate 1-carboxyvinyltransferase / 5-enolpyruvylshikimate-3-phosphate / EPSP synthase nearly identical to SP|P05466
HR_29sep04_1077	At2g01710.168415.m00099 DNAJ heat shock N-terminal domain-containing protein simlar to AHM1 [Triticum aestivum] GI:6691467; contains Pfam profile PF00226: DnaJ domain
HR_29sep04_1078	no_hits_found---------
HR_29sep04_1080	no_hits_found---------
HR_29sep04_1081	no_hits_found---------
HR_29sep04_1082	no_hits_found---------
HR_29sep04_1085	At5g39510.168418.m04784 vesicle transport v-SNARE 11 (VTI11) / vesicle soluble NSF attachment protein receptor VTI1a (VTI1A) identical to SP|Q9SEL6 Vesicle transport v-SNARE 11 (AtVTI11) (Vesicle transport v-SNARE protein VTI1a) (Vesicle soluble NSF attachment protein receptor VTI1a) (AtVTI1a) {Arabidopsis thaliana}
HR_29sep04_1089	no_hits_found---------
HR_29sep04_1091	At1g11840.268414.m01362 lactoylglutathione lyase, putative / glyoxalase I, putative highly similar to putative lactoylglutathione lyase SP:Q39366 from [Brassica oleracea]
HR_29sep04_1093	no_hits_found---------
HR_29sep04_1094	no_hits_found---------
HR_29sep04_1096	At2g18390.168415.m02142 ADP-ribosylation factor-like protein 2 (ARL2) identical to ARL2 G-protein (Halimasch; HAL; TITAN5) GI:20514265 from [Arabidopsis thaliana]; identical to cDNA ARL2 G-protein mRNA GI:20514264; contains Pfam profile PF00025: ADP-ribosylation factor family; contains TIGRfam profile TIGR00231: small GTP-binding protein domain
HR_29sep04_1097	no_hits_found---------
HR_29sep04_1098	no_hits_found---------
HR_29sep04_1099	no_hits_found---------
HR_29sep04_1100	no_hits_found---------
HR_29sep04_1101	At2g38320.168415.m04708 expressed protein
HR_29sep04_1102	At1g24240.168414.m03056 ribosomal protein L19 family protein similar to plastid ribosomal protein L19 precursor [Spinacia oleracea] gi|7582403|gb|AAF64312
HR_29sep04_1103	At3g01320.168416.m00045 paired amphipathic helix repeat-containing protein low similarity to transcription co-repressor Sin3 [Xenopus laevis] GI:4960210; contains Pfam profile PF02671: Paired amphipathic helix repeat
HR_29sep04_1104	At1g19600.168414.m02441 pfkB-type carbohydrate kinase family protein contains Pfam profile: PF00294 pfkB family carbohydrate kinase
HR_29sep04_1106	no_hits_found---------
HR_29sep04_1108	At4g28260.168417.m04048 expressed protein
HR_29sep04_1109	At1g67360.268414.m07668 rubber elongation factor (REF) family protein contains Pfam profile: PF05755 rubber elongation factor protein (REF)
HR_29sep04_1111	At1g15130.168414.m01807 hydroxyproline-rich glycoprotein family protein
HR_29sep04_1112	At3g23080.168416.m02909 expressed protein weak similarity to SP|Q9UKL6 Phosphatidylcholine transfer protein (PC-TP) {Homo sapiens}
HR_29sep04_1113	At3g22370.168416.m02824 alternative oxidase 1a, mitochondrial (AOX1A) identical to GB:Q39219 [SP|Q39219] from [Arabidopsis thaliana]
HR_29sep04_1114	no_hits_found---------
HR_29sep04_1115	no_hits_found---------
HR_29sep04_1116	At1g12040.168414.m01390 leucine-rich repeat family protein / extensin family protein (LRX1) similar to extensin-like protein [Lycopersicon esculentum] gi|5917664|gb|AAD55979; contains leucine-rich repeats, Pfam:PF00560; contains proline rich extensin domains, INTERPRO:IPR002965
HR_29sep04_1117	At2g20580.168415.m02404 26S proteasome regulatory subunit S2 (RPN1) contains an APC-complex (cyclosome) and proteasome component repeat ( PS50248)
HR_29sep04_1118	no_hits_found---------
HR_29sep04_1119	no_hits_found---------
HR_29sep04_1120	no_hits_found---------
HR_29sep04_1121	no_hits_found---------
HR_29sep04_1122	At2g45790.168415.m05695 eukaryotic phosphomannomutase family protein contains Pfam profile: PF03332 eukaryotic phosphomannomutase
HR_29sep04_1123	no_hits_found---------
HR_29sep04_1124	At3g53110.168416.m05853 DEAD/DEAH box helicase, putative RNA helicase, Mus musculus, PIR:I49731
HR_29sep04_1125	no_hits_found---------
HR_29sep04_1126	no_hits_found---------
HR_29sep04_1127	no_hits_found---------
HR_29sep04_1128	no_hits_found---------
HR_29sep04_1129	At3g09690.168416.m01148 hydrolase, alpha/beta fold family protein contains Pfam profile PF00561: hydrolase, alpha/beta fold family
HR_29sep04_1131	no_hits_found---------
HR_29sep04_1132	no_hits_found---------
HR_29sep04_1133	no_hits_found---------
HR_29sep04_1134	At1g11545.168414.m01326 xyloglucan:xyloglucosyl transferase, putative / xyloglucan endotransglycosylase, putative / endo-xyloglucan transferase, putative similar to endo-xyloglucan transferase GI:2244732 from [Gossypium hirsutum]
HR_29sep04_1135	At5g14430.168418.m01688 dehydration-responsive protein-related similar to early-responsive to dehydration stress ERD3 protein [Arabidopsis thaliana] GI:15320410; contains Pfam profile PF03141: Putative methyltransferase
HR_29sep04_1136	At3g16720.168416.m02135 zinc finger (C3HC4-type RING finger) family protein contains Pfam domain, PF00097: Zinc finger, C3HC4 type (RING finger)
HR_29sep04_1137	no_hits_found---------
HR_29sep04_1138	no_hits_found---------
HR_29sep04_1139	At1g77760.168414.m09053 nitrate reductase 1 (NR1) identical to SP|P11832 Nitrate reductase 1 (formerly EC 1.6.6.1) (NR1){Arabidopsis thaliana}
HR_29sep04_1140	no_hits_found---------
HR_29sep04_1141	At3g22760.168416.m02870 CXC domain containing TSO1-like protein 1 (SOL1) identical to CXC domain containing TSO1-like protein 1 (SOL1) [Arabidopsis thaliana] GI:7767427; contains Pfam profile PF03638: Tesmin/TSO1-like CXC domain; supporting cDNA gi|7767426|gb|AF205142.1|AF205142
HR_29sep04_1143	no_hits_found---------
HR_29sep04_1144	At5g63950.168418.m08030 SNF2 domain-containing protein / helicase domain-containing protein low similarity to SP|Q03468 Excision repair protein ERCC-6 (Cockayne syndrome protein CSB) {Homo sapiens}; contains PFam profiles PF00271: Helicase conserved C-terminal domain, PF00176: SNF2 family N-terminal domain
HR_29sep04_1145	At2g03800.168415.m00339 expressed protein
HR_29sep04_1147	no_hits_found---------
HR_29sep04_1148	At5g20400.168418.m02426 oxidoreductase, 2OG-Fe(II) oxygenase family protein similar to naringenin,2-oxoglutarate 3-dioxygenase (flavonone-3-hydroxylase) [SP|Q06942][Malus domestica]; contains PF031712OG-Fe(II) oxygenase superfamily domain
HR_29sep04_1149	no_hits_found---------
HR_29sep04_1150	At1g06720.168414.m00714 expressed protein contains Pfam domain, PF04950: Protein of unknown function (DUF663)
HR_29sep04_1151	At5g47120.168418.m05809 Bax inhibitor-1 putative / BI-1 putative SP:Q9LD45: Bax inhibitor-1 (BI-1) (AtBI-1). [Mouse-ear cress] {Arabidopsis thaliana}
HR_29sep04_1152	At5g34940.268418.m04121 glycosyl hydrolase family 79 N-terminal domain-containing protein similar to beta-glucuronidase precursor [Scutellaria baicalensis] GI:8918740; contains Pfam profile PF03662: Glycosyl hydrolase family 79, N-terminal domain
HR_29sep04_1153	At1g50200.168414.m05629 aminoacyl-tRNA synthetase family protein contains Pfam profiles: PF01411 tRNA synthetases class II (A), PF02272 DHHA1 domain
HR_29sep04_1154	no_hits_found---------
HR_29sep04_1155	At1g73430.168414.m08500 sec34-like family protein contains Pfam PF04136: Sec34-like family profile; similar to Conserved oligomeric Golgi complex component 3 (Vesicle docking protein SEC34 homolog) (p94) (Swiss-Prot:Q96JB2) [Homo sapiens]
HR_29sep04_1157	At5g35735.168418.m04276 auxin-responsive family protein similar to auxin-induced protein AIR12 GI:11357190 [Arabidopsis thaliana]
HR_29sep04_1158	no_hits_found---------
HR_29sep04_1159	no_hits_found---------
HR_29sep04_1161	At2g05320.168415.m00560 beta-1,2-N-acetylglucosaminyltransferase II identical to beta-1,2-N-acetylglucosaminyltransferase II GI:10183645 from [Arabidopsis thaliana]
HR_29sep04_1164	At2g13290.268415.m01465 glycosyl transferase family 17 protein low similarity to beta-1,4-mannosyl-glycoprotein beta-1,4-N-acetylglucosaminyltransferase (EC 2.4.1.144) from Mus musculus [SP|Q10470], Rattus norvegicus [SP|Q02527], Homo sapiens [SP|Q09327] ; contains Pfam profile PF04724 :Glycosyltransferase family 17
HR_29sep04_1165	At2g01250.168415.m00037 60S ribosomal protein L7 (RPL7B)
HR_29sep04_1170	AtCg00890ndhB.1 NADH dehydrogenase ND2
HR_29sep04_1171	At1g07180.168414.m00764 pyridine nucleotide-disulphide oxidoreductase family protein contains similarity to alternative NADH-dehydrogenase GI:3718005 from [Yarrowia lipolytica], SP|P32340 Rotenone-insensitive NADH-ubiquinone oxidoreductase, mitochondrial precursor (EC 1.6.5.3) (Internal NADH dehydrogenase) {Saccharomyces cerevisiae} ; contains Pfam profile PF00070: Pyridine nucleotide-disulphide …
HR_29sep04_1172	At3g16630.268416.m02126 kinesin motor family protein similar to mitotic centromere-associated kinesin GB:AAC27660 from [Homo sapiens]; contains Pfam profile PF00225: Kinesin motor domain
HR_29sep04_1173	At1g12430.168414.m01436 armadillo/beta-catenin repeat family protein / kinesin motor family protein
HR_29sep04_1174	no_hits_found---------
HR_29sep04_1175	At1g63810.168414.m07221 nucleolar RNA-associated family protein / Nrap family protein contains Pfam profile PF03813: Nrap protein; similar to nucleolar RNA-associated protein alpha (GI:18539461) [Mus musculus]
HR_29sep04_1176	At3g13860.168416.m01751 chaperonin, putative similar to SWISS-PROT:P29197- chaperonin CPN60, mitochondrial precursor (HSP60) [Arabidopsis thaliana] ; contains Pfam:PF00118 domain, TCP-1/cpn60 chaperonin family
HR_29sep04_1177	At2g33560.168415.m04113 spindle checkpoint protein-related similar to spindle checkpoint protein BubR1 (GI:22128593) [Xenopus laevis]; similar to Mitotic checkpoint serine/threonine-protein kinase BUB1 beta (EC 2.7.1.-) (MAD3/BUB1-related protein kinase) (Mitotic checkpoint kinase MAD3L) (Swiss-Prot:Q9Z1S0) [Mus musculus]
HR_29sep04_1178	At3g08680.268416.m01009 leucine-rich repeat transmembrane protein kinase, putative contains Pfam profile: PF00069 Eukaryotic protein kinase domain, PF00560 leucine Rich Repeat (5 copies)
HR_29sep04_1179	At1g77420.168414.m09016 hydrolase, alpha/beta fold family protein similar to monoglyceride lipase from [Homo sapiens] GI:14594904, [Mus musculus] GI:2632162; contains Pfam profile PF00561: hydrolase, alpha/beta fold family
HR_29sep04_1180	no_hits_found---------
HR_29sep04_1182	At4g23740.168417.m03415 leucine-rich repeat transmembrane protein kinase, putative receptor-like protein kinase - Arabidopsis thaliana RKL1, PID:g4008006
HR_29sep04_1183	At5g62190.168418.m07807 DEAD box RNA helicase (PRH75) nearly identical to RNA helicase [Arabidopsis thaliana] GI:1488521; contains Pfam profiles PF00270: DEAD/DEAH box helicase, PF00271: Helicase conserved C-terminal domain
HR_29sep04_1184	At1g10960.168414.m01258 ferredoxin, chloroplast, putative strong similarity to FERREDOXIN PRECURSOR GB:P16972 [SP|P16972] from [Arabidopsis thaliana]
HR_29sep04_1185	no_hits_found---------
HR_29sep04_1186	no_hits_found---------
HR_29sep04_1194	At1g24190.168414.m03051 paired amphipathic helix repeat-containing protein similar to transcription co-repressor Sin3 [Xenopus laevis] GI:4960210; contains Pfam profile PF02671: Paired amphipathic helix repeat
HR_29sep04_1195	no_hits_found---------
HR_29sep04_1197	At1g34750.168414.m04321 protein phosphatase 2C, putative / PP2C, putative similar to GB:AAD17805 from (Lotus japonicus) (Proc. Natl. Acad. Sci. U.S.A. 96 (4), 1738-1743 (1999))
HR_29sep04_1199	At3g43300.168416.m04570 guanine nucleotide exchange family protein similar to SP|Q9Y6D5 Brefeldin A-inhibited guanine nucleotide-exchange protein 2 {Homo sapiens}; contains Pfam profile PF01369: Sec7 domain
HR_29sep04_1200	At1g05070.168414.m00509 expressed protein
HR_29sep04_1203	At2g25520.168415.m03055 phosphate translocator-related low similarity to SP|P52178 Triose phosphate/phosphate translocator, non-green plastid, chloroplast precursor (CTPT) {Brassica oleracea}, phosphoenolpyruvate/phosphate translocator precursor [Mesembryanthemum crystallinum] GI:9295275
HR_29sep04_1204	no_hits_found---------
HR_29sep04_1207	At3g51630.168416.m05662 protein kinase family protein contains Pfam profile: PF00069 protein kinase domain
HR_29sep04_1208	At2g44160.168415.m05493 methylenetetrahydrofolate reductase 2 (MTHFR2) identical to SP|O80585 Methylenetetrahydrofolate reductase (EC 1.5.1.20) {Arabidopsis thaliana}
HR_29sep04_1209	no_hits_found---------
HR_29sep04_1210	no_hits_found---------
HR_29sep04_1211	no_hits_found---------
HR_29sep04_1214	At2g37510.168415.m04600 RNA-binding protein, putative similar to SP|P10979 Glycine-rich RNA-binding, abscisic acid-inducible protein {Zea mays}; contains InterPro entry IPR000504: RNA-binding region RNP-1 (RNA recognition motif) (RRM)
HR_29sep04_1215	At2g23170.168415.m02768 auxin-responsive GH3 family protein similar to auxin-responsive GH3 product [Glycine max] GI:18591; contains Pfam profile PF03321: GH3 auxin-responsive promoter
HR_29sep04_1216	At5g60960.168418.m07647 pentatricopeptide (PPR) repeat-containing protein contains Pfam profile PF01535: PPR repeat
HR_29sep04_1217	At1g60070.168414.m06767 gamma-adaptin, putative similar to gamma-adaptin GI:2765190 from [Homo sapiens]; contains Pfam profiles PF01602: Adaptin N terminal region, PF02883: Adaptin C-terminal domain
HR_29sep04_1218	At2g04900.168415.m00509 expressed protein
HR_29sep04_1219	At3g56370.168416.m06269 leucine-rich repeat transmembrane protein kinase, putative leucine-rich receptor-like protein kinase - Malus domestica, EMBL:AF053127
HR_29sep04_1220	At3g56680.168416.m06305 expressed protein
HR_29sep04_1222	At1g27980.168414.m03427 pyridoxal-dependent decarboxylase family protein similar to sphingosine-1-phosphate lyase [Homo sapiens] GI:10129683; contains Pfam profile PF00282: Pyridoxal-dependent decarboxylase conserved domain
HR_29sep04_1223	no_hits_found---------
HR_29sep04_1224	At1g33590.168414.m04158 disease resistance protein-related / LRR protein-related contains leucine rich-repeat domains Pfam:PF00560, INTERPRO:IPR001611; similar to Hcr2-5D [Lycopersicon esculentum] gi|3894393|gb|AAC78596
HR_29sep04_1225	At5g55830.168418.m06957 lectin protein kinase, putative similar to receptor lectin kinase 3 [Arabidopsis thaliana] gi|4100060|gb|AAD00733; contains protein kinase domain, Pfam:PF00069; contains legume lectins alpha and beta domains, Pfam:PF00138 and Pfam:PF00139
HR_29sep04_1226	no_hits_found---------
HR_29sep04_1227	At1g61870.168414.m06981 pentatricopeptide (PPR) repeat-containing protein contains Pfam profile PF01535: PPR repeat
HR_29sep04_1228	At5g54160.168418.m06744 quercetin 3-O-methyltransferase 1 / flavonol 3-O-methyltransferase 1 / caffeic acid/5-hydroxyferulic acid O-methyltransferase (OMT1) identical to O-methyltransferase 1 [Arabidopsis thaliana][GI:2781394], SP|Q9FK25 Quercetin 3-O-methyltransferase 1 (EC 2.1.1.76) (AtOMT1) (Flavonol 3- O-methyltransferase 1) (Caffeic acid/5-hydroxyferulic acid O- methyltransferase) {Arabidops…
HR_29sep04_1229	At4g38540.168417.m05456 monooxygenase, putative (MO2) identical to GI:3426064
HR_29sep04_1230	At3g63510.168416.m07154 nitrogen regulation family protein contains Pfam domain PF01207: Dihydrouridine synthase (Dus); similar to (SP:P45672) NIFR3-like protein (SP:P45672) [Azospirillum brasilense]
HR_29sep04_1234	At3g56680.168416.m06305 expressed protein
HR_29sep04_1237	At3g07570.168416.m00907 membrane protein, putative similar to membrane protein SDR2 (GI:1747306) [Mus musculus]
HR_29sep04_1238	At4g22000.168417.m03184 expressed protein
HR_29sep04_1239	At3g06860.168416.m00814 fatty acid multifunctional protein (MFP2) identical to fatty acid multifunctional protein (AtMFP2) GB:AF123254 [gi:4337027] (Arabidopsis thaliana) (fatty acid beta-oxidation); contains Pfam profiles PF02737 (3-hydroxyacyl-CoA dehydrogenase, NAD binding domain), PF00378 (enoyl-CoA hydratase/isomerase family protein), PF00725 (3-hydroxyacyl-CoA dehydrogenase)
HR_29sep04_1240	At2g44060.268415.m05478 late embryogenesis abundant family protein / LEA family protein similar to ethylene-responsive late embryogenesis-like protein [Lycopersicon esculentum] GI:1684830; contains Pfam profile PF03168: Late embryogenesis abundant protein
HR_29sep04_1241	At1g65840.168414.m07470 amine oxidase family protein similar to polyamine oxidase SP:O64411 [Zea mays]; contains Pfam profile PF01593 amine oxidase, flavin-containing
HR_29sep04_1242	At3g11130.168416.m01349 clathrin heavy chain, putative similar to Swiss-Prot:Q00610 clathrin heavy chain 1 (CLH-17) [Homo sapiens]
HR_29sep04_1245	At4g36360.168417.m05163 beta-galactosidase, putative / lactase, putative similar to beta-galactosidase precursor SP:P48980 from [Lycopersicon esculentum]
HR_29sep04_1247	At3g25980.168416.m03237 mitotic spindle checkpoint protein, putative (MAD2) identical to Swiss-Prot:Q9LU93 mitotic spindle checkpoint protein MAD2 [Arabidopsis thaliana]
HR_29sep04_1248	At3g21630.168416.m02728 protein kinase family protein contains protein kinase domain, Pfam:PF00069
HR_29sep04_1249	At1g11950.168414.m01381 transcription factor jumonji (jmjC) domain-containing protein contains Pfam domain, PF02373: jmjC domain; non-consensus TG acceptor splice site at exon boundary 79262
HR_29sep04_1250	no_hits_found---------
HR_29sep04_1251	no_hits_found---------
HR_29sep04_1252	At2g38020.168415.m04667 vacuoleless1 (VCL1) contains Pfam profiles: PF04841 Vps16, N-terminal region, PF04840: Vps16, C-terminal region; identical to cDNA VCL1 (VCL1) GI:13877132
HR_29sep04_1254	At4g38290.168417.m05410 expressed protein
HR_29sep04_1256	At4g00290.168417.m00036 mechanosensitive ion channel domain-containing protein / MS ion channel domain-containing protein weak similarity to SP|P77338 Potassium efflux system kefA {Escherichia coli}; contains Pfam profile PF00924: Mechanosensitive ion channel
HR_29sep04_1257	At4g26640.168417.m03838 WRKY family transcription factor contains Pfam profile: PF03106 WRKY DNA -binding domain
HR_29sep04_1258	no_hits_found---------
HR_29sep04_1260	At5g64740.168418.m08141 cellulose synthase, catalytic subunit, putative similar to gi:2827141 cellulose synthase catalytic subunit (Ath-A), Arabidopsis thaliana
HR_29sep04_1261	At3g03150.168416.m00311 expressed protein
HR_29sep04_1265	no_hits_found---------
HR_29sep04_1266	At2g32560.168415.m03977 F-box family protein contains Pfam PF00646: F-box domain; similar to SKP1 interacting partner 2 (SKIP2) TIGR_Ath1:At5g67250
HR_29sep04_1267	At2g18030.168415.m02096 peptide methionine sulfoxide reductase family protein similar to SP|P08761 Ecdysone-induced protein 28/29 kDa {Drosophila melanogaster}; contains Pfam profile PF01625: Peptide methionine sulfoxide reductase
HR_29sep04_1268	At2g33330.168415.m04085 33 kDa secretory protein-related contains Pfam PF01657: Domain of unknown function, duplicated in 33 KDa secretory proteins
HR_29sep04_1269	At1g65060.168414.m07375 4-coumarate--CoA ligase 3 / 4-coumaroyl-CoA synthase 3 (4CL3) identical to SP|Q9S777 4-coumarate--CoA ligase 3 (EC 6.2.1.12) (4CL 3) (4-coumaroyl-CoA synthase 3) {Arabidopsis thaliana}
HR_29sep04_1270	At3g26780.168416.m03350 phosphoglycerate/bisphosphoglycerate mutase family protein similar to X4 protein GI:21386798, Y4 protein GI:21386800 from [Silene dioica]; contains Pfam profiles PF00300: phosphoglycerate mutase family, PF01535: PPR repeat
HR_29sep04_1272	At3g07570.168416.m00907 membrane protein, putative similar to membrane protein SDR2 (GI:1747306) [Mus musculus]
HR_29sep04_1273	no_hits_found---------
HR_29sep04_1274	At4g26900.168417.m03870 imidazole glycerol phosphate synthase hisHF, chloroplast / IGP synthase / ImGPP synthase / IGPS identical to SP|Q9SZ30 Imidazole glycerol phosphate synthase hisHF, chloroplast precursor (IGP synthase) {Arabidopsis thaliana}
HR_29sep04_1275	At4g38800.168417.m05493 phosphorylase family protein contains weak similarity to Swiss-Prot:O51931 nucleosidase [Includes: 5'-methylthioadenosine nucleosidase (EC 3.2.2.16); S-adenosylhomocysteine nucleosidase [Buchnera aphidicola]
HR_29sep04_1276	At3g18180.168416.m02313 hypothetical protein contains Pfam domain, PF04577: Protein of unknown function (DUF563)
HR_29sep04_1277	At1g06900.168414.m00733 peptidase M16 family protein / insulinase family protein contains Pfam domain, PF05193: Peptidase M16 inactive domain; similar to insulin-degrading enzyme (Insulysin, Insulinase, Insulin protease) [Mouse] SWISS-PROT:Q9JHR7
HR_29sep04_1278	At1g11330.168414.m01301 S-locus lectin protein kinase family protein contains Pfam domains, PF00954: S-locus glycoprotein family, PF00069: Protein kinase domain, and PF01453: Lectin (probable mannose binding)
HR_29sep04_1279	At1g23310.168414.m02915 glutamate:glyoxylate aminotransferase 1 (GGT1) identical to glutamate:glyoxylate aminotransferase 1 [Arabidopsis thaliana] GI:24461827; similar to alanine aminotransferase GI:4730884 from [Oryza sativa]; contains Pfam profile PF00155: aminotransferase, classes I and II
HR_29sep04_1280	At1g10490.168414.m01181 expressed protein contains Pfam profile PF05127: Putative ATPase (DUF699)
HR_29sep04_1281	At3g03740.168416.m00379 speckle-type POZ protein-related contains Pfam PF00651 : BTB/POZ domain; contains Pfam PF00917: MATH domain; similar to Speckle-type POZ protein (SP:O43791) [Homo sapiens]
HR_29sep04_1282	no_hits_found---------
HR_29sep04_1283	At3g18520.168416.m02353 histone deacetylase family protein similar to SP|P53973 Histone deacetylase HDA1 {Saccharomyces cerevisiae}; contains Pfam profile PF00850: Histone deacetylase family; AT-acceptor splice site at intron 7
HR_29sep04_1284	At3g18820.168416.m02390 Ras-related GTP-binding protein, putative similar to Ras-related protein RAB7 GI:1370186 from [Pisum sativum], Plant Mol. Biol. 21 (6), 1195-1199 (1993); contains Pfam profile: PF00071 Ras family
HR_29sep04_1285	At1g29050.168414.m03556 expressed protein similar to hypothetical protein GB:AAB67625 GI:2342727 from [Arabidopsis thaliana]
HR_29sep04_1286	At5g55860.168418.m06963 expressed protein contains Pfam profile PF05701: Plant protein of unknown function (DUF827); expression supported by MPSS
HR_29sep04_1287	At2g41040.168415.m05068 methyltransferase-related eak similarity to C5-O-methyltransferase (GI:5921167) [Streptomyces avermitilis]; weak similarity to Probable menaquinone biosynthesis methyltransferase (EC 2.1.1.-) (gerC2 protein homolog) (Swiss-Prot:P49016) [Lactococcus lactis]
HR_29sep04_1289	At2g46280.268415.m05756 eukaryotic translation initiation factor 3 subunit 2 / TGF-beta receptor interacting protein 1 / eIF-3 beta / eIF3i / TRIP-1 (TIF3I1) identical to eukaryotic translation initiation factor 3 subunit 2 (SP:Q38884) {Arabidopsis thaliana}; contains Pfam PF00400: WD domain, G-beta repeat (5 copies)
HR_29sep04_1290	no_hits_found---------
HR_29sep04_1291	At4g27280.168417.m03915 calcium-binding EF hand family protein similar to EF-hand Ca2+-binding protein CCD1 [Triticum aestivum] GI:9255753; contains INTERPRO:IPR002048 calcium-binding EF-hand domain
HR_29sep04_1292	At1g15950.168414.m01914 cinnamoyl-CoA reductase, putative nearly identical to CCR1 (GI:12034897), similar to cinnamoyl CoA reductase GI:2058310 from [Eucalyptus gunnii]
HR_29sep04_1294	At1g73970.168414.m08567 expressed protein
HR_29sep04_1295	At4g18010.168417.m02679 inositol polyphosphate 5-phosphatase II (IP5PII) nearly identical to inositol polyphosphate 5-phosphatase II [Arabidopsis thaliana] GI:10444263 isoform contains an AT-acceptor splice site at intron 6
HR_29sep04_1296	no_hits_found---------
HR_29sep04_1297	At4g17110.168417.m02577 expressed protein ; expression supported by MPSS
HR_29sep04_1298	no_hits_found---------
HR_29sep04_1300	no_hits_found---------
HR_29sep04_1301	no_hits_found---------
HR_29sep04_1302	no_hits_found---------
HR_29sep04_1304	At2g19170.168415.m02237 subtilase family protein contains similarity to meiotic serine proteinase TMP GI:6468325 from [Lycopersicon esculentum]
HR_29sep04_1306	At3g26950.168416.m03374 expressed protein
HR_29sep04_1308	At5g48660.168418.m06022 expressed protein ; expression supported by MPSS
HR_29sep04_1309	At4g32410.168417.m04614 cellulose synthase, catalytic subunit, putative similar to cellulose synthase-1 [gi:9622874] and -2 [gi:9622876] from Zea mays
HR_29sep04_1310	no_hits_found---------
HR_29sep04_1311	At1g08410.168414.m00930 GTP-binding family protein contains Pfam domain, PF01926: GTPase of unknown function
HR_29sep04_1312	At5g13650.168418.m01584 elongation factor family protein contains Pfam profiles: PF00009 elongation factor Tu GTP binding domain,PF00679 elongation factor G C-terminus, PF03144 elongation factor Tu domain 2
HR_29sep04_1313	At5g17380.168418.m02038 pyruvate decarboxylase family protein similar to 2-hydroxyphytanoyl-CoA lyase [Homo sapiens] GI:6273457; contains InterPro entry IPR000399: Pyruvate decarboxylase
HR_29sep04_1317	no_hits_found---------
HR_29sep04_1318	At1g60970.168414.m06863 clathrin adaptor complex small chain family protein contains Pfam profile: PF01217 clathrin adaptor complex small chain
HR_29sep04_1320	At3g60160.168416.m06717 ABC transporter family protein similar to ATP-binding cassette transporter MRP8 GI:18031899 from [Arabidopsis thaliana]
HR_29sep04_1321	no_hits_found---------
HR_29sep04_1323	At1g59820.168414.m06735 haloacid dehalogenase-like hydrolase family protein similar to Potential phospholipid-transporting ATPase (EC 3.6.3.1) from Mus musculus [SP|P70704], {Bos taurus} SP|Q29449; contains InterPro accession IPR005834: Haloacid dehalogenase-like hydrolase
HR_29sep04_1324	At4g02600.168417.m00354 seven transmembrane MLO family protein / MLO-like protein 1 (MLO1) identical to MLO-like protein 1 (MLO protein homolog 1) [Arabidopsis thaliana] SWISS-PROT:O49621; similar to MLO protein SWISS-PROT:P93766, NCBI_gi:1877221 [Hordeum vulgare][Barley]
HR_29sep04_1328	At4g39390.268417.m05576 transporter-related low similarity to glucose-6-phosphate/phosphate-translocator precursor [Solanum tuberosum] GI:2997593
HR_29sep04_1329	At5g19370.168418.m02308 rhodanese-like domain-containing protein / PPIC-type PPIASE domain-containing protein low similarity to MPT-synthase sulfurylase [Synechococcus sp. PCC 7942] GI:2950364; contains Pfam profiles PF00581: Rhodanese-like domain, PF00639: PPIC-type PPIASE domain; identical to cDNA peptidyl-prolyl cis-trans isomerase GI:2246379
HR_29sep04_1330	no_hits_found---------
HR_29sep04_1332	At1g06750.168414.m00717 hypothetical protein
HR_29sep04_1333	At1g18560.168414.m02315 hAT dimerisation domain-containing protein / BED zinc finger domain-containing protein / transposase-related weak similarity to Tam3-transposase [Antirrhinum majus] GI:16064; contains Pfam profiles PF02892: BED zinc finger, PF05699: hAT family dimerisation domain
HR_29sep04_1334	At1g54690.168414.m06235 histone H2A, putative strong similarity to histone H2A GI:3204129 SP|O65759 from Cicer arietinum, Picea abies SP|P35063; contains Pfam profile PF00125 Core histone H2A/H2B/H3/H4
HR_29sep04_1335	At4g32410.168417.m04614 cellulose synthase, catalytic subunit, putative similar to cellulose synthase-1 [gi:9622874] and -2 [gi:9622876] from Zea mays
HR_29sep04_1336	At2g19880.168415.m02324 ceramide glucosyltransferase, putative similar to ceramide glucosyltransferase (GI:14718995) [Gossypium arboreum]; weak similarity to Ceramide glucosyltransferase (Glucosylceramide synthase) (GCS) (UDP-glucose:N-acylsphingosine D-glucosyltransferase) (GLCT-1) (Swiss-Prot:Q16739) [Homo sapiens]
HR_29sep04_1337	no_hits_found---------
HR_29sep04_1341	no_hits_found---------
HR_29sep04_1342	no_hits_found---------
HR_29sep04_1343	At1g72520.168414.m08386 lipoxygenase, putative similar to lipoxygenase gi:1495804 [Solanum tuberosum], gi:1654140 [Lycopersicon esculentum], GB:CAB56692 [Arabidopsis thaliana]
HR_29sep04_1344	At1g62390.168414.m07039 octicosapeptide/Phox/Bem1p (PB1) domain-containing protein / tetratricopeptide repeat (TPR)-containing protein contains Pfam profiles PF00564: PB1 domain, PF00515: TPR Domain
HR_29sep04_1345	no_hits_found---------
HR_29sep04_1346	At5g06750.168418.m00763 protein phosphatase 2C family protein / PP2C family protein similar to Ser/Thr protein phosphatase 2C (PP2C6) (GI:15020818) [Arabidopsis thaliana]; similar to protein phosphatase 2C (GI:3608412) [Mesembryanthemum crystallinum]; contains Pfam PF00481 : Protein phosphatase 2C domain;
HR_29sep04_1347	At1g71980.168414.m08320 protease-associated zinc finger (C3HC4-type RING finger) family protein identical to ReMembR-H2 protein JR702 [Arabidopsis thaliana] gi|6942149|gb|AAF32326; contains Pfam domain, PF02225: protease-associated (PA) domain and Pfam domain, PF00097: Zinc finger, C3HC4 type (RING finger); identical to cDNA ReMembR-H2 protein JR702 mRNA, partial cds GI:6942148
HR_29sep04_1348	At5g62740.168418.m07876 band 7 family protein strong similarity to hypersensitive-induced response protein [Zea mays] GI:7716470; contains Pfam profile PF01145: SPFH domain / Band 7 family; supporting cDNA gi|17065547|gb|AY062850.1|
HR_29sep04_1349	At1g72730.168414.m08410 eukaryotic translation initiation factor 4A, putative / eIF-4A, putative similar to Eukaryotic initiation factor 4A-10 GB:P41382 [Nicotiana tabacum]; identical to (putative) RNA helicase GB:CAA09211 [Arabidopsis thaliana] (Nucleic Acids Res. 27 (2), 628-636 (1999))
HR_29sep04_1351	At2g25737.168415.m03087 expressed protein contains Pfam profile: PF01925 domain of unknown function DUF81
HR_29sep04_1352	At4g14320.168417.m02206 60S ribosomal protein L36a/L44 (RPL36aB)
HR_29sep04_1353	At3g07360.168416.m00877 armadillo/beta-catenin repeat family protein / U-box domain-containing protein contains Pfam domain, PF00514: Armadillo/beta-catenin-like repeats and Pfam, PF04564: U-box domain
HR_29sep04_1354	no_hits_found---------
HR_29sep04_1355	At5g46630.168418.m05741 clathrin adaptor complexes medium subunit family protein contains Pfam profile: PF00928 adaptor complexes medium subunit family
HR_29sep04_1356	no_hits_found---------
HR_29sep04_1357	no_hits_found---------
HR_29sep04_1360	no_hits_found---------
HR_29sep04_1361	no_hits_found---------
HR_29sep04_1362	At5g63160.168418.m07930 speckle-type POZ protein-related contains Pfam PF00651 : BTB/POZ domain; contains Pfam PF02135 : TAZ zinc finger; similar to Speckle-type POZ protein (SP:O43791) [Homo sapiens]
HR_29sep04_1365	no_hits_found---------
HR_29sep04_1366	At1g80110.168414.m09377 expressed protein contains similarity to SKP1 interacting partner 3 [Arabidopsis thaliana] GI:10716951
HR_29sep04_1367	At5g37475.168418.m04510 translation initiation factor-related similar to Eukaryotic translation initiation factor 3 subunit 1 (eIF-3 alpha) (eIF3 p35) (eIF3j) (Swiss-Prot:O75822) [Homo sapiens]
HR_29sep04_1368	At2g37330.168415.m04578 expressed protein and genefinder
HR_29sep04_1369	At2g24280.168415.m02901 serine carboxypeptidase S28 family protein contains Pfam profile: PF05577 Serine carboxypeptidase S28
HR_29sep04_1370	At4g23160.168417.m03342 protein kinase family protein contains Pfam domain PF00069: Protein kinase domain
HR_29sep04_1372	At1g05120.168414.m00514 SNF2 domain-containing protein / helicase domain-containing protein / RING finger domain-containing protein similar to SP|P79051 DNA repair protein rhp16 (RAD16 homolog) {Schizosaccharomyces pombe}; contains Pfam profiles PF00271: Helicase conserved C-terminal domain, PF00176: SNF2 family N-terminal domain, PF00097: Zinc finger, C3HC4 type (RING finger)
HR_29sep04_1373	no_hits_found---------
HR_29sep04_1374	At5g10930.168418.m01268 CBL-interacting protein kinase 5 (CIPK5) identical to CBL-interacting protein kinase 5 GP|9280632|gb|AAF86504 [Arabidopsis thaliana]
HR_29sep04_1375	At3g12170.168416.m01518 DNAJ heat shock N-terminal domain-containing protein similar to SP|Q9QYI7 DnaJ homolog subfamily B member 8 [Mus musculus]; contains Pfam profile: PF00226 DnaJ domain
HR_29sep04_1377	At5g45100.268418.m05534 expressed protein
HR_29sep04_1379	At1g15750.268414.m01890 WD-40 repeat family protein contains 10 WD-40 repeats (PF00400) (1 weak)
HR_29sep04_1380	At4g25810.168417.m03713 xyloglucan:xyloglucosyl transferase, putative / xyloglucan endotransglycosylase, putative / endo-xyloglucan transferase, putative (XTR6) identical to xyloglucan endotransglycosylase-related protein GI:1244758 from [Arabidopsis thaliana]
HR_29sep04_1381	no_hits_found---------
HR_29sep04_1382	At1g10950.168414.m01257 endomembrane protein 70, putative
