# Supplementary material for: Pscroph, a parasitic plant EST database enriched for parasite associated transcripts
Source: BMC Plant Biol. 2005 Nov 16;5:24. doi: 10.1186/1471-2229-5-24 (PMC1325228; doi:10.1186/1471-2229-5-24)
Supplement: Supplementary files — All additional files are in Excel format. Footnote to additional files 1-7: Sequences from three libraries were compared by BLASTN to determine which sequences were present in more than one library. The BLASTN cutoff e value was 10-80. Supplemental tables 1-3 contain the library specific sequences and their annotations, tables 4-6 contain sequences present in HF and HR libraries, or HF and EDIT libraries, or HR and EDIT libraries, and table 7 contains sequences present in all three libraries. The annotations shown are parsed from a BLASTX search of the Arabidopsis protein database ATH1.pep_cm_20040228. Footnote to additional file 8: The HF, HR and EDIT specific sequences were annotated with Gene Ontogeny descriptors by cross referencing to the best BLASTX hit in ATH1.pep via TAIR [30]. The first three columns of numbers show the number of times a particular GO descriptor was assigned. Most of the assemblies were annotated with multiple GO descriptors so there are more descriptors than assemblies. A total of 5499 GO descriptors were obtained for the HF library, 7222 GO descriptors from the HR and 8381 descriptors from the EDIT library. Pair-wise comparisons were made between each library for the relative proportion of annotations in a particular GO class. For example, 5499 GO annotations were obtained from the HF assemblies; of these, 666 (12.1%) were annotated as "other physiological processes". Similarly, 931 of the 7222 (12.9%) of the GO annotations obtained from the HR library were "other physiological processes". The resultant Chi-squared value is 1.73, suggesting there are not significant differences in the proportion of assemblies annotated as "other physiological processes" between the HF and HR libraries. In contrast, the relative proportion of "other physiological processes" annotations in the EDIT library is 11.8 % (992 out of 7222 total); this is significantly different from the proportions obtained for the HR library (12.9%) but not the HF (12.1%) at p ≤ [file 1471-2229-5-24-S3.xls]

## Sheet: EDIT_specific
Assembly #	Best BLASTX hit of ATH1_pep (e ≤ 10-8)
EDIT_29sep04_0001	At3g55020.168416.m06110 RabGAP/TBC domain-containing protein low similarity to SP|Q9BXI6 EBP50-PDZ interactor of 64 kDa (EPI64 protein) {Homo sapiens}; contains Pfam profile PF00566: TBC domain
EDIT_29sep04_0002	At4g13980.168417.m02162 heat shock transcription factor family protein contains Pfam profile: PF00447 HSF-type DNA-binding domain
EDIT_29sep04_0003	At3g13750.168416.m01735 beta-galactosidase, putative / lactase, putative similar to beta-galactosidase precursor SP:P48980 from [Lycopersicon esculentum]
EDIT_29sep04_0004	At5g09590.168418.m01110 heat shock protein 70 / HSP70 (HSC70-5) identical to heat shock protein 70 [Arabidopsis thaliana] GI:6746590
EDIT_29sep04_0007	At4g13730.168417.m02132 RabGAP/TBC domain-containing protein low similarity to SP|Q08484 GTPase-activating protein GYP1 {Saccharomyces cerevisiae}; contains Pfam profile PF00566: TBC domain
EDIT_29sep04_0008	At3g62830.168416.m07059 NAD-dependent epimerase/dehydratase family protein similar to UDP-glucuronic acid decarboxylase Uxs1p from Filobasidiella neoformans GI:14318327; contains Pfam profile PF01370 NAD dependent epimerase/dehydratase family; contains non-consensus CA donor splice site at exon 1 and TA acceptor splice site at exon 2
EDIT_29sep04_0009	At5g08500.168418.m01007 transmembrane CLPTM1 family protein contains Pfam profile PF05602: Cleft lip and palate transmembrane protein 1 (CLPTM1)
EDIT_29sep04_0010	At3g25800.168416.m03211 serine/threonine protein phosphatase 2A (PP2A) 65 KDa regulatory subunit A identical to protein phosphatase 2A 65 kDa regulatory subunit (pDF1) GI:683502 from [Arabidopsis thaliana]
EDIT_29sep04_0011	At3g10160.168416.m01218 dihydrofolate synthetase/folylpolyglutamate synthetase (DHFS/FPGS3) nearly identical to gi:17976757
EDIT_29sep04_0016	At5g55070.168418.m06864 2-oxoacid dehydrogenase family protein similar to SP|Q01205 Dihydrolipoamide succinyltransferase component of 2-oxoglutarate dehydrogenase complex, mitochondrial precursor (EC 2.3.1.61) {Rattus norvegicus}; contains Pfam profiles PF00198: 2-oxo acid dehydrogenases acyltransferase (catalytic domain), PF00364: Biotin-requiring enzyme
EDIT_29sep04_0018	At3g18000.168416.m02288 phosphoethanolamine N-methyltransferase 1 / PEAMT 1 (NMT1) identical to Phosphoethanolamine N-methyltransferase 1 (EC 2.1.1.103) (PEAMT 1) (AtNMT1) (SP:Q9FR44){Arabidopsis thaliana}; strong similarity to phosphoethanolamine N-methyltransferase from [Spinacia oleracea] GI:7407189, [Triticum aestivum] GI:17887465; contains Pfam profile PF01209: methlytransferase, UbiE/COQ5 f…
EDIT_29sep04_0019	At2g41700.168415.m05151 ABC transporter family protein similar to ATP-binding cassette transporter ABCA1 GI:18031705 from [Arabidopsis thaliana]
EDIT_29sep04_0022	At5g19530.168418.m02326 spermine/spermidine synthase family protein similar to SP|P09158 Spermidine synthase (EC 2.5.1.16) (Putrescine aminopropyltransferase) {Escherichia coli}; contains Pfam profile PF01564: Spermine/spermidine synthase
EDIT_29sep04_0023	At1g67420.168414.m07674 24 kDa vacuolar protein, putative similar to 24 kDa vacuolar protein VP24 [Ipomoea batatas] gi|5821406|dbj|BAA83809
EDIT_29sep04_0024	At1g34130.168414.m04234 oligosaccharyl transferase STT3 subunit, putative similar to SP|P39007 Oligosaccharyl transferase STT3 subunit {Saccharomyces cerevisiae}; contains Pfam profile PF02516: Oligosaccharyl transferase STT3 subunit
EDIT_29sep04_0028	At2g02220.168415.m00159 leucine-rich repeat transmembrane protein kinase, putative
EDIT_29sep04_0030	At5g57580.168418.m07194 calmodulin-binding protein similar to calmodulin-binding protein TCB60 GI:1698548 from [Nicotiana tabacum]
EDIT_29sep04_0031	At1g09540.168414.m01070 myb family transcription factor (MYB61) contains PFAM profile: myb DNA-binding domain PF00249
EDIT_29sep04_0032	At5g12040.168418.m01408 carbon-nitrogen hydrolase family protein similar to Nit protein 2 [Homo sapiens] GI:9367116; contains Pfam profile PF00795: hydrolase, carbon-nitrogen family
EDIT_29sep04_0033	At1g56130.168414.m06445 leucine-rich repeat family protein / protein kinase family protein contains Pfam domains PF00560: Leucine Rich Repeat and PF00069: Protein kinase domain
EDIT_29sep04_0036	At1g64550.168414.m07317 ABC transporter family protein similar to ABC transporter protein GB:AAF31030 GI:6899653 from [Leishmania major]
EDIT_29sep04_0039	At1g09760.168414.m01095 U2 small nuclear ribonucleoprotein A, putative identical to U2 small nuclear ribonucleoprotein A' (U2 snRNP-A') [Arabidopsis thaliana] SWISS-PROT:P43333; supported by cDNA:gi_16649064_gb_AY059902.1_
EDIT_29sep04_0040	At3g56190.168416.m06245 alpha-soluble NSF attachment protein 2 / alpha-SNAP2 / ASNAP2 identical to alpha-soluble NSF attachment protein 2 / alpha-SNAP2 SP:Q9SPE6 from [Arabidopsis thaliana]
EDIT_29sep04_0043	no_hits_found---------
EDIT_29sep04_0044	At1g02120.168414.m00138 GRAM domain-containing protein-related contains low similarity to PF02893: GRAM domain
EDIT_29sep04_0045	At5g41210.168418.m05008 glutathione S-transferase (GST10) identical to glutathione transferase AtGST 10 [Arabidopsis thaliana] GI:4049401
EDIT_29sep04_0047	At3g24090.168416.m03025 glucosamine--fructose-6-phosphate aminotransferase [isomerizing], putative / hexosephosphate aminotransferase, putative / glucosamine-6-phosphate synthase, putative / D-fructose-6-phosphate amidotransferase, putative / GLCN6P synthase, putative similar to SP|O94808 Glucosamine--fructose-6-phosphate aminotransferase [isomerizing] 2 (EC 2.6.1.16) (Hexosephosphate aminotransf…
EDIT_29sep04_0048	At1g22650.168414.m02830 beta-fructofuranosidase, putative / invertase, putative / saccharase, putative / beta-fructosidase, putative similar to neutral invertase [Daucus carota] GI:4200165; contains Pfam profile PF04853: Plant neutral invertase
EDIT_29sep04_0052	At1g30270.168414.m03702 CBL-interacting protein kinase 23 (CIPK23) identical to CBL-interacting protein kinase 23 [Arabidopsis thaliana] gi|14486386|gb|AAK61494
EDIT_29sep04_0055	At4g26900.168417.m03870 imidazole glycerol phosphate synthase hisHF, chloroplast / IGP synthase / ImGPP synthase / IGPS identical to SP|Q9SZ30 Imidazole glycerol phosphate synthase hisHF, chloroplast precursor (IGP synthase) {Arabidopsis thaliana}
EDIT_29sep04_0058	At2g26230.168415.m03149 uricase / urate oxidase / nodulin 35, putative identical to uricase SP:O04420 from [Arabidopsis thaliana]
EDIT_29sep04_0059	At3g19760.168416.m02501 eukaryotic translation initiation factor 4A, putative / eIF-4A, putative / DEAD box RNA helicase, putative contains DEAD/DEAH helicase domain; similar to RNA helicase GB:CAA09195 from [Arabidopsis thaliana]; identical to cDNA DEAD box RNA helicase, RH2 GI:3775984
EDIT_29sep04_0060	At5g59370.168418.m07440 actin 4 (ACT4) identical to SP|P53494 Actin 4 {Arabidopsis thaliana}
EDIT_29sep04_0061	At2g40810.268415.m05035 WD-40 repeat protein family similar to Gsa12p(GI:18307769)[Pichia pastoris]; contains 3 Pfam PF00400: WD domain, G-beta repeats
EDIT_29sep04_0063	At5g13180.168418.m01509 no apical meristem (NAM) family protein contains Pfam PF02365: No apical meristem (NAM) domain; hypothetical protein SENU5, senescence up-regulated - Lycopersicon esculentum, EMBL:Z75524
EDIT_29sep04_0064	At1g36240.168414.m04505 60S ribosomal protein L30 (RPL30A) similar to GI:6984132 from [Euphorbia esula]
EDIT_29sep04_0065	At5g56950.168418.m07109 nucleosome assembly protein (NAP), putative similar to nucleosome assembly protein 1 [Glycine max] GI:1161252; contains Pfam profile PF00956: Nucleosome assembly protein (NAP)
EDIT_29sep04_0066	At3g02630.168416.m00254 acyl-[acyl-carrier-protein] desaturase, putative / stearoyl-ACP desaturase, putative similar to Acyl-[acyl-carrier protein] desaturase from Sesamum indicum GI:575942, Cucumis sativus SP|P32061, Ricinus communis SP|P22337; contains Pfam profile PF03405 Fatty acid desaturase
EDIT_29sep04_0067	At3g02700.168416.m00261 NC domain-containing protein contains Pfam domain, PF04970: NC domain
EDIT_29sep04_0068	At3g22620.168416.m02856 protease inhibitor/seed storage/lipid transfer protein (LTP) family protein similar to pEARLI 1 (Accession No. L43080): an Arabidopsis member of a conserved gene family (PGF95-099), Plant Physiol. 109 (4), 1497 (1995); contains Pfam protease inhibitor/seed storage/LTP family domain PF00234
EDIT_29sep04_0069	At5g47580.168418.m05873 expressed protein strong similarity to unknown protein (pir||E71441)
EDIT_29sep04_0071	At1g09620.168414.m01079 tRNA synthetase class I (I, L, M and V) family protein similar to cytosolic leucyl-tRNA synthetase [Candida albicans] GI:9858190; contains Pfam profile PF00133: tRNA synthetases class I (I, L, M and V)
EDIT_29sep04_0074	At5g53620.268418.m06662 expressed protein
EDIT_29sep04_0077	At2g19730.168415.m02305 60S ribosomal protein L28 (RPL28A)
EDIT_29sep04_0079	At5g22010.168418.m02561 AAA-type ATPase family protein / BRCT domain-containing protein contains Pfam profiles: PF00533 BRCA1 C Terminus (BRCT) domain, PF00004 ATPase family associated with various cellular activities (AAA)
EDIT_29sep04_0080	At3g29360.168416.m03687 UDP-glucose 6-dehydrogenase, putative very strong similarity to SP|Q96558 UDP-glucose 6-dehydrogenase (EC 1.1.1.22) (UDP-Glc dehydrogenase) (UDP-GlcDH) (UDPGDH) {Glycine max}; contains Pfam profiles PF03721: UDP-glucose/GDP-mannose dehydrogenase family NAD binding domain, PF00984: UDP-glucose/GDP-mannose dehydrogenase family central domain, PF03720: UDP-glucose/GDP-mannose…
EDIT_29sep04_0082	At1g53500.168414.m06066 NAD-dependent epimerase/dehydratase family protein low similarity to dTDP-D-glucose-4,6-dehydratase from Aneurinibacillus thermoaerophilus GI:16357461, Sphingomonas sp. GI:1314581; contains Pfam profile PF01370: NAD dependent epimerase/dehydratase family; putative NDP-rhamnose synthase (rhm2 gene) GI:31559258
EDIT_29sep04_0083	At1g31930.268414.m03924 extra-large guanine nucleotide binding protein, putative / G-protein, putative similar to extra-large G-protein (XLG) [Arabidopsis thaliana] GI:3201680; contains Pfam profile PF00503: G-protein alpha subunit
EDIT_29sep04_0088	no_hits_found---------
EDIT_29sep04_0089	At4g02380.168417.m00322 late embryogenesis abundant 3 family protein / LEA3 family protein similar to several small proteins (~100 aa) that are induced by heat, auxin, ethylene and wounding such as Phaseolus aureus indole-3-acetic acid induced protein ARG (SW:32292); contains Pfam profile PF03242: Late embryogenesis abundant protein
EDIT_29sep04_0090	At4g03100.168417.m00418 rac GTPase activating protein, putative similar to rac GTPase activating protein 3 [Lotus japonicus] GI:3695063; contains Pfam profile PF00620: RhoGAP domain
EDIT_29sep04_0091	At3g24495.168416.m03072 DNA mismatch repair protein MSH6-2 (MSH7) identical to SP|Q9SMV7 DNA mismatch repair protein MSH6-2 (AtMsh6-2) (MutS homolog 7) {Arabidopsis thaliana}; GC donor splice site at exon 11
EDIT_29sep04_0092	At1g12650.168414.m01469 expressed protein similar to KED (GI:8096269) [Nicotiana tabacum]; similar to rRNA processing protein EBP2 (SP:P36049) [Saccharomyces cerevisiae]
EDIT_29sep04_0093	At1g76490.168414.m08899 3-hydroxy-3-methylglutaryl-CoA reductase 1 / HMG-CoA reductase 1 (HMG1) identical to HMG-CoA reductase 1 [SP|P14891]
EDIT_29sep04_0095	At5g28750.168418.m03531 thylakoid assembly protein, putative similar to thylakoid assembly 4 (tha4) protein [Pisum sativum] GI:4929305; contains Pfam profile PF02416: mttA/Hcf106 family
EDIT_29sep04_0096	At1g15910.168414.m01908 XH/XS domain-containing protein / XS zinc finger domain-containing protein contains Pfam domains PF03469: XH domain, PF03468: XS domain and PF03470: XS zinc finger domain
EDIT_29sep04_0097	At3g59350.168416.m06617 serine/threonine protein kinase, putative similar to Pto kinase interactor 1 (Pti1)[Lycopersicon esculentum] gi|3668069|gb|AAC61805
EDIT_29sep04_0100	At1g08830.168414.m00983 superoxide dismutase [Cu-Zn] (SODCC) / copper/zinc superoxide dismutase (CSD1) identical to SWISS-PROT: P24704
EDIT_29sep04_0101	At4g34270.168417.m04872 TIP41-like family protein contains Pfam PF04176: TIP41-like family; identical to cDNA putative cytoskeletal protein mRNA, partial cds GI:5031529
EDIT_29sep04_0102	At3g13330.168416.m01678 expressed protein
EDIT_29sep04_0103	At4g14570.168417.m02243 acylaminoacyl-peptidase-related similar to Acylamino-acid-releasing enzyme (EC 3.4.19.1) (Acyl-peptide hydrolase) (APH) (Acylaminoacyl-peptidase) (Swiss-Prot:P13676) [Rattus norvegicus]; annotated with nonconsensus TT and CT acceptor splice sites.
EDIT_29sep04_0106	At1g19600.168414.m02441 pfkB-type carbohydrate kinase family protein contains Pfam profile: PF00294 pfkB family carbohydrate kinase
EDIT_29sep04_0108	At4g14770.168417.m02272 tesmin/TSO1-like CXC domain-containing protein similar to CXC domain containing TSO1-like protein 1 (SOL1) [Arabidopsis thaliana] GI:7767427, CXC domain protein TSO1 [Arabidopsis thaliana] GI:7767425; contains Pfam profile PF03638: Tesmin/TSO1-like CXC domain
EDIT_29sep04_0109	At2g45520.168415.m05661 expressed protein
EDIT_29sep04_0114	At5g40890.168418.m04965 chloride channel protein (CLC-a) identical to GI:1742952 (gb|AAC05742.1)
EDIT_29sep04_0115	At1g66670.168414.m07577 ATP-dependent Clp protease proteolytic subunit (ClpP3) identical to ATP-dependent Clp protease (nClpP3) GI:5360591 [Arabidopsis thaliana]
EDIT_29sep04_0116	At1g48880.168414.m05476 hypothetical protein
EDIT_29sep04_0117	At1g47710.168414.m05302 serpin, putative / serine protease inhibitor, putative similar to phloem serpin-1 [Cucurbita maxima] GI:9937311; contains Pfam profile PF00079: Serpin (serine protease inhibitor)
EDIT_29sep04_0125	At2g37975.168415.m04661 expressed protein
EDIT_29sep04_0126	At4g14210.168417.m02192 phytoene dehydrogenase, chloroplast / phytoene desaturase (PDS) identical to SP|Q07356 Phytoene dehydrogenase, chloroplast precursor (EC 1.14.99.-) (Phytoene desaturase){Arabidopsis thaliana}; high similarity to phytoene desaturase [Lycopersicon esculentum][GI:19287]
EDIT_29sep04_0127	no_hits_found---------
EDIT_29sep04_0128	At2g21160.168415.m02510 translocon-associated protein alpha (TRAP alpha) family protein contains Pfam profile: PF03896 translocon-associated protein (TRAP), alpha subunit
EDIT_29sep04_0129	At3g57890.168416.m06453 tubulin-specific chaperone C-related contains weak similarity to Tubulin-specific chaperone C (Tubulin-folding cofactor C) (CFC) (Swiss-Prot:Q15814) [Homo sapiens]
EDIT_29sep04_0130	At1g34670.168414.m04311 myb family transcription factor similar to myb-related protein mixta GI:485867 from [Antirrhinum majus]
EDIT_29sep04_0134	no_hits_found---------
EDIT_29sep04_0135	At2g47610.168415.m05940 60S ribosomal protein L7A (RPL7aA)
EDIT_29sep04_0140	At2g01140.168415.m00023 fructose-bisphosphate aldolase, putative similar to plastidic aldolase NPALDP1 from Nicotiana paniculata [GI:4827251]; contains Pfam profile PF00274 Fructose-bisphosphate aldolase class-I
EDIT_29sep04_0142	no_hits_found---------
EDIT_29sep04_0147	At5g06550.168418.m00739 transcription factor jumonji (jmjC) domain-containing protein contains Pfam PF00646: F-box domain; contains Pfam PF02373: jmjC domain; similar to apoptotic cell clearance receptor PtdSerR (GI:11037740) [Mus musculus]
EDIT_29sep04_0150	no_hits_found---------
EDIT_29sep04_0152	At3g09550.168416.m01134 ankyrin repeat family protein contains ankyrin repeat domains, Pfam:PF00023
EDIT_29sep04_0154	At3g13230.168416.m01665 expressed protein
EDIT_29sep04_0156	At4g35450.468417.m05039 ankyrin repeat family protein / AFT protein (AFT) contains ankyrin repeats, Pfam:PF00023; identical to cDNA AFT protein (AFT) GI:3478699
EDIT_29sep04_0158	At1g15690.168414.m01883 pyrophosphate-energized vacuolar membrane proton pump / pyrophosphate-energized inorganic pyrophosphatase (AVP-3) identical to pyrophosphate-energized vacuolar membrane proton pump (pyrophosphate-energized inorganic pyrophosphatase) SP:P31414 from [Arabidopsis thaliana]
EDIT_29sep04_0160	At4g34500.168417.m04904 protein kinase family protein contains protein kinase domain, Pfam:PF00069; contains serine/threonine protein kinase domain, INTERPRO:IPR002290
EDIT_29sep04_0161	At5g20290.168418.m02415 40S ribosomal protein S8 (RPS8A) ribosomal protein S8 - Zea mays, PIR:T04088
EDIT_29sep04_0162	At1g24510.168414.m03086 T-complex protein 1 epsilon subunit, putative / TCP-1-epsilon, putative / chaperonin, putative identical to SWISS-PROT:O04450- T-complex protein 1, epsilon subunit (TCP-1-epsilon) [Arabidopsis thaliana]; strong similarity to SP|P54411 T-complex protein 1, epsilon subunit (TCP-1-epsilon) (CCT-epsilon) (TCP-K36) {Avena sativa}; contains Pfam:PF00118 domain, TCP-1/cpn60 chape…
EDIT_29sep04_0164	At2g44520.168415.m05535 UbiA prenyltransferase family protein similar to SP|Q12887 Protoheme IX farnesyltransferase, mitochondrial precursor (EC 2.5.1.-) (Heme O synthase) {Homo sapiens}, SP|P21592 COX10 {Saccharomyces cerevisiae}
EDIT_29sep04_0165	At1g36730.168414.m04569 eukaryotic translation initiation factor 5, putative / eIF-5, putative similar to SP|P55876 Eukaryotic translation initiation factor 5 (eIF-5) {Zea mays}; contains Pfam profiles PF02020: eIF4-gamma/eIF5/eIF2-epsilon, PF01873: Domain found in IF2B/IF5
EDIT_29sep04_0166	At2g36970.168415.m04534 UDP-glucoronosyl/UDP-glucosyl transferase family protein contains Pfam profile: PF00201 UDP-glucoronosyl and UDP-glucosyl transferase
EDIT_29sep04_0168	At3g07610.168416.m00911 transcription factor jumonji (jmjC) domain-containing protein contains Pfam domain, PF02373: jmjC domain
EDIT_29sep04_0172	At5g05780.168418.m00636 26S proteasome non-ATPase regulatory subunit 7, putative / 26S proteasome regulatory subunit S12, putative / MOV34 protein, putative contains similarity to 26s proteasome regulatory subunit s12 (proteasome subunit p40) (mov34 protein) SP:P26516 from [Mus musculus]; contains Pfam profile PF01398: Mov34/MPN/PAD-1 family
EDIT_29sep04_0173	At2g44480.168415.m05530 glycosyl hydrolase family 1 protein contains Pfam PF00232 : Glycosyl hydrolase family 1 domain; TIGRFAM TIGR01233: 6-phospho-beta-galactosidase; similar to amygdalin hydrolase isoform AH I precursor (GI:16757966) [Prunus serotina]
EDIT_29sep04_0175	At1g32130.168414.m03953 IWS1 C-terminus family protein contains Pfam PF05909: IWS1 C-terminus;
EDIT_29sep04_0179	At3g13410.168416.m01686 expressed protein
EDIT_29sep04_0183	At1g66980.168414.m07616 protein kinase family protein / glycerophosphoryl diester phosphodiesterase family protein similar to leaf rust resistance kinase Lr10 GI:1680685 from [Triticum aestivum]; contains Pfam profiles PF03009: Glycerophosphoryl diester phosphodiesterase family, PF00069: Protein kinase domain
EDIT_29sep04_0185	At3g21750.168416.m02744 UDP-glucoronosyl/UDP-glucosyl transferase family protein contains Pfam profile: PF00201 UDP-glucoronosyl and UDP-glucosyl transferase
EDIT_29sep04_0187	At3g46000.168416.m04977 actin-depolymerizing factor, putative (ADF2) strong similarity to SP|Q9ZSK3 Actin-depolymerizing factor 4 (ADF-4) (AtADF4) {Arabidopsis thaliana}; contains Pfam profile PF00241: Cofilin/tropomyosin-type actin-binding protein
EDIT_29sep04_0190	At5g54500.168418.m06786 quinone reductase, putative similar to 1,4-benzoquinone reductase [Phanerochaete chrysosporium][GI:4454993]; contains flavodoxin domain PF00258
EDIT_29sep04_0191	At4g11260.168417.m01822 phosphatase-related low similarity to protein phosphatase T [Saccharomyces cerevisiae] GI:897806; contains Pfam profiles PF00515: TPR Domain, PF05002: SGS domain, PF04969: CS domain
EDIT_29sep04_0192	At1g15440.168414.m01855 transducin family protein / WD-40 repeat family protein Strong similarity to gb X95263 Periodic tryptophan protein 2 gene (PWP2) from Homo sapiens and contains 6 WD40, G-beta repeat domains
EDIT_29sep04_0193	At4g34450.168417.m04896 coatomer gamma-2 subunit, putative / gamma-2 coat protein, putative / gamma-2 COP, putative similar to SP|Q9UBF2 Coatomer gamma-2 subunit (Gamma-2 coat protein) (Gamma-2 COP) {Homo sapiens}; contains Pfam profile: PF01602 Adaptin N terminal region
EDIT_29sep04_0194	At1g26830.168414.m03270 cullin, putative similar to Cullin homolog 3 (CUL-3) SP:Q13618, GI:3639052 from [Homo sapiens]; contains Pfam profile PF00888: Cullin family
EDIT_29sep04_0198	At2g40600.168415.m05008 appr-1-p processing enzyme family protein contains Pfam domain PF01661: Appr-1-p processing enzyme family
EDIT_29sep04_0200	At5g62270.168418.m07818 expressed protein
EDIT_29sep04_0201	no_hits_found---------
EDIT_29sep04_0204	At4g16143.168417.m02447 importin alpha-2, putative (IMPA-2) similar to importin alpha 2 [Capsicum annuum] GI:13752562; contains Pfam profiles PF01749: Importin beta binding domain, PF00514: Armadillo/beta-catenin-like repeat; non-consensus GG donor splice site at exon 1 and 6; CT acceptor splice site at exon 2
EDIT_29sep04_0206	At3g58130.168416.m06482 N-acetylglucosaminyl-phosphatidylinositol de-N-acetylase-related similar to SP|Q9Y2B2 N-acetylglucosaminyl-phosphatidylinositol de-N-acetylase (EC 3.5.1.-) (Phosphatidylinositol-glycan biosynthesis, class L protein) (PIG-L) {Homo sapiens}
EDIT_29sep04_0207	no_hits_found---------
EDIT_29sep04_0208	At3g22620.168416.m02856 protease inhibitor/seed storage/lipid transfer protein (LTP) family protein similar to pEARLI 1 (Accession No. L43080): an Arabidopsis member of a conserved gene family (PGF95-099), Plant Physiol. 109 (4), 1497 (1995); contains Pfam protease inhibitor/seed storage/LTP family domain PF00234
EDIT_29sep04_0209	At3g02760.168416.m00268 histidyl-tRNA synthetase, putative / histidine--tRNA ligase, putative similar to SP|P12081 Histidyl-tRNA synthetase (EC 6.1.1.21) (Histidine--tRNA ligase) (HisRS) {Homo sapiens}; contains Pfam profiles PF00587: tRNA synthetase class II core domain (G, H, P, S and T), PF03129: Anticodon binding domain
EDIT_29sep04_0210	At3g60600.168416.m06781 vesicle-associated membrane protein, putative / VAMP, putative similar to VAP27 GI:6688926 [Nicotiana plumbaginifolia]
EDIT_29sep04_0211	At2g37600.168415.m04613 60S ribosomal protein L36 (RPL36A)
EDIT_29sep04_0212	At4g40042.168417.m05669 expressed protein
EDIT_29sep04_0214	At3g59990.268416.m06698 methionyl aminopeptidase, putative / methionine aminopeptidase, putative / peptidase M, putative similar to Methionine aminopeptidase 2 (EC 3.4.11.18) from {Rattus norvegicus} SP|P38062, {Homo sapiens} SP|P50579; contains Pfam profile PF00557: metallopeptidase family M24; supporting cDNA gi|11344921|gb|AF300880.1|AF300880
EDIT_29sep04_0215	At5g45710.268418.m05620 heat shock transcription factor family protein contains Pfam profile: PF00447 HSF-type DNA-binding domain
EDIT_29sep04_0217	At1g23550.168414.m02962 expressed protein
EDIT_29sep04_0219	no_hits_found---------
EDIT_29sep04_0220	At5g67500.168418.m08512 porin, putative similar to SP|P42055 34 kDa outer mitochondrial membrane protein porin (Voltage-dependent anion-selective channel protein) (VDAC) {Solanum tuberosum}; contains Pfam profile PF01459: Eukaryotic porin
EDIT_29sep04_0221	At3g47370.268416.m05151 40S ribosomal protein S20 (RPS20B) 40S RIBOSOMAL PROTEIN S20 - ARABIDOPSIS THALIANA,PID:g1350956
EDIT_29sep04_0223	At1g49600.168414.m05561 RNA-binding protein 47 (RBP47), putative similar to DNA binding protein ACBF GB:U90212 GI:1899187 from [Nicotiana tabacum]
EDIT_29sep04_0224	At1g01120.168414.m00015 fatty acid elongase 3-ketoacyl-CoA synthase 1 (KCS1) nearly identical to GB:AAC99312 GI:4091810 from [Arabidopsis thaliana]
EDIT_29sep04_0225	At3g45190.168416.m04877 SIT4 phosphatase-associated family protein contains Pfam profile: PF04499 SIT4 phosphatase-associated protein
EDIT_29sep04_0227	At5g64550.168418.m08112 loricrin-related contains weak similarity to Loricrin (Swiss-Prot:P23490) [Homo sapiens]
EDIT_29sep04_0230	no_hits_found---------
EDIT_29sep04_0233	At5g42970.168418.m05241 COP9 signalosome complex subunit 4 / CSN complex subunit 4 (CSN4) (COP8) (FUS4) FUSCA4, COP8, CSN4; identical to CSN complex subunit 4 [Arabidopsis thaliana] GI:18056659, COP8 [Arabidopsis thaliana] GI:5802627; contains Pfam profile PF01399: PCI domain; identical to cDNA CSN complex subunit 4 (CSN4) GI:18056658
EDIT_29sep04_0234	At1g09660.168414.m01084 KH domain-containing quaking protein, putative similar to GB:AAC67357
EDIT_29sep04_0235	At1g75170.168414.m08731 SEC14 cytosolic factor family protein / phosphoglyceride transfer family protein similar to polyphosphoinositide binding protein Ssh1p (GI:2739044) {Glycine max}; similar to SEC14 cytosolic factor (Phosphatidylinositol/phosphatidylcholine transfer protein) (PI/PCTP) (SP:P24859) [Kluyveromyces lactis] and to SEC14 cytosolic factor (SP:P53989) [Candida glabrata]
EDIT_29sep04_0236	no_hits_found---------
EDIT_29sep04_0237	At5g13500.368418.m01559 expressed protein predicted protein At2g25260 - Arabidopsis thaliana, EMBL:AC007070
EDIT_29sep04_0239	no_hits_found---------
EDIT_29sep04_0240	At5g62670.168418.m07865 ATPase, plasma membrane-type, putative / proton pump, putative strong similarity to P-type H(+)-transporting ATPase from Nicotiana plumbaginifolia [SP|Q08435, SP|Q08436], Lycopersicon esculentum [GI:5901757, SP|P22180], Solanum tuberosum [GI:435003]; contains InterPro accession IPR001757: ATPase, E1-E2 type
EDIT_29sep04_0243	At1g35470.268414.m04401 SPla/RYanodine receptor (SPRY) domain-containing protein similar to RanBPM [Homo sapiens] GI:15080674; contains Pfam profile PF00622: SPRY domain
EDIT_29sep04_0244	At4g39730.168417.m05624 lipid-associated family protein contains PLAT/LH2 (Polycystin-1, Lipoxygenase, Alpha-Toxin/Lipoxygenase homology) domain Pfam:PF01477
EDIT_29sep04_0248	At1g74770.168414.m08663 expressed protein
EDIT_29sep04_0249	At3g15580.168416.m01974 autophagy 8i (APG8i) identical to autophagy 8i [Arabidopsis thaliana] GI:19912167; contains Pfam profile PF02991: Microtubule associated protein 1A/1B, light chain 3; supporting cDNA gi|21636957|gb|AF492760.1|
EDIT_29sep04_0252	At4g33865.168417.m04805 40S ribosomal protein S29 (RPS29C)
EDIT_29sep04_0253	At5g02040.268418.m00125 prenylated rab acceptor (PRA1) family protein contains Pfam PF03208: PRA1 family protein
EDIT_29sep04_0254	At2g39390.168415.m04834 60S ribosomal protein L35 (RPL35B)
EDIT_29sep04_0255	At5g51970.268418.m06450 sorbitol dehydrogenase, putative / L-iditol 2-dehydrogenase, putative similar to NAD-dependent sorbitol dehydrogenase from Malus x domestica [gi:4519539]
EDIT_29sep04_0256	no_hits_found---------
EDIT_29sep04_0259	At3g44590.268416.m04793 60S acidic ribosomal protein P2 (RPP2D) acidic ribosomal protein P2, maize, PIR:S54179
EDIT_29sep04_0261	At2g30490.168415.m03714 trans-cinnamate 4-monooxygenase / cinnamic acid 4-hydroxylase (C4H) (CA4H) / cytochrome P450 73 (CYP73) (CYP73A5) identical to SP|P92994| Trans-cinnamate 4-monooxygenase (EC 1.14.13.11) (Cinnamic acid 4-hydroxylase) (CA4H) (C4H) (P450C4H) (Cytochrome P450 73). {Arabidopsis thaliana}; molecular marker C4H (GB:U71080)
EDIT_29sep04_0262	no_hits_found---------
EDIT_29sep04_0263	At5g57870.268418.m07239 eukaryotic translation initiation factor 4F, putative / eIF-4F, putative similar to SP|Q03387 Eukaryotic initiation factor (iso)4F subunit P82-34 (eIF-(iso)4F P82-34) {Triticum aestivum}; contains Pfam profiles PF02854: MIF4G domain, PF02847: MA3 domain
EDIT_29sep04_0264	At2g17760.168415.m02057 aspartyl protease family protein contains Eukaryotic and viral aspartyl proteases active site, PROSITE:PS00141
EDIT_29sep04_0266	At5g49460.168418.m06119 ATP-citrate synthase, putative / ATP-citrate (pro-S-)-lyase, putative / citrate cleavage enzyme, putative strong similarity to ATP:citrate lyase [Capsicum annuum] GI:13160653; contains Pfam profiles PF00549: CoA-ligase, PF02629: CoA binding domain
EDIT_29sep04_0268	At5g09660.168418.m01117 malate dehydrogenase, glyoxysomal identical to SP|Q9ZP05; identical to cDNA microbody NAD-dependent malate dehydrogenase GI:3929650
EDIT_29sep04_0269	no_hits_found---------
EDIT_29sep04_0273	At1g79750.168414.m09304 malate oxidoreductase, putative similar to malate oxidoreductase (NADP-dependent malic enzyme) GB:P34105 (Populus balsamifera subsp. trichocarpa)
EDIT_29sep04_0277	At5g20090.168418.m02392 expressed protein contains Pfam domain, PF03650: Uncharacterized protein family (UPF0041)
EDIT_29sep04_0279	no_hits_found---------
EDIT_29sep04_0280	At5g03290.168418.m00279 isocitrate dehydrogenase, putative / NAD+ isocitrate dehydrogenase, putative strong similarity to isocitrate dehydrogenase (NAD+) [Nicotiana tabacum] GI:3021506
EDIT_29sep04_0284	At1g49760.168414.m05580 polyadenylate-binding protein, putative / PABP, putative similar to poly(A)-binding protein GB:AAF66825 GI:7673359 from [Nicotiana tabacum]
EDIT_29sep04_0285	At4g22220.168417.m03214 iron-sulfur cluster assembly complex protein, putative similar to iron-sulfur cluster assembly complex ISCU1 (GI:11545705) [Homo sapiens]; nifU protein homolog YPL135w (GI:15619823) [Saccharomyces cerevisiae] PIR2:S69049
EDIT_29sep04_0286	no_hits_found---------
EDIT_29sep04_0287	At3g45010.168416.m04849 serine carboxypeptidase III, putative similar to serine carboxypeptidase III from Oryza sativa SP|P37891, Matricaria chamomilla GI:6960455, Hordeum vulgare SP|P21529, Triticum aestivum SP|P11515; contains Pfam profile PF0450 serine carboxypeptidase
EDIT_29sep04_0289	At3g49010.268416.m05354 60S ribosomal protein L13 (RPL13B) / breast basic conserved protein 1-related (BBC1)
EDIT_29sep04_0290	At2g37600.168415.m04613 60S ribosomal protein L36 (RPL36A)
EDIT_29sep04_0293	no_hits_found---------
EDIT_29sep04_0294	At3g22850.168416.m02881 expressed protein similar to auxin down-regulated protein ARG10 [Vigna radiata] GI:2970051, wali7 (aluminum-induced protein) [Triticum aestivum] GI:451193
EDIT_29sep04_0295	At1g78900.168414.m09198 vacuolar ATP synthase catalytic subunit A / V-ATPase A subunit / vacuolar proton pump alpha subunit / V-ATPase 69 kDa subunit identical to SP|O23654 Vacuolar ATP synthase catalytic subunit A (EC 3.6.3.14) (V-ATPase A subunit) (Vacuolar proton pump alpha subunit) (V-ATPase 69 kDa subunit) {Arabidopsis thaliana}
EDIT_29sep04_0296	At5g09510.168418.m01100 40S ribosomal protein S15 (RPS15D) ribosomal protein S15 - Arabidopsis thaliana, EMBL:Z23161
EDIT_29sep04_0298	no_hits_found---------
EDIT_29sep04_0301	At1g22540.168414.m02815 proton-dependent oligopeptide transport (POT) family protein contains Pfam profile: PF00854 POT family
EDIT_29sep04_0303	At5g14050.168418.m01644 transducin family protein / WD-40 repeat family protein contains 4 WD-40 repeats (PF00400); similar to unknown protein (ref|NP_057085.1)
EDIT_29sep04_0304	At5g32440.168418.m03825 expressed protein
EDIT_29sep04_0307	At1g56290.168414.m06471 CwfJ-like family protein contains Pfam profiles PF04677: Protein similar to CwfJ N terminus 1, PF04676: Protein similar to CwfJ N terminus 2
EDIT_29sep04_0308	At1g07420.168414.m00791 sterol 4-alpha-methyl-oxidase 2 (SMO2) identical to sterol 4-alpha-methyl-oxidase GI:16973471 from [Arabidopsis thaliana]; identical to cDNA sterol 4-alpha-methyl-oxidase GI:16973470
EDIT_29sep04_0309	At3g59280.168416.m06608 signaling molecule-related contains similarity to mitochondria-associated granulocyte macrophage CSF signaling molecule, mitochondrial precursor (CGI-136) [Mus musculus] SWISS-PROT:Q9CQV1
EDIT_29sep04_0310	At1g50590.168414.m05681 pirin, putative similar to SP|O00625 Pirin {Homo sapiens}; contains Pfam profile PF02678: Pirin
EDIT_29sep04_0311	At4g23630.168417.m03403 reticulon family protein (RTNLB1) weak similarity to Nogo-C protein [Rattus norvegicus] GI:6822251; contains Pfam profile PF02453: Reticulon
EDIT_29sep04_0316	At3g22480.268416.m02842 prefoldin-related KE2 family protein similar to Swiss-Prot:Q9UHV9 prefoldin subunit 2 (Protein HSPC231) [Homo sapiens]; contains Pfam domain, PF01920: KE2 family protein
EDIT_29sep04_0318	At3g21510.168416.m02714 two-component phosphorelay mediator 3 (HP3) identical to ATHP3 [Arabidopsis thaliana] GI:4156245
EDIT_29sep04_0319	At5g25757.168418.m03055 expressed protein
EDIT_29sep04_0320	At1g76550.168414.m08908 pyrophosphate--fructose-6-phosphate 1-phosphotransferase alpha subunit, putative / pyrophosphate-dependent 6-phosphofructose-1-kinase, putative strong similarity to SP|Q41140 Pyrophosphate--fructose 6-phosphate 1-phosphotransferase alpha subunit (EC 2.7.1.90) (PFP) (PPI-PFK) {Ricinus communis}; contains Pfam profile PF00365: Phosphofructokinase
EDIT_29sep04_0321	At5g06370.168418.m00713 NC domain-containing protein contains Pfam domain, PF04970: NC domain
EDIT_29sep04_0322	At5g21090.168418.m02511 leucine-rich repeat protein, putative similar to leucine rich repeat protein (LRP) GI:1619300 from [Lycopersicon esculentum]; contains leucine rich-repeat (LRR) domains Pfam:PF00560, INTERPRO:IPR001611
EDIT_29sep04_0323	At5g04410.168418.m00433 no apical meristem (NAM) family protein contains Pfam PF02365: No apical meristem (NAM) protein; supporting cDNA gi|6456750|gb|AF201456.1|AF201456
EDIT_29sep04_0325	no_hits_found---------
EDIT_29sep04_0327	At3g13620.168416.m01714 amino acid permease family protein weak similarity to SP|Q9WTR6 Cystine/glutamate transporter (Amino acid transport system xc-) {Mus musculus}; contains Pfam profile PF00324: Amino acid permease
EDIT_29sep04_0331	At5g47080.268418.m05803 casein kinase II beta chain, putative similar to casein kinase II beta chain (CK II) [Arabidopsis thaliana] SWISS-PROT:P40228
EDIT_29sep04_0332	At3g08590.268416.m00998 2,3-biphosphoglycerate-independent phosphoglycerate mutase, putative / phosphoglyceromutase, putative strong similarity to SP|Q42908 2,3-bisphosphoglycerate-independent phosphoglycerate mutase (EC 5.4.2.1) (Phosphoglyceromutase) {Mesembryanthemum crystallinum}; contains Pfam profile PF01676: Metalloenzyme superfamily
EDIT_29sep04_0333	At5g14520.168418.m01702 pescadillo-related similar to pescadillo [Zebrafish, Danio rerio] SWISS-PROT:P79741
EDIT_29sep04_0334	At1g66400.168414.m07541 calmodulin-related protein, putative similar to calmodulin-related protein 2, touch-induced from SP:P25070 [Arabidopsis thaliana]; contains Pfam profile: PF00036 EF hand (4 copies)
EDIT_29sep04_0335	no_hits_found---------
EDIT_29sep04_0336	no_hits_found---------
EDIT_29sep04_0337	At5g58420.168418.m07315 40S ribosomal protein S4 (RPS4D) ribosomal protein S4, Arabidopsis thaliana, PIR:T48480
EDIT_29sep04_0338	no_hits_found---------
EDIT_29sep04_0339	At3g13580.368416.m01710 60S ribosomal protein L7 (RPL7D) similar to 60S ribosomal protein L7 GB:AAD14525 GI:4262232 from [Arabidopsis thaliana]
EDIT_29sep04_0341	At4g27740.168417.m03986 yippee family protein similar to qdgl-1 [Coturnix coturnix] GI:10441650, Yippee protein [Homo sapiens] GI:5713281; contains Pfam profile PF03226: Yippee putative zinc-binding protein
EDIT_29sep04_0342	At4g04720.168417.m00693 calcium-dependent protein kinase, putative / CDPK, putative similar to calcium-dependent protein kinase(CDPK) [Carrot] SWISS-PROT:P28582
EDIT_29sep04_0343	At1g74270.168414.m08601 60S ribosomal protein L35a (RPL35aC) similar to ribosomal protein L33B GB:NP_014877 from [Saccharomyces cerevisiae]
EDIT_29sep04_0344	At5g64140.168418.m08054 40S ribosomal protein S28 (RPS28C)
EDIT_29sep04_0345	no_hits_found---------
EDIT_29sep04_0347	At5g63840.168418.m08014 alpha-glucosidase, putative similar to alpha-glucosidase GI:2648032 from [Solanum tuberosum]
EDIT_29sep04_0349	no_hits_found---------
EDIT_29sep04_0351	At5g11670.168418.m01364 malate oxidoreductase, putative similar to NADP-dependent malic enzyme (EC 1.1.1.40) (NADP-ME) (SP|P12628) {Phaseolus vulgaris}
EDIT_29sep04_0353	At3g19820.268416.m02511 cell elongation protein / DWARF1 / DIMINUTO (DIM) identical to GB:S71189 [SP|Q39085] from [Arabidopsis thaliana]; contains Pfam FAD binding domain PF01565
EDIT_29sep04_0355	At4g09320.168417.m01542 nucleoside diphosphate kinase 1 (NDK1) identical to identical to Nucleoside diphosphate kinase I (NDK I) (NDP kinase I) (NDPK I) (SP:P39207) [Arabidopsis thaliana]; contains Pfam PF00334 : Nucleoside diphosphate kinase domain;
EDIT_29sep04_0357	no_hits_found---------
EDIT_29sep04_0362	At3g59140.168416.m06593 ABC transporter family protein putative multi resistance protein mrp - Arabidopsis thaliana, EMBL:ATMRPPROT
EDIT_29sep04_0365	At1g63220.168414.m07146 C2 domain-containing protein similar to phloem protein RPP16 [Oryza sativa (japonica cultivar-group)] GI:21998839; contains Pfam profile PF00168: C2 domain
EDIT_29sep04_0366	At1g11910.168414.m01374 aspartyl protease family protein contains Pfam profiles: PF00026 eukaryotic aspartyl protease, PF03489 surfactant protein B, PF05184 saposin-like type B, region 1
EDIT_29sep04_0367	At4g14700.168417.m02259 replication control protein, putative similar to origin recognition complex subunit 1 (Replication control protein 1) [Homo sapiens] SWISS-PROT:Q13415
EDIT_29sep04_0368	At4g33950.168417.m04818 protein kinase, putative similar to abscisic acid-activated protein kinase [Vicia faba] gi|6739629|gb|AAF27340; contains protein kinase domain, Pfam:PF00069
EDIT_29sep04_0369	At2g36910.168415.m04527 multidrug resistance P-glycoprotein (PGP1) identical to P-glycoprotein GI:3849833 from [Arabidopsis thaliana]; homologous to mammalian mdr gene,contains ATP-binding cassette; related to multi drug resistance proteins
EDIT_29sep04_0370	no_hits_found---------
EDIT_29sep04_0371	At1g76400.168414.m08878 ribophorin I family protein similar to ribophorin I [Sus scrofa] GI:9857227; contains Pfam profile PF04597: Ribophorin I
EDIT_29sep04_0372	At3g62700.168416.m07043 glutathione-conjugate transporter, putative similar to glutathione-conjugate transporter AtMRP4 GI:2959767 from [Arabidopsis thaliana]
EDIT_29sep04_0373	no_hits_found---------
EDIT_29sep04_0374	At4g16210.168417.m02460 enoyl-CoA hydratase/isomerase family protein similar to 3-hydroxybutyryl-CoA dehydratase (Crotonase) from Clostridium acetobutylicum [SP|P52046], FadB1x (enoyl-CoA hydratase) from Pseudomonas putida [GI:13310130]; contains Pfam profile PF00378 enoyl-CoA hydratase/isomerase family protein
EDIT_29sep04_0376	At3g05420.168416.m00593 acyl-CoA binding family protein similar to PIR|S68824|S68824 rngB protein, cytosolic (Dictyostelium discoideum); contains Pfam profiles PF00887: Acyl CoA binding protein, PF01344: Kelch motif
EDIT_29sep04_0379	no_hits_found---------
EDIT_29sep04_0380	At3g13570.168416.m01707 SC35-like splicing factor, 30a kD (SCL30a) almost identical to SC35-like splicing factor SCL30a GI:9843661 from [Arabidopsis thaliana]; contains Pfam profile PF00076: RNA recognition motif. (a.k.a. RRM, RBD, or RNP domain)
EDIT_29sep04_0382	At2g47470.268415.m05924 thioredoxin family protein similar to protein disulfide isomerase [Dictyostelium discoideum] GI:2627440; contains Pfam profile: PF00085 Thioredoxin
EDIT_29sep04_0384	At5g42570.168418.m05183 expressed protein low similarity to SP|P51572 B-cell receptor-associated protein 31 (6C6-AG tumor-associated antigen) (DXS1357E) {Homo sapiens}
EDIT_29sep04_0385	At5g17020.168418.m01995 exportin1 (XPO1) nearly identical to Exportin1 (XPO1) protein [Arabidopsis thaliana] GI:7671510
EDIT_29sep04_0386	At1g10840.168414.m01246 eukaryotic translation initiation factor 3 subunit 3 / eIF-3 gamma / eIF3h (TIF3H1) identical to SP|Q9C5Z2 Eukaryotic translation initiation factor 3 subunit 3 (eIF-3 gamma) (eIF3 p38 subunit) (eIF3h) {Arabidopsis thaliana}; contains Pfam profile PF01398: Mov34/MPN/PAD-1 family
EDIT_29sep04_0389	At2g31610.168415.m03862 40S ribosomal protein S3 (RPS3A)
EDIT_29sep04_0390	At5g26751.168418.m03187 shaggy-related protein kinase alpha / ASK-alpha (ASK1) identical to shaggy-related protein kinase alpha SP:P43288 GI:460832 from [Arabidopsis thaliana]
EDIT_29sep04_0391	At2g26770.268415.m03211 plectin-related contains weak similarity to Swiss-Prot:Q9JI55 plectin 1 (PLTN, PCN, 300-kDa intermediate filament-associated protein, IFAP300)[Cricetulus griseus]
EDIT_29sep04_0392	At1g56070.168414.m06438 elongation factor 2, putative / EF-2, putative similar to ELONGATION FACTOR 2 GB:O14460 from [Schizosaccharomyces pombe]
EDIT_29sep04_0394	no_hits_found---------
EDIT_29sep04_0395	At4g35300.168417.m05017 transporter-related low similarity to hexose transporter [Solanum tuberosum] GI:8347246; contains Pfam profile PF00083: major facilitator superfamily protein
EDIT_29sep04_0397	AtCg00820rps19 ribosomal protein S19
EDIT_29sep04_0398	At1g15270.168414.m01827 expressed protein ESTs gb|AA650895, gb|AA720043 and gb|R29777 come from this gene
EDIT_29sep04_0399	no_hits_found---------
EDIT_29sep04_0400	At3g02560.268416.m00247 40S ribosomal protein S7 (RPS7B) similar to ribosomal protein S7 GB:AAD26256 from [Secale cereale]
EDIT_29sep04_0401	At1g62970.168414.m07110 DNAJ heat shock N-terminal domain-containing protein low similarity to AHM1 [Triticum aestivum] GI:6691467; contains Pfam profile PF00226: DnaJ domain
EDIT_29sep04_0402	At3g58610.168416.m06532 ketol-acid reductoisomerase identical to ketol-acid reductoisomerase, chloroplast precursor (EC 1.1.1.86) (Acetohydroxy-acid reductoisomerase) (Alpha-keto-beta-hydroxylacil reductoisomerase) (Swiss-Prot:Q05758) [Arabidopsis thaliana]
EDIT_29sep04_0404	At5g64440.168418.m08095 amidase family protein low similarity to enantiomerase-selective amidase [Rhodococcus sp.] GI:152052; contains Pfam profile PF01425: Amidase
EDIT_29sep04_0405	At5g46290.168418.m05698 3-oxoacyl-[acyl-carrier-protein] synthase I identical to Swiss-Prot:P52410 3-oxoacyl-[acyl-carrier-protein] synthase I, chloroplast precursor (EC 2.3.1.41) (Beta-ketoacyl-ACP synthase I) (KAS I) [Arabidopsis thaliana]
EDIT_29sep04_0406	At1g79110.268414.m09225 expressed protein
EDIT_29sep04_0407	At4g37680.168417.m05329 expressed protein contains Pfam domain, PF03006: Uncharacterised protein family (Hly-III / UPF0073)
EDIT_29sep04_0408	At5g37510.168418.m04517 NADH-ubiquinone dehydrogenase, mitochondrial, putative similar to NADH-ubiquinone oxidoreductase 75 kDa subunit, mitochondrial from Solanum tuberosum [SP|Q43644]
EDIT_29sep04_0410	At5g19690.168418.m02342 oligosaccharyl transferase STT3 subunit family protein similar to SP|P39007 Oligosaccharyl transferase STT3 subunit {Saccharomyces cerevisiae}; contains Pfam profile PF02516: Oligosaccharyl transferase STT3 subunit
EDIT_29sep04_0411	At3g54860.168416.m06078 vacuolar protein sorting protein, putative similar to Swiss-Prot:Q63615 vacuolar protein sorting 33A (r-vps33a) [Rattus norvegicus]; contains Pfam domain, PF00995: Sec1 family
EDIT_29sep04_0413	At5g60390.168418.m07574 elongation factor 1-alpha / EF-1-alpha identical to SWISS-PROT:P13905 elongation factor 1-alpha (EF-1-alpha) [Arabidopsis thaliana]
EDIT_29sep04_0414	At4g24990.168417.m03586 ubiquitin family protein contains INTERPRO:IPR000626 ubiquitin domain
EDIT_29sep04_0416	no_hits_found---------
EDIT_29sep04_0417	At5g25050.168418.m02969 integral membrane transporter family protein similar to biopterin transporter (GI:3377706) [Leishmania mexicana]; contains 7 transmembrane domains; contains Pfam PF03092: BT1 family; contains TIGRFAMS TIGR00788: folate/biopterin transporter
EDIT_29sep04_0418	At5g18420.268418.m02169 expressed protein non-consensus GC donor splice site at exon 1, unknown (C40) protein, Homo sapiens, EMBL:AF103798
EDIT_29sep04_0419	At5g67400.168418.m08499 peroxidase 73 (PER73) (P73) (PRXR11) identical to SP|Q43873 Peroxidase 73 precursor (EC 1.11.1.7) (Atperox P73) (PRXR11) (ATP10a) {Arabidopsis thaliana}
EDIT_29sep04_0420	no_hits_found---------
EDIT_29sep04_0421	At1g60420.168414.m06802 DC1 domain-containing protein contains Pfam domain PF03107: DC1 domain
EDIT_29sep04_0422	At3g51440.168416.m05634 strictosidine synthase family protein similar to hemomucin [Drosophila melanogaster][GI:1280434], strictosidine synthase [Rauvolfia serpentina][SP|P15324]; contains strictosidine synthase domain PF03088
EDIT_29sep04_0423	At3g56070.168416.m06231 peptidyl-prolyl cis-trans isomerase, putative / cyclophilin, putative / rotamase, putative similar to peptidyl-prolyl cis-trans isomerase, PPIase (cyclophilin, cyclosporin A-binding protein) [Catharanthus roseus] SWISS-PROT:Q39613
EDIT_29sep04_0424	At3g51880.168416.m05689 high mobility group protein alpha (HMGalpha) / HMG protein alpha nearly identical to HMG protein (HMGalpha) [Arabidopsis thaliana] GI:2832357; contains Pfam profile PF00505: HMG (high mobility group) box
EDIT_29sep04_0425	At4g29840.268417.m04247 threonine synthase, chloroplast identical to SP|Q9S7B5 Threonine synthase, chloroplast precursor (EC 4.2.3.1) (TS) {Arabidopsis thaliana}
EDIT_29sep04_0428	At3g13920.168416.m01758 eukaryotic translation initiation factor 4A-1 / eIF-4A-1 eIF-4A-1 gi:15293046, gi:15450485; contains Pfam profile PF00270: DEAD/DEAH box helicase; contains Pfam profile PF00271: Helicase conserved C-terminal domain
EDIT_29sep04_0429	no_hits_found---------
EDIT_29sep04_0430	At4g15802.168417.m02405 expressed protein contains non-consensus AT-AC splice sites at intron 4
EDIT_29sep04_0431	At5g57690.168418.m07211 diacylglycerol kinase, putative contains INTERPRO domain, IPR001206, DAG-kinase catalytic domain
EDIT_29sep04_0432	At3g44190.168416.m04738 pyridine nucleotide-disulphide oxidoreductase family protein low similarity to dihydrolipoamide dehydrogenase from Clostridium magnum [GI:472330]; contains Pfam profile PF00070 Pyridine nucleotide-disulphide oxidoreductase domain
EDIT_29sep04_0433	At2g26470.168415.m03176 expressed protein contains PF02586: Uncharacterized ACR, COG2135; weak similarity to NF-M protein (GI:205688) [Rattus norvegicus]
EDIT_29sep04_0434	At2g17360.168415.m02005 40S ribosomal protein S4 (RPS4A) contains ribosomal protein S4 signature from residues 8 to 22
EDIT_29sep04_0435	At4g14360.168417.m02212 dehydration-responsive protein-related similar to early-responsive to dehydration stress ERD3 protein [Arabidopsis thaliana] GI:15320410; contains Pfam profile PF03141: Putative methyltransferase
EDIT_29sep04_0436	At5g04885.168418.m00512 glycosyl hydrolase family 3 protein contains Pfam profiles PF00933: Glycosyl hydrolase family 3 N terminal domain, PF01915: Glycosyl hydrolase family 3 C terminal domain
EDIT_29sep04_0437	At5g08530.168418.m01013 NADH-ubiquinone oxidoreductase 51 kDa subunit, mitochondrial, putative similar to NADH-ubiquinone oxidoreductase 51 kDa subunit, mitochondrial precursor (EC 1.6.5.3) (EC 1.6.99.3) from {Homo sapiens} SP|P49821, {Bos taurus} SP|P25708, {Aspergillus niger} SP|Q92406; contains Pfam profile PF01512: Respiratory-chain NADH dehydrogenase 51 Kd subunit
EDIT_29sep04_0438	At1g48760.268414.m05457 delta-adaptin, putative similar to SP|O14617 Adapter-related protein complex 3 delta 1 subunit (Delta-adaptin 3) {Homo sapiens}; contains Pfam profile: PF01602 Adaptin N terminal region
EDIT_29sep04_0439	no_hits_found---------
EDIT_29sep04_0440	no_hits_found---------
EDIT_29sep04_0441	At5g42020.168418.m05115 luminal binding protein 2 (BiP-2) (BP2) similar to SWISS-PROT: Q39043; GI:1303695; luminal binding protein (BiP) [Arabidopsis thaliana]
EDIT_29sep04_0442	At2g15490.168415.m01772 UDP-glucoronosyl/UDP-glucosyl transferase family protein contains Pfam profile: PF00201 UDP-glucoronosyl and UDP-glucosyl transferase
EDIT_29sep04_0443	At5g66055.268418.m08322 ankyrin repeat protein / AKRP (AKR) identical to ankyrin repeat protein (AKRP) [Arabidopsis thaliana] SWISS-PROT:Q05753
EDIT_29sep04_0444	At5g04140.268418.m00402 glutamate synthase (GLU1) / ferredoxin-dependent glutamate synthase (Fd-GOGAT 1) identical to ferredoxin-dependent glutamate synthase precursor [Arabidopsis thaliana] GI:3869251
EDIT_29sep04_0445	At3g14680.168416.m01857 cytochrome P450, putative similar to GB:Q05047 from [Catharanthus roseus]
EDIT_29sep04_0447	At3g24350.168416.m03057 syntaxin, putative (SYP32) similar to SP|Q9FFK1 Syntaxin 31 (AtSYP31) (AtSED5) {Arabidopsis thaliana}, syntaxin 5A GB:NP_003155 from [Homo sapiens] (J. Mol. Neurosci. (1997) 8 (2), 159-161)
EDIT_29sep04_0449	At5g05200.168418.m00554 ABC1 family protein contains Pfam domain, PF03109: ABC1 family
EDIT_29sep04_0450	At5g54780.168418.m06824 RabGAP/TBC domain-containing protein contains similarity to SP|P09379 GTPase-activating protein GYP7 (Fragment) {Yarrowia lipolytica}; contains Pfam profile PF00566: TBC domain
EDIT_29sep04_0451	At5g27930.268418.m03359 protein phosphatase 2C, putative / PP2C, putative protein phosphatase-2C, Mesembryanthemum crystallinum, EMBL:AF075581
EDIT_29sep04_0453	no_hits_found---------
EDIT_29sep04_0455	At1g53380.168414.m06051 expressed protein contains Pfam profile PF04859: Plant protein of unknown function (DUF641
EDIT_29sep04_0456	At5g40490.168418.m04910 RNA recognition motif (RRM)-containing protein ribonucleoprotein, Xenopus laevis, PIR:S40778; contains InterPro entry IPR000504: RNA-binding region RNP-1 (RNA recognition motif) (RRM)
EDIT_29sep04_0457	At5g18110.168418.m02126 novel cap-binding protein (nCBP) identical to novel cap-binding protein nCBP [Arabidopsis thaliana] GI:3108209; contains Pfam profile PF01652: Eukaryotic initiation factor 4E
EDIT_29sep04_0460	At1g63700.168414.m07209 protein kinase, putative contains protein kinase domain, Pfam:PF00069; similar to MEK kinase (MAP3Ka) [Arabidopsis thaliana] gi|4204912|gb|AAD10848
EDIT_29sep04_0462	no_hits_found---------
EDIT_29sep04_0463	At1g32150.168414.m03955 bZIP transcription factor family protein contains Pfam profile: PF00170 bZIP transcription factor
EDIT_29sep04_0464	At1g53300.168414.m06041 thioredoxin family protein contains Pfam profiles PF00085: Thioredoxin, PF00515: TPR Domain; similar to tetratricopeptide repeat protein 2 (GI:7248701) [Drosophila melanogaster]; similar to DnaJ homolog subfamily C member 7 (Tetratricopeptide repeat protein 2) (TPR repeat protein 2) (Swiss-Prot:Q99615) [Homo sapiens]
EDIT_29sep04_0465	At1g71010.168414.m08192 phosphatidylinositol-4-phosphate 5-kinase family protein low similarity to phosphatidylinositol 3,5-kinase [Candida albicans] GI:14571648; contains Pfam profile PF01504: Phosphatidylinositol-4-phosphate 5-Kinase
EDIT_29sep04_0469	At3g18580.168416.m02362 single-strand-binding family protein contains Pfam domain PF00436: Single-strand binding protein family
EDIT_29sep04_0470	no_hits_found---------
EDIT_29sep04_0471	At3g59350.168416.m06617 serine/threonine protein kinase, putative similar to Pto kinase interactor 1 (Pti1)[Lycopersicon esculentum] gi|3668069|gb|AAC61805
EDIT_29sep04_0472	At4g26510.268417.m03818 uracil phosphoribosyltransferase / UMP pyrophosphorylase (UPT1) nearly identical to SP|O65583 Uracil phosphoribosyltransferase (EC 2.4.2.9) (UMP pyrophosphorylase) (UPRTase) {Arabidopsis thaliana}
EDIT_29sep04_0473	At1g76260.168414.m08855 transducin family protein / WD-40 repeat family protein contains 6 WD-40 repeats (PF00400); similar to retinoblastoma A associated protein; RbAp48 (GI:3309245) [Xenopus laevis]
EDIT_29sep04_0475	At5g56760.168418.m07084 serine O-acetyltransferase (SAT-52) identical to GI:905391
EDIT_29sep04_0476	At5g02770.168418.m00219 expressed protein
EDIT_29sep04_0478	At5g43960.168418.m05379 nuclear transport factor 2 (NTF2) family protein / RNA recognition motif (RRM)-containing protein contains Pfam profiles PF02136: Nuclear transport factor 2 (NTF2) domain, PF00076: RNA recognition motif. (a.k.a. RRM, RBD, or RNP domain)
EDIT_29sep04_0479	At3g13990.168416.m01766 hydroxyproline-rich glycoprotein family protein
EDIT_29sep04_0480	no_hits_found---------
EDIT_29sep04_0482	At4g03620.168417.m00497 myosin heavy chain-related contains weak similarity to Swiss-Prot:P24733 myosin heavy chain, striated muscle [Aequipecten irradians]
EDIT_29sep04_0485	At2g47960.168415.m05999 expressed protein
EDIT_29sep04_0486	At5g43370.168418.m05301 inorganic phosphate transporter (PHT2) identical to inorganic phosphate transporter [Arabidopsis thaliana] GI:2780348
EDIT_29sep04_0488	no_hits_found---------
EDIT_29sep04_0489	no_hits_found---------
EDIT_29sep04_0490	At2g38010.168415.m04665 ceramidase family protein contains Pfam domain, PF04734: Neutral/alkaline nonlysosomal ceramidase
EDIT_29sep04_0491	At1g03860.268414.m00368 prohibitin, putative similar to SP|P24142 Prohibitin (B-cell receptor associated protein 32) (BAP 32) {Rattus norvegicus}; contains Pfam profile PF01145: SPFH domain / Band 7 family
EDIT_29sep04_0493	At4g39910.168417.m05653 ubiquitin-specific protease 3 (UBP3) identical to GI:2347098
EDIT_29sep04_0494	At2g25220.168415.m03018 protein kinase family protein contains protein kinase domain, Pfam:PF00069
EDIT_29sep04_0495	At3g09850.168416.m01175 D111/G-patch domain-containing protein contains Pfam profile PF01585: G-patch domain
EDIT_29sep04_0496	At2g30720.168415.m03747 thioesterase family protein similar to SP|Q9R0X4 48 kDa acyl-CoA thioester hydrolase, mitochondrial precursor (EC 3.1.2.-) {Mus musculus}; contains Pfam profile PF03061: thioesterase family protein
EDIT_29sep04_0498	At3g11730.168416.m01439 Ras-related GTP-binding protein, putative similar to Rab1-like small GTP-binding protein GI:4096662 from [Petunia x hybrida]
EDIT_29sep04_0499	At4g02580.168417.m00352 NADH-ubiquinone oxidoreductase 24 kDa subunit, putative similar to NADH-ubiquinone oxidoreductase 24 kDa subunit, mitochondrial precursor (EC 1.6.5.3) (EC 1.6.99.3) (Polypeptide II) (Swiss-Prot:P04394) [Bos taurus]
EDIT_29sep04_0500	At4g35090.168417.m04984 catalase 2 identical to catalase 2 SP:P25819, GI:17865693 from [Arabidopsis thaliana]
EDIT_29sep04_0502	At2g41900.168415.m05183 zinc finger (CCCH-type) family protein contains Pfam domain, PF00642: Zinc finger C-x8-C-x5-C-x3-H type (and similar) and Pfam domain, PF00023: Ankyrin repeat
EDIT_29sep04_0503	At3g04010.168416.m00422 glycosyl hydrolase family 17 protein similar to beta-1,3-glucanase GB:S12402 [Nicotiana sp], GB:CAA03908 [Citrus sinensis], GB:S44364 [Lycopersicon esculentum]
EDIT_29sep04_0506	At3g55020.168416.m06110 RabGAP/TBC domain-containing protein low similarity to SP|Q9BXI6 EBP50-PDZ interactor of 64 kDa (EPI64 protein) {Homo sapiens}; contains Pfam profile PF00566: TBC domain
EDIT_29sep04_0507	At4g08310.168417.m01372 expressed protein glutamic acid-rich protein precursor - Plasmodium falciparum, PIR2:A54514
EDIT_29sep04_0508	At1g08450.168414.m00934 calreticulin 3 (CRT3) identical to similar to SP|O04153 Calreticulin 3 precursor {Arabidopsis thaliana}
EDIT_29sep04_0512	At3g30300.168416.m03826 expressed protein contains Pfam PF03138: Plant protein family. The function of this family of plant proteins is unknown; previously annotated as 'auxin-independent growth promoter -related' based on similarity to axi 1 protein (GB:X80301) (GI:559920) from [Nicotiana tabacum], which, due to scienitific fraud was retracted. Retraction in: Schell J. EMBO J 1999 May 17;18(10):…
EDIT_29sep04_0513	At3g56760.168416.m06313 calcium-dependent protein kinase, putative / CDPK, putative similar to calcium/calmodulin-dependent protein kinase CaMK3 [Nicotiana tabacum] gi|16904226|gb|AAL30820
EDIT_29sep04_0514	no_hits_found---------
EDIT_29sep04_0515	At5g14040.168418.m01642 mitochondrial phosphate transporter identical to mitochondrial phosphate transporter GI:3318617 from [Arabidopsis thaliana]
EDIT_29sep04_0516	At3g09850.168416.m01175 D111/G-patch domain-containing protein contains Pfam profile PF01585: G-patch domain
EDIT_29sep04_0517	At3g13470.168416.m01695 chaperonin, putative similar SWISS-PROT:P21240- RuBisCO subunit binding-protein beta subunit, chloroplast precursor (60 kDa chaperonin beta subunit, CPN-60 beta) [Arabidopsis thaliana]; contains Pfam:PF00118 domain, TCP-1/cpn60 chaperonin family
EDIT_29sep04_0518	At3g22435.168416.m02835 XS domain-containing protein contains Pfam profile PF03468: XS domain
EDIT_29sep04_0520	At3g52950.168416.m05837 CBS domain-containing protein / octicosapeptide/Phox/Bemp1 (PB1) domain-containing protein contains Pfam profiles: PF00571 CBS domain, PF00564: PB1 domain
EDIT_29sep04_0522	At4g37800.168417.m05349 xyloglucan:xyloglucosyl transferase, putative / xyloglucan endotransglycosylase, putative / endo-xyloglucan transferase, putative similar to N-terminal partial sequence of endo-xyloglucan transferase GI:2244732 from [Gossypium hirsutum]
EDIT_29sep04_0524	At2g36870.168415.m04520 xyloglucan:xyloglucosyl transferase, putative / xyloglucan endotransglycosylase, putative / endo-xyloglucan transferase, putative similar to cellulase (xyloglucan endo-transglycosylase) GI:311835 from [Tropaeolum majus]
EDIT_29sep04_0526	At5g27380.168418.m03269 glutathione synthetase (GSH2) non-consensus AT donor splice site at exon 6, AC acceptor splice site at exon 7; identical to Swiss-Prot:P46416 glutathione synthetase, chloroplast precursor (Glutathione synthase) (GSH synthetase) (GSH-S) [Arabidopsis thaliana]
EDIT_29sep04_0527	At1g76140.168414.m08842 prolyl oligopeptidase, putative / prolyl endopeptidase, putative / post-proline cleaving enzyme, putative similar to SP|Q9QUR6 Prolyl endopeptidase (EC 3.4.21.26) (Post-proline cleaving enzyme) {Mus musculus}; contains Pfam profiles PF00326: prolyl oligopeptidase family, PF02897: Prolyl oligopeptidase, N-terminal beta-propeller domain
EDIT_29sep04_0528	At5g49160.168418.m06085 DNA (cytosine-5-)-methyltransferase (ATHIM) identical to SP|P34881 DNA (cytosine-5)-methyltransferase AthI (EC 2.1.1.37) {Arabidopsis thaliana}
EDIT_29sep04_0529	At2g30520.168415.m03717 signal transducer of phototropic response (RPT2) identical to RPT2 [Arabidopsis thaliana] gi|6959488|gb|AAF33112
EDIT_29sep04_0530	At5g03700.168418.m00330 PAN domain-containing protein contains Pfam profile: PF00024 PAN domain
EDIT_29sep04_0531	At5g36230.168418.m04371 eIF4-gamma/eIF5/eIF2-epsilon domain-containing protein low similarity to SP|Q13144 Translation initiation factor eIF-2B epsilon subunit (eIF-2B GDP-GTP exchange factor) {Homo sapiens}; contains Pfam profile PF02020: eIF4-gamma/eIF5/eIF2-epsilon
EDIT_29sep04_0532	At2g14740.268415.m01663 vacuolar sorting receptor, putative nearly identical to vacuolar sorting receptor homolog [Arabidopsis thaliana] GI:1737220; contains a calcium-binding EGF-like domain signature
EDIT_29sep04_0533	At1g07510.168414.m00804 FtsH protease, putative similar to AAA-metalloprotease FtsH [Pisum sativum] GI:15021761; contains Pfam profiles PF01434: Peptidase family M41, PF00004: ATPase AAA family
EDIT_29sep04_0534	At4g22360.168417.m03232 SWIB complex BAF60b domain-containing protein contains Pfam profile PF02201: BAF60b domain of the SWIB complex
EDIT_29sep04_0536	At3g52140.168416.m05723 tetratricopeptide repeat (TPR)-containing protein contains Pfam profile PF00515: TPR Domain
EDIT_29sep04_0537	no_hits_found---------
EDIT_29sep04_0538	At1g62740.168414.m07081 stress-inducible protein, putative similar to sti (stress inducible protein) [Glycine max] GI:872116; contains Pfam profile PF00515 TPR Domain
EDIT_29sep04_0539	At5g28350.168418.m03442 expressed protein
EDIT_29sep04_0540	At1g79260.168414.m09240 expressed protein
EDIT_29sep04_0541	At3g61600.268416.m06901 BTB/POZ domain-containing protein contains Pfam PF00651: BTB/POZ domain; contains Interpro IPR000210/ PS50097: BTBB/POZ domain; similar to POZ/BTB containing-protein AtPOB1 (GI:12006855) [Arabidopsis thaliana]; similar to actinfilin (GI:21667852) [Rattus norvegicus]
EDIT_29sep04_0544	At1g62430.168414.m07043 phosphatidate cytidylyltransferase / CDP-diglyceride synthetase (CDS1) identical to SP|O04928 Phosphatidate cytidylyltransferase (EC 2.7.7.41) (CDP-diglyceride synthetase) (CDP-diglyceride pyrophosphorylase) (CDP-diacylglycerol synthase) (CDS) (CTP:phosphatidate cytidylyltransferase) (CDP-DAG synthase) (CDP-DG synthetase) {Arabidopsis thaliana}
EDIT_29sep04_0545	At5g12250.168418.m01439 tubulin beta-6 chain (TUB6) nearly identical to SP|P29514 Tubulin beta-6 chain {Arabidopsis thaliana}
EDIT_29sep04_0546	no_hits_found---------
EDIT_29sep04_0547	At3g06820.168416.m00809 mov34 family protein similar to SP|P46736 C6.1A protein {Homo sapiens}; contains Pfam profile PF01398: Mov34/MPN/PAD-1 family
EDIT_29sep04_0548	no_hits_found---------
EDIT_29sep04_0549	At1g20960.168414.m02624 U5 small nuclear ribonucleoprotein helicase, putative similar to SP|O75643 U5 small nuclear ribonucleoprotein 200 kDa helicase {Homo sapiens}; contains Pfam profiles PF00270: DEAD/DEAH box helicase, PF00271: Helicase conserved C-terminal domain, PF02889: Sec63 domain
EDIT_29sep04_0551	At4g17615.168417.m02634 calcineurin B-like protein 1 (CBL1) identical to calcineurin B-like protein 1 (GI:3309082) [Arabidopsis thaliana]
EDIT_29sep04_0552	At2g34430.168415.m04223 chlorophyll A-B binding protein / LHCII type I (LHB1B1) identical to photosystem II type I chlorophyll a/b binding protein [Arabidopsis thaliana] GI:16366
EDIT_29sep04_0553	At4g11080.168417.m01800 high mobility group (HMG1/2) family protein similar to SP|P40618 High mobility group protein HMG2A {Gallus gallus}; contains Pfam profile PF00505: HMG (high mobility group) box
EDIT_29sep04_0554	At4g27060.168417.m03891 expressed protein
EDIT_29sep04_0558	At1g42440.168414.m04894 expressed protein contains Pfam domain, PF04950: Protein of unknown function (DUF663)
EDIT_29sep04_0559	At4g04950.168417.m00719 thioredoxin family protein similar to PKCq-interacting protein PICOT from [Mus musculus] GI:6840949, [Rattus norvegicus] GI:6840951; contains Pfam profile PF00085: Thioredoxin
EDIT_29sep04_0560	At3g51050.168416.m05590 FG-GAP repeat-containing protein
EDIT_29sep04_0561	At5g27740.168418.m03327 expressed protein
EDIT_29sep04_0562	no_hits_found---------
EDIT_29sep04_0563	no_hits_found---------
EDIT_29sep04_0564	At5g14700.168418.m01723 cinnamoyl-CoA reductase-related similar to cinnamoyl-CoA reductase from Pinus taeda [GI:17978649], Saccharum officinarum [GI:3341511]
EDIT_29sep04_0565	At3g57150.168416.m06363 dyskerin, putative / nucleolar protein NAP57, putative similar to SP|P40615 Dyskerin (Nucleolar protein NAP57) {Rattus norvegicus}; contains Pfam profiles PF01509: TruB family pseudouridylate synthase (N terminal domain), PF01472: PUA domain; supporting cDNA gi|8901185|gb|AF234984.2|AF234984
EDIT_29sep04_0566	At3g27080.168416.m03387 mitochondrial import receptor subunit TOM20-3 / translocase of outer membrane 20 kDa subunit 3 (TOM20-3) identical to mitochondrial import receptor subunit TOM20-3 SP:P82874 from [Arabidopsis thaliana]
EDIT_29sep04_0567	At4g23895.168417.m03437 pleckstrin homology (PH) domain-containing protein-related
EDIT_29sep04_0568	At2g42790.168415.m05298 citrate synthase, glyoxysomal, putative strong similarity to SP|P49299 Citrate synthase, glyoxysomal precursor {Cucurbita maxima}; contains Pfam profile PF00285: Citrate synthase
EDIT_29sep04_0569	At4g33080.168417.m05678 protein kinase, putative contains protein kinase domain, Pfam:PF00069
EDIT_29sep04_0570	At1g02000.168414.m00118 NAD-dependent epimerase/dehydratase family protein similar to nucleotide sugar epimerase from Vibrio vulnificus GI:3093975 [PID:g3093975], WbnF [Escherichia coli] GI:5739472, CAPI protein {Staphylococcus aureus} SP|P39858; contains Pfam profile PF01370 NAD dependent epimerase/dehydratase family
EDIT_29sep04_0571	At5g64440.168418.m08095 amidase family protein low similarity to enantiomerase-selective amidase [Rhodococcus sp.] GI:152052; contains Pfam profile PF01425: Amidase
EDIT_29sep04_0573	At1g07570.268414.m00811 protein kinase (APK1a) identical to Protein kinase APK1A from [Arabidopsis thaliana] SWISS-PROT:Q06548
EDIT_29sep04_0574	At5g49810.168418.m06169 methionine S-methyltransferase identical to methionine S-methyltransferase [Arabidopsis thaliana] GI:5733429
EDIT_29sep04_0576	At4g11420.168417.m01840 eukaryotic translation initiation factor 3 subunit 10 / eIF-3 theta / eIF3a (TIF3A1) identical to eukaryotic translation initiation factor 3 subunit 10 (eIF-3 theta) (Eukaryotic translation initiation factor 3 large subunit) (eIF3a) (p114). [Arabidopsis thaliana] SWISS-PROT:Q9LD55
EDIT_29sep04_0577	At5g62460.168418.m07838 zinc finger (C3HC4-type RING finger) family protein contains Pfam domain, PF00097: Zinc finger, C3HC4 type (RING finger)
EDIT_29sep04_0578	At1g13960.168414.m01641 WRKY family transcription factor similar to WKRY DNA-binding protein GB:AAD17441
EDIT_29sep04_0580	At5g66680.168418.m08406 dolichyl-diphosphooligosaccharide-protein glycosyltransferase 48kDa subunit family protein similar to SP|Q05052 Dolichyl-diphosphooligosaccharide--protein glycosyltransferase 48 kDa subunit precursor (EC 2.4.1.119) (Oligosaccharyl transferase 48 kDa subunit) {Canis familiaris}; contains Pfam profile PF03345: Dolichyl-diphosphooligosaccharide-protein glycosyltransferase 48k…
EDIT_29sep04_0581	At4g12290.168417.m01947 copper amine oxidase, putative similar to copper amine oxidase [Cicer arietinum] gi|3819099|emb|CAA08855
EDIT_29sep04_0582	At5g24470.168418.m02884 pseudo-response regulator 5 (APRR5) identical to pseudo-response regulator 5 GI:10281006 from [Arabidopsis thaliana]
EDIT_29sep04_0583	At4g39280.168417.m05563 phenylalanyl-tRNA synthetase, putative / phenylalanine--tRNA ligase, putative similar to SP|Q9Y285 Phenylalanyl-tRNA synthetase alpha chain (EC 6.1.1.20) (Phenylalanine- -tRNA ligase alpha chain) (PheRS) {Homo sapiens}; contains Pfam profile PF01409: tRNA synthetases class II core domain (F)
EDIT_29sep04_0584	At1g30755.168414.m03759 expressed protein contains Pfam domain PF05003: protein of unknown function (DUF668)
EDIT_29sep04_0585	At2g22570.168415.m02675 isochorismatase hydrolase family protein contains Pfam profile PF00857: isochorismatase family protein
EDIT_29sep04_0586	At1g53910.168414.m06137 AP2 domain-containing protein RAP2.12 (RAP2.12) identical to AP2 domain containing protein GI:2281649 from [Arabidopsis thaliana]
EDIT_29sep04_0587	At5g54680.168418.m06809 basic helix-loop-helix (bHLH) family protein similar to unknown protein (pir |B71406)
EDIT_29sep04_0589	At3g19340.168416.m02454 expressed protein
EDIT_29sep04_0590	At1g25570.168414.m03174 leucine-rich repeat protein-related contains leucine rich-repeat (LRR) domains Pfam:PF00560, INTERPRO:IPR001611; contains some similarity to light repressible receptor protein kinase [Arabidopsis thaliana] gi|1321686|emb|CAA66376
EDIT_29sep04_0591	At1g73010.168414.m08443 expressed protein similar to phosphatase, orphan 1 (GI:20196841) [Mus musculus], (GI:20196839) [Homo sapiens]; contains TIGRFAM TIGR01489: 2,3-diketo-5-methylthio-1-phosphopentane phosphatase profile; contains TIGRFAM TIGR01488: HAD-superfamily hydrolase, subfamily IB (PSPase-like)
EDIT_29sep04_0593	At3g57530.168416.m06406 calcium-dependent protein kinase, putative / CDPK, putative similar to calmodulin-domain protein kinase CDPK isoform 7 [Arabidopsis thaliana] gi|1399277|gb|AAB03247
EDIT_29sep04_0594	At5g46160.268418.m05678 ribosomal protein L14 family protein / huellenlos paralog (HLP) contains Pfam profile PF00238: Ribosomal protein L14p/L23e; identical to cDNA HUELLENLOS PARALOG (HLP) nuclear gene for mitochondrial product GU:18140859
EDIT_29sep04_0595	no_hits_found---------
EDIT_29sep04_0597	At5g15750.168418.m01842 RNA-binding S4 domain-containing protein 40S RIBOSOMAL PROTEINs - different species
EDIT_29sep04_0598	At2g01350.168415.m00053 quinolinate phosphoribosyl transferase family protein contains Pfam profile: PF01729 quinolinate phosphoribosyl transferase, C-terminal domain
EDIT_29sep04_0599	no_hits_found---------
EDIT_29sep04_0600	no_hits_found---------
EDIT_29sep04_0601	At5g64270.168418.m08074 splicing factor, putative similar to splicing factor 3B subunit 1 (Spliceosome associated protein 155) (SAP 155) (SF3b155) (Pre-mRNA splicing factor SF3b 155 kDa subunit) (146 kDa nuclear protein) SP:O57683 from [Xenopus laevis]
EDIT_29sep04_0603	At1g06620.168414.m00699 2-oxoglutarate-dependent dioxygenase, putative similar to 2A6 (GI:599622) and tomato ethylene synthesis regulatory protein E8 (SP|P10967); contains Pfam profile: PF00671 Iron/Ascorbate oxidoreductase family
EDIT_29sep04_0604	At3g66658.268416.m00781 betaine-aldehyde dehydrogenase, putative similar to betaine-aldehyde dehydrogenase, chloroplast precursor (BADH) [Spinacia oleracea] SWISS-PROT:P17202; contains non-consensus splice site (GC) at intron 13
EDIT_29sep04_0605	At5g66190.168418.m08338 ferredoxin--NADP(+) reductase, putative / adrenodoxin reductase, putative strong similarity to Ferredoxin--NADP reductase, chloroplast precursor (EC 1.18.1.2) (FNR) from {Pisum sativum} SP|P10933, {Mesembryanthemum crystallinum} SP|P41343, {Spinacia oleracea} SP|P00455; identical to cDNA ferredoxin-NADP+ reductase precursor (petH) GI:5730138
EDIT_29sep04_0606	At3g17000.168416.m02171 ubiquitin-conjugating enzyme, putative similar to Non-Canonical UBiquitin Conjugating Enzyme 1 (NCUBE1) from [Gallus gallus] GI:7362937, [Mus musculus] GI:7363050, [Homo sapiens] GI:7362973; contains Pfam profile PF00179: Ubiquitin-conjugating enzyme
EDIT_29sep04_0608	At5g20950.268418.m02490 glycosyl hydrolase family 3 protein beta-D-glucan exohydrolase, Nicotiana tabacum, EMBL:AB017502
EDIT_29sep04_0610	At5g62670.168418.m07865 ATPase, plasma membrane-type, putative / proton pump, putative strong similarity to P-type H(+)-transporting ATPase from Nicotiana plumbaginifolia [SP|Q08435, SP|Q08436], Lycopersicon esculentum [GI:5901757, SP|P22180], Solanum tuberosum [GI:435003]; contains InterPro accession IPR001757: ATPase, E1-E2 type
EDIT_29sep04_0613	At5g13930.168418.m01629 chalcone synthase / naringenin-chalcone synthase identical to SP|P13114
EDIT_29sep04_0614	At4g21105.168417.m03052 expressed protein
EDIT_29sep04_0615	At5g63030.168418.m07907 glutaredoxin, putative similar to glutaredoxin [Ricinus communis] gi|1732424|emb|CAA89699
EDIT_29sep04_0616	At3g56210.168416.m06247 expressed protein
EDIT_29sep04_0618	At5g37850.168418.m04557 pfkB-type carbohydrate kinase family protein contains Pfam profile: PF00294 pfkB family carbohydrate kinase
EDIT_29sep04_0619	At1g62850.168414.m07096 expressed protein similar to Immature colon carcinoma transcript 1 (Digestion substraction 1) (DS- 1) (Swiss-Prot:Q14197) [Homo sapiens]
EDIT_29sep04_0620	At4g31720.268417.m04503 transcription initiation factor IID (TFIID) 23-30kDa subunit (TAF2H) family protein contains Pfam profile: PF03540 transcription initiation factor TFIID 23-30kDa
EDIT_29sep04_0621	At2g25810.168415.m03097 tonoplast intrinsic protein, putative similar to tonoplast intrinsic protein GI:4584429 from [Nicotiana tabacum]
EDIT_29sep04_0622	At5g40580.268418.m04925 20S proteasome beta subunit B (PBB2) (PRCFC) identical to 20S proteasome beta subunit PBB2 [Arabidopsis thaliana] GI:3421104, cDNA proteasome subunit prcfc GI:2511575
EDIT_29sep04_0624	no_hits_found---------
EDIT_29sep04_0625	At2g43970.168415.m05467 La domain-containing protein contains Pfam profile PF05383: La domain
EDIT_29sep04_0626	At5g41040.168418.m04988 transferase family protein similar to hypersensitivity-related gene product HSR201 - Nicotiana tabacum, EMBL:X95343; contains Pfam transferase family domain PF00248
EDIT_29sep04_0628	At1g28440.168414.m03496 leucine-rich repeat transmembrane protein kinase, putative similar to receptor kinase GI:4105699 from [Arabidopsis thaliana]
EDIT_29sep04_0629	no_hits_found---------
EDIT_29sep04_0630	At3g13750.168416.m01735 beta-galactosidase, putative / lactase, putative similar to beta-galactosidase precursor SP:P48980 from [Lycopersicon esculentum]
EDIT_29sep04_0631	At1g61100.168414.m06883 disease resistance protein (TIR class), putative domain signature TIR exists, suggestive of a disease resistance protein.
EDIT_29sep04_0632	no_hits_found---------
EDIT_29sep04_0633	At1g10130.168414.m01142 calcium-transporting ATPase 3, endoplasmic reticulum-type (ACA6) (ECA3) nearly identical to SP|Q9SY55 Calcium-transporting ATPase 3, endoplasmic reticulum-type (EC 3.6.3.8) {Arabidopsis thaliana); contains InterPro Accession IPR006069: Cation transporting ATPase
EDIT_29sep04_0634	At1g63980.168414.m07247 D111/G-patch domain-containing protein contains Pfam profile PF01585: G-patch domain
EDIT_29sep04_0635	At4g38470.168417.m05436 protein kinase family protein similar to protein kinase [gi:170047] from Glycine max; contains Pfam protein kinase domain PF00069
EDIT_29sep04_0637	no_hits_found---------
EDIT_29sep04_0638	At1g70770.168414.m08158 expressed protein
EDIT_29sep04_0640	At5g10360.168418.m01202 40S ribosomal protein S6 (RPS6B)
EDIT_29sep04_0641	At5g53070.168418.m06593 ribosomal protein L9 family protein contains similarity to ribosomal protein L9
EDIT_29sep04_0642	At5g17630.168418.m02067 glucose-6-phosphate/phosphate translocator, putative similar to glucose-6-phosphate/phosphate-translocator precursor [Solanum tuberosum] gi|2997593|gb|AAC08526
EDIT_29sep04_0643	At2g20740.168415.m02436 expressed protein
EDIT_29sep04_0646	At1g19525.168414.m02432 pentatricopeptide (PPR) repeat-containing protein contains Pfam profile PF01535: PPR repeat
EDIT_29sep04_0647	At5g02500.168418.m00183 heat shock cognate 70 kDa protein 1 (HSC70-1) (HSP70-1) identical to SP|P22953 Heat shock cognate 70 kDa protein 1 (Hsc70.1) {Arabidopsis thaliana}
EDIT_29sep04_0649	At3g21060.168416.m02662 transducin family protein / WD-40 repeat family protein contains 4 WD-40 repeats (PF00400); similar to Retinoblastoma-binding protein 5 (RBBP-5) [Homo sapiens](RBQ-3)
EDIT_29sep04_0651	At1g17980.168414.m02225 nucleotidyltransferase family protein contains Pfam profiles: PF01909 nucleotidyltransferase domain, PF04926 poly(A) polymerase predicted RNA binding domain
EDIT_29sep04_0652	At4g26410.168417.m03801 expressed protein
EDIT_29sep04_0653	At1g74730.168414.m08659 expressed protein
EDIT_29sep04_0655	At5g61770.368418.m07752 brix domain-containing protein contains Pfam domain, PF04427: Brix domain
EDIT_29sep04_0656	At5g11850.168418.m01385 protein kinase family protein contains Pfam domain, PF00069: Protein kinase domain; identical to cDNA MAP3K delta-1 protein kinase GI:2253009
EDIT_29sep04_0657	At3g20050.168416.m02536 T-complex protein 1 alpha subunit / TCP-1-alpha / chaperonin (CCT1) identical to SWISS-PROT:P28769- T-complex protein 1, alpha subunit (TCP-1-alpha) [Arabidopsis thaliana]
EDIT_29sep04_0658	At5g20840.168418.m02475 phosphoinositide phosphatase family protein contains similarity to phosphoinositide phosphatase SAC1 [Rattus norvegicus] gi|11095248|gb|AAG29810; contains Pfam domain, PF02383: SacI homology domain; identical to cDNA SAC domain protein 4 (SAC4) GI:31415724
EDIT_29sep04_0660	no_hits_found---------
EDIT_29sep04_0662	At3g14270.168416.m01806 phosphatidylinositol-4-phosphate 5-kinase family protein similar to SP|Q9Z1T6 FYVE finger-containing phosphoinositide kinase (EC 2.7.1.68) (1- phosphatidylinositol-4-phosphate kinase) (PIP5K) (PtdIns(4)P-5-kinase) {Mus musculus}; contains Pfam profiles PF01504: Phosphatidylinositol-4-phosphate 5-Kinase, PF01363: FYVE zinc finger, PF00118: TCP-1/cpn60 chaperonin family
EDIT_29sep04_0663	At1g74790.168414.m08665 expressed protein contains similarity to hedgehog-interacting protein GI:4868122 from [Mus musculus]
EDIT_29sep04_0664	At5g66680.168418.m08406 dolichyl-diphosphooligosaccharide-protein glycosyltransferase 48kDa subunit family protein similar to SP|Q05052 Dolichyl-diphosphooligosaccharide--protein glycosyltransferase 48 kDa subunit precursor (EC 2.4.1.119) (Oligosaccharyl transferase 48 kDa subunit) {Canis familiaris}; contains Pfam profile PF03345: Dolichyl-diphosphooligosaccharide-protein glycosyltransferase 48k…
EDIT_29sep04_0666	At1g59540.168414.m06694 kinesin motor protein-related similar to kinesin motor protein (kin2) GI:2062751 from (Ustilago maydis)
EDIT_29sep04_0667	At5g53860.268418.m06698 expressed protein
EDIT_29sep04_0668	At4g08980.368417.m01481 F-box family protein (FBW2) contains similarity to N7 protein GI:3273101 from [Medicago truncatula]
EDIT_29sep04_0669	At4g31930.168417.m04537 mitochondrial glycoprotein family protein / MAM33 family protein similar to SUAPRGA1 [Emericella nidulans] GI:6562379; contains Pfam profile PF02330: Mitochondrial glycoprotein
EDIT_29sep04_0671	At3g55830.168416.m06203 glycosyltransferase family protein 47 similar to exostose-related protein 2, Homo sapiens, PIR:JC5935 [SP|Q93063], EXTL2, Mus musculus [GI:10443633]
EDIT_29sep04_0674	At2g17420.168415.m02010 thioredoxin reductase 2 / NADPH-dependent thioredoxin reductase 2 (NTR2) identical to SP|Q39242
EDIT_29sep04_0676	At3g58500.168416.m06520 serine/threonine protein phosphatase PP2A-4 catalytic subunit (PP2A4) identical to SP|P48578 Serine/threonine protein phosphatase PP2A-4 catalytic subunit (EC 3.1.3.16) (Protein phosphatase 2A isoform 4) {Arabidopsis thaliana}; contains Pfam profile PF00149: Ser/Thr protein phosphatase
EDIT_29sep04_0677	At1g80300.168414.m09401 chloroplast ADP, ATP carrier protein 1 / ADP, ATP translocase 1 / adenine nucleotide translocase 1 (AATP1) identical to SP|Q39002 Chloroplast ADP,ATP carrier protein 1, chloroplast precursor (ADP/ATP translocase 1) (Adenine nucleotide translocase 1) {Arabidopsis thaliana}
EDIT_29sep04_0678	At5g51340.168418.m06366 expressed protein
EDIT_29sep04_0679	At5g67630.168418.m08527 DNA helicase, putative similar to RuvB-like DNA helicase reptin [Danio rerio] GI:27733814, reptin [Drosophila melanogaster] GI:7243682
EDIT_29sep04_0680	At3g13870.168416.m01753 root hair defective 3 (RHD3) identical to root hair defective 3 (RHD3) GI:1839188 from [Arabidopsis thaliana] (Genes Dev (1997) 11(6), 799-811)
EDIT_29sep04_0682	no_hits_found---------
EDIT_29sep04_0683	At5g63840.168418.m08014 alpha-glucosidase, putative similar to alpha-glucosidase GI:2648032 from [Solanum tuberosum]
EDIT_29sep04_0684	no_hits_found---------
EDIT_29sep04_0686	At4g18800.168417.m02776 Ras-related GTP-binding family protein similar to ras-related GTP binding protein RIC2 SP:P40393 from [Oryza sativa]; contains Pfam profile: PF00071 Ras family
EDIT_29sep04_0688	At5g56600.168418.m07065 profilin 5 (PRO5) (PRF3) identical to SP|Q9FE63 Profilin 5 {Arabidopsis thaliana}
EDIT_29sep04_0689	At4g29160.168417.m04172 SNF7 family protein contains Pfam domain, PF03357: SNF7 family
EDIT_29sep04_0690	At2g47390.168415.m05915 expressed protein
EDIT_29sep04_0691	At2g15240.168415.m01738 UNC-50 family protein contains Pfam profile PF05216: UNC-50 family; contains 5 transmembrane domains; similar to inner nuclear membrane RNA-binding protein unc-50 related protein (GI:2735550) [Rattus norvegicus]
EDIT_29sep04_0692	At1g10290.168414.m01159 dynamin-like protein 6 (ADL6) identical to dynamin-like protein 6 (ADL6) [Arabidopsis thaliana] GI:6651399; contains Pfam profiles PF01031: Dynamin central region, PF00350: Dynamin family, PF02212: Dynamin GTPase effector domain, PF00169: PH domain
EDIT_29sep04_0693	At4g27435.168417.m03943 expressed protein
EDIT_29sep04_0695	At4g23100.168417.m03329 glutamate-cysteine ligase / gamma-glutamylcysteine synthetase (GSH1) identical to glutamate-cysteine ligase SP:P46309 from [Arabidopsis thaliana]; contains Pfam profile: PF04107 glutamate-cysteine ligase family 2(GCS2)
EDIT_29sep04_0696	At1g19835.168414.m02487 expressed protein contains Pfam PF05911: Plant protein of unknown function (DUF869)
EDIT_29sep04_0697	At3g18830.168416.m02391 mannitol transporter, putative similar to mannitol transporter [Apium graveolens var. dulce] GI:12004316; contains Pfam profile PF00083: major facilitator superfamily protein
EDIT_29sep04_0698	no_hits_found---------
EDIT_29sep04_0700	At3g07568.168416.m00906 expressed protein
EDIT_29sep04_0701	At5g23810.168418.m02795 amino acid transporter family protein similar to amino acid carrier [Ricinus communis] GI:3293031; contains Pfam profile PF01490: Transmembrane amino acid transporter protein
EDIT_29sep04_0703	At5g58350.168418.m07306 protein kinase family protein contains protein kinase domain, Pfam:PF00069
EDIT_29sep04_0704	At5g57870.168418.m07238 eukaryotic translation initiation factor 4F, putative / eIF-4F, putative similar to SP|Q03387 Eukaryotic initiation factor (iso)4F subunit P82-34 (eIF-(iso)4F P82-34) {Triticum aestivum}; contains Pfam profiles PF02854: MIF4G domain, PF02847: MA3 domain
EDIT_29sep04_0705	At3g48710.168416.m05319 expressed protein putative protein - Arabidopsis thaliana, EMBL:AL078465.1
EDIT_29sep04_0706	At1g64710.168414.m07337 alcohol dehydrogenase, putative similar to alcohol dehydrogenase GI:551257 from [Nicotiana tabacum]
EDIT_29sep04_0708	At2g41380.168415.m05107 embryo-abundant protein-related similar to embryo-abundant protein [Picea glauca] GI:1350531
EDIT_29sep04_0709	At2g22170.168415.m02633 lipid-associated family protein contains PLAT/LH2 (Polycystin-1, Lipoxygenase, Alpha-Toxin/Lipoxygenase homology) domain Pfam:PF01477
EDIT_29sep04_0710	At4g18905.168417.m02787 transducin family protein / WD-40 repeat family protein contains 5 (4 significant) WD-40 repeats; similar to periodic tryptophan protein 1 homolog (Keratinocyte protein IEF SSP 9502) (PWP1)(SP:Q13610) (PIR2:I39360) [Homo sapiens]
EDIT_29sep04_0712	At1g67410.168414.m07672 exostosin family protein contains Pfam profile: PF03016 Exostosin family
EDIT_29sep04_0713	At5g18310.268418.m02155 expressed protein predicted proteins, Drosophila melanogaster
EDIT_29sep04_0714	At3g07610.168416.m00911 transcription factor jumonji (jmjC) domain-containing protein contains Pfam domain, PF02373: jmjC domain
EDIT_29sep04_0715	At5g16990.168418.m01990 NADP-dependent oxidoreductase, putative strong similarity to probable NADP-dependent oxidoreductase (zeta-crystallin homolog) P1 [SP|Q39172][gi:886428] and P2 [SP|Q39173][gi:886430], Arabidopsis thaliana
EDIT_29sep04_0716	At4g39850.168417.m05646 peroxisomal ABC transporter (PXA1) identical to peroxisomal ABC transporter PXA1 GI:15320529 from [Arabidopsis thaliana]; contains Pfam profile PF00005: ABC transporter;
EDIT_29sep04_0717	At1g23330.168414.m02917 expressed protein
EDIT_29sep04_0718	At5g40530.168418.m04919 expressed protein contains Pfam profile PF05148: Protein of unknown function (DUF691)
EDIT_29sep04_0719	At5g10360.168418.m01202 40S ribosomal protein S6 (RPS6B)
EDIT_29sep04_0721	At5g11200.168418.m01309 DEAD/DEAH box helicase, putative
EDIT_29sep04_0722	no_hits_found---------
EDIT_29sep04_0723	At5g41770.168418.m05086 crooked neck protein, putative / cell cycle protein, putative similar to Swiss-Prot:P17886 crooked neck protein [Drosophila melanogaster]
EDIT_29sep04_0724	At1g01960.168414.m00114 guanine nucleotide exchange family protein similar to guanine nucleotide exchange factor [Homo sapiens] GI:5456754; contains Pfam profile PF01369: Sec7 domain
EDIT_29sep04_0725	At1g04130.168414.m00402 tetratricopeptide repeat (TPR)-containing protein contains non-consensus donor splice site AT at exon 4 and acceptor splice site at exon5; Contains similarity to serine/threonine protein phosphatase gb|X83099 from S. cerevisiae, SP|O95801 Tetratricopeptide repeat protein 4 Homo sapiens; contains Pfam profile PF00515: TPR Domain
EDIT_29sep04_0726	At1g64720.168414.m07338 expressed protein weak similarity to SP|P53809 Phosphatidylcholine transfer protein (PC-TP) {Rattus norvegicus}
EDIT_29sep04_0727	At1g05520.168414.m00565 transport protein, putative similar to Swiss-Prot:Q15436 protein transport protein Sec23A [Homo sapiens]
EDIT_29sep04_0728	At5g65270.168418.m08210 Ras-related GTP-binding family protein similar to GTP-binding protein RAB11A GI:1370142 from [Lotus japonicus]; contains Pfam profile: PF00071 Ras family
EDIT_29sep04_0729	At4g00720.168417.m00098 shaggy-related protein kinase theta / ASK-theta (ASK8) identical to shaggy-related protein kinase theta (ASK-theta) [Arabidopsis thaliana] SWISS-PROT:Q96287
EDIT_29sep04_0730	At1g69780.168414.m08029 homeobox-leucine zipper protein 13 (HB-13) / HD-ZIP transcription factor 13 identical to homeobox gene 13 protein (GP:12325190) [Arabidopsis thaliana]
EDIT_29sep04_0731	At3g21070.168416.m02663 ATP-NAD kinase family protein contains Pfam domain, PF01513: ATP-NAD kinase
EDIT_29sep04_0732	At4g29810.168417.m04244 mitogen-activated protein kinase kinase (MAPKK) (MKK2) identical to MAP kinase kinase 2 [Arabidopsis thaliana] gi|3219267|dbj|BAA28828; mitogen-activated protein kinase kinase (MAPKK) family, PMID:12119167
EDIT_29sep04_0733	At2g19520.168415.m02281 WD-40 repeat protein (MSI4) contains 6 (4 significant) WD-40 repeats (PF0400); identical to WD-40 repeat protein MSI4 (SP:O22607) [Arabidopsis thaliana]
EDIT_29sep04_0734	At5g56530.168418.m07055 expressed protein contains similarity to carboxyl-terminal proteinase contains Pfam profile PF03080: Arabidopsis proteins of unknown function
EDIT_29sep04_0737	At3g22310.168416.m02818 DEAD box RNA helicase, putative (RH9) similar to RNA helicases GI:3775995, GI:3775987 [Arabidopsis thaliana]; contains Pfam profiles PF00270: DEAD/DEAH box helicase, PF00271: Helicase conserved C-terminal domain
EDIT_29sep04_0738	At3g26850.268416.m03359 expressed protein
EDIT_29sep04_0739	At1g10360.168414.m01167 glutathione S-transferase, putative similar to glutathione S-transferase (sp|Q03666|GTX4_TOBAC); similar to EST gb|H36275 gb:AB039930.
EDIT_29sep04_0740	no_hits_found---------
EDIT_29sep04_0745	At5g43760.168418.m05352 beta-ketoacyl-CoA synthase, putative similar to beta-ketoacyl-CoA synthase [Simmondsia chinensis][GI:1045614]
EDIT_29sep04_0746	At1g17210.168414.m02097 expressed protein distantly related to dentin phosphoryn [Homo sapiens] (GI:4322670)
EDIT_29sep04_0747	At1g77760.168414.m09053 nitrate reductase 1 (NR1) identical to SP|P11832 Nitrate reductase 1 (formerly EC 1.6.6.1) (NR1){Arabidopsis thaliana}
EDIT_29sep04_0748	At4g30210.268417.m04297 NADPH-cytochrome p450 reductase, putative / NADPH-ferrihemoprotein reductase, putative similar to NADPH-cytochrome P450 oxydoreductase from [Populus balsamifera subsp. trichocarpa x Populus deltoides] GI:13183564, GI:13183566
EDIT_29sep04_0749	At3g60450.168416.m06761 expressed protein
EDIT_29sep04_0751	At3g54470.168416.m06026 uridine 5'-monophosphate synthase / UMP synthase (PYRE-F) (UMPS) identical to SP|Q42586 Uridine 5'-monophosphate synthase (UMP synthase) [Includes: Orotate phosphoribosyltransferase (EC 2.4.2.10) (OPRtase); Orotidine 5'- phosphate decarboxylase (EC 4.1.1.23) (OMPdecase)] {Arabidopsis thaliana}
EDIT_29sep04_0752	At5g03740.168418.m00335 zinc finger (C2H2 type) family protein contains Pfam domain, PF00096: Zinc finger, C2H2 type
EDIT_29sep04_0753	At3g13920.168416.m01758 eukaryotic translation initiation factor 4A-1 / eIF-4A-1 eIF-4A-1 gi:15293046, gi:15450485; contains Pfam profile PF00270: DEAD/DEAH box helicase; contains Pfam profile PF00271: Helicase conserved C-terminal domain
EDIT_29sep04_0754	At3g18760.168416.m02381 ribosomal protein S6 family protein contains TIGRFAM profile TIGR00166: ribosomal protein S6
EDIT_29sep04_0755	At3g63470.168416.m07147 serine carboxypeptidase, putative similar to SP|P52711 Serine carboxypeptidase II-3 precursor (EC 3.4.16.6) Hordeum vulgare; contains Pfam profile PF0450 serine carboxypeptidase
EDIT_29sep04_0756	At5g44710.168418.m05478 expressed protein similar to unknown protein (ref|NP_011731.1)
EDIT_29sep04_0759	At1g72300.168414.m08358 leucine-rich repeat transmembrane protein kinase, putative similar to GI:3641252 from [Malus x domestica] (Plant Mol. Biol. 40 (6), 945-957 (1999))
EDIT_29sep04_0761	no_hits_found---------
EDIT_29sep04_0762	no_hits_found---------
EDIT_29sep04_0763	At3g51050.168416.m05590 FG-GAP repeat-containing protein
EDIT_29sep04_0764	no_hits_found---------
EDIT_29sep04_0765	At2g47210.168415.m05896 myb family transcription factor contains Pfam profile: PF00249 myb DNA-binding domain
EDIT_29sep04_0766	At3g06960.268416.m00827 expressed protein
EDIT_29sep04_0767	no_hits_found---------
EDIT_29sep04_0769	At1g72550.268414.m08390 tRNA synthetase beta subunit family protein contains Pfam profiles: PF03484 phenylalanine-tRNA synthetase, B5 domain, PF03483 B3/4 domain; an isoform contains a non-consensus TG acceptor splice site at a terminal exon.
EDIT_29sep04_0770	At5g10360.168418.m01202 40S ribosomal protein S6 (RPS6B)
EDIT_29sep04_0771	At2g23890.168415.m02853 5' nucleotidase family protein contains Pfam PF05761: 5' nucleotidase family; similar to Cytosolic purine 5'-nucleotidase (EC 3.1.3.5) (5'-nucleotidase cytosolic II) (Swiss-Prot:P49902) [Homo sapiens]
EDIT_29sep04_0772	At1g55320.168414.m06319 acyl-activating enzyme 18 (AAE18) nearly identical to acyl-activating enzyme 18 [Arabidopsis thaliana] GI:29893268; similar to acetyl-CoA synthetase [SP|P27095] from Methanothrix soehngenii; contains Pfam AMP-binding enzyme domain PF00501l; identical to cDNA acyl-activating enzyme 18 (At1g55320) GI: 29893267
EDIT_29sep04_0773	At4g02570.168417.m00351 cullin family protein similar to cullin 3 [Homo sapiens] GI:3639052; contains Pfam profile PF00888: Cullin family
EDIT_29sep04_0774	At3g54420.168416.m06019 class IV chitinase (CHIV) almost identical to class IV chitinase from GI:2597826 [Arabidopsis thaliana]
EDIT_29sep04_0775	At3g25500.168416.m03171 formin homology 2 domain-containing protein / FH2 domain-containing protein contains formin homology 2 domain, Pfam:PF02181
EDIT_29sep04_0776	no_hits_found---------
EDIT_29sep04_0779	At1g71840.168414.m08302 transducin family protein / WD-40 repeat family protein contains Pfam profile:PF00560 Leucine Rich Repeat (4 copies); Pfam profile:PF00069 Eukaryotic protein kinase domain; Pfam profile:PF00400 WD domain, G-beta repeat (7 copies)
EDIT_29sep04_0780	At5g23540.168418.m02763 26S proteasome regulatory subunit, putative similar to 26S proteasome-associated pad1 homolog [Homo sapiens] GI:1923256, 26S proteasome, non-ATPase subunit [Mus musculus] GI:2505940; contains Pfam profile PF01398: Mov34/MPN/PAD-1 family
EDIT_29sep04_0781	At1g67550.168414.m07696 urease, putative / urea amidohydrolase, putative similar to SP|P07374 Urease (EC 3.5.1.5) (Urea amidohydrolase) {Canavalia ensiformis}; contains Pfam profile PF01979: Amidohydrolase family
EDIT_29sep04_0782	At5g25770.268418.m03059 expressed protein
EDIT_29sep04_0783	no_hits_found---------
EDIT_29sep04_0784	At1g50490.168414.m05662 ubiquitin-conjugating enzyme 20 (UBC20) nearly identical to ubiquitin-conjugating enzyme UBC20 [Arabidopsis thaliana] GI:22530867; contains Pfam profile PF00179: Ubiquitin-conjugating enzyme
EDIT_29sep04_0786	At2g28550.168415.m03468 AP2 domain-containing transcription factor RAP2.7 (RAP2.7) nearly identical to AP2 domain transcription factor RAP2.7 (GI:2281639) [Arabidopsis thaliana]
EDIT_29sep04_0787	no_hits_found---------
EDIT_29sep04_0789	At2g47160.168415.m05889 anion exchange family protein contains some similarity to SWISS-PROT:P04919 anion transport protein (anion exchange protein 1) [Mouse] {Mus musculus}
EDIT_29sep04_0791	At4g31500.168417.m04474 cytochrome P450 83B1 (CYP83B1) Identical to Cytochrome P450 (SP:O65782 )[Arabidopsis thaliana]
EDIT_29sep04_0792	At1g47260.168414.m05232 bacterial transferase hexapeptide repeat-containing protein contains Pfam profile PF00132: Bacterial transferase hexapeptide (four repeats)
EDIT_29sep04_0793	At2g30360.168415.m03695 CBL-interacting protein kinase 11 (CIPK11) identical to CBL-interacting protein kinase 11 [Arabidopsis thaliana] gi|13249121|gb|AAK16686; contains Pfam profiles PF00069: Protein kinase domain and PF03822: NAF domain; identical to cDNA CBL-interacting protein kinase 11 (CIPK11)partial cds GI:13249120
EDIT_29sep04_0794	At2g43110.168415.m05352 expressed protein
EDIT_29sep04_0795	At5g50920.168418.m06315 ATP-dependent Clp protease ATP-binding subunit / ClpC almost identical to ClpC GI:2921158 from [Arabidopsis thaliana]; contains Pfam profile PF02861: Clp amino terminal domain; contains Pfam profile PF00004: ATPase, AAA family; contains Pfam profile PF02151: UvrB/uvrC motif
EDIT_29sep04_0796	At5g42090.168418.m05124 expressed protein
EDIT_29sep04_0797	At1g63700.168414.m07209 protein kinase, putative contains protein kinase domain, Pfam:PF00069; similar to MEK kinase (MAP3Ka) [Arabidopsis thaliana] gi|4204912|gb|AAD10848
EDIT_29sep04_0799	no_hits_found---------
EDIT_29sep04_0800	At1g60810.168414.m06845 ATP citrate-lyase -related similar to ATP citrate-lyase GI:949989 from [Rattus norvegicus]
EDIT_29sep04_0801	At5g03540.168418.m00310 exocyst subunit EXO70 family protein contains Pfam domain PF03081: Exo70 exocyst complex subunit
EDIT_29sep04_0802	no_hits_found---------
EDIT_29sep04_0803	At2g46225.168415.m05748 expressed protein
EDIT_29sep04_0804	At4g15440.168417.m02361 hydroperoxide lyase (HPL1) identical to hydroperoxide lyase GI:3822403 from [Arabidopsis thaliana]
EDIT_29sep04_0805	At5g66120.268418.m08330 3-dehydroquinate synthase, putative similar to aroB [Neisseria gonorrhoeae][GI:2661441]; contains 3-dehydroquinate synthase domain PF01761
EDIT_29sep04_0806	At4g24990.168417.m03586 ubiquitin family protein contains INTERPRO:IPR000626 ubiquitin domain
EDIT_29sep04_0808	At5g05010.168418.m00532 clathrin adaptor complexes medium subunit-related contains pfam profile: PF00928 adaptor complexes medium subunit family
EDIT_29sep04_0813	At5g06600.268418.m00746 ubiquitin-specific protease 12 (UBP12) almost identical to ubiquitin-specific protease 12 GI:11993471 [Arabidopsis thaliana], one amino acid difference
EDIT_29sep04_0814	At2g02800.268415.m00225 protein kinase (APK2b) identical to protein kinase APK2b [Arabidopsis thaliana] gi|2852449|dbj|BAA24695
EDIT_29sep04_0815	At2g20420.168415.m02383 succinyl-CoA ligase [GDP-forming] beta-chain, mitochondrial, putative / succinyl-CoA synthetase, beta chain, putative / SCS-beta, putative identical to SP|O82662 Succinyl-CoA ligase [GDP-forming] beta-chain, mitochondrial precursor (EC 6.2.1.4) (Succinyl-CoA synthetase, beta chain) (SCS- beta) {Arabidopsis thaliana}; similar to SP|O97580 Succinyl-CoA ligase [ADP-forming] b…
EDIT_29sep04_0816	At5g26710.168418.m03168 glutamate-tRNA ligase, putative / glutamyl-tRNA synthetase, putatuve / GluRS, putative identical to gi:3435196
EDIT_29sep04_0817	no_hits_found---------
EDIT_29sep04_0818	At4g39050.168417.m05531 kinesin-related protein (MKRP2) kinesin motor protein - Ustilago maydis, PID:g2062750; identical to cDNA MKRP2 mRNA for kinesin-related protein GI:16902293, kinesin-related protein [Arabidopsis thaliana] GI:16902294
EDIT_29sep04_0819	At5g51780.168418.m06420 basix helix-loop-helix (bHLH) family protein contains Pfam profile: PF00010 helix-loop-helix DNA-binding domain
EDIT_29sep04_0820	no_hits_found---------
EDIT_29sep04_0821	At4g19110.268417.m02820 protein kinase, putative contains protein kinase domain, Pfam:PF00069
EDIT_29sep04_0822	At4g35160.168417.m04998 O-methyltransferase family 2 protein similar to caffeic acid O-methyltransferase, Pinus taeda, gb:U39301
EDIT_29sep04_0824	At1g06820.168414.m00727 carotenoid isomerase, putative similar to carotenoid isomerase from Lycopersicon esculentum [gi:19550437]; contains Pfam profile: PF02032 Phytoene dehydrogenase related enzyme
EDIT_29sep04_0825	At3g51030.168416.m05587 thioredoxin H-type 1 (TRX-H-1) identical to SP|P29448 Thioredoxin H-type 1 (TRX-H-1) {Arabidopsis thaliana}
EDIT_29sep04_0826	At1g21650.168414.m02710 preprotein translocase secA family protein contains Pfam profiles: PF01043 SecA protein, amino terminal region, PF00400 WD domain, G-beta repeat, PF00097 zinc finger, C3HC4 type (RING finger)
EDIT_29sep04_0827	no_hits_found---------
EDIT_29sep04_0828	At1g67730.168414.m07729 b-keto acyl reductase, putative (GLOSSY8) similar to b-keto acyl reductase GI:2586127 from [Hordeum vulgare]
EDIT_29sep04_0829	At4g10480.168417.m01720 nascent polypeptide associated complex alpha chain protein, putative / alpha-NAC, putative similar to alpha-NAC, non-muscle form [Mus musculus] GI:1666690; contains Pfam profiles PF01849: NAC domain, PF00627: UBA/TS-N domain
EDIT_29sep04_0830	At5g47820.268418.m05908 kinesin-like protein (FRA1) identical to kinesin-like protein [Arabidopsis thaliana] GI:27260890; contains Pfam profile PF00225: Kinesin motor domain
EDIT_29sep04_0831	At2g26640.168415.m03196 beta-ketoacyl-CoA synthase, putative similar to beta-ketoacyl-CoA synthase [Simmondsia chinensis][GI:1045614]
EDIT_29sep04_0834	At3g06810.168416.m00808 acyl-CoA dehydrogenase-related low similarity to acyl-CoA dehydrogenase [Acinetobacter sp. NCIMB9871] GI:14587418; contains Pfam profiles PF01636: Phosphotransferase enzyme family, PF00441: Acyl-CoA dehydrogenase C-terminal domain, PF02770: Acyl-CoA dehydrogenase middle domain
EDIT_29sep04_0835	At2g01720.168415.m00100 ribophorin I family protein similar to SP|P04843 Dolichyl-diphosphooligosaccharide--protein glycosyltransferase 67 kDa subunit precursor (EC 2.4.1.119) (Ribophorin I) {Homo sapiens}; contains Pfam profile PF04597: Ribophorin I
EDIT_29sep04_0836	At5g33320.168418.m03955 triose phosphate/phosphate translocator, putative similar to SWISS-PROT:P52178 triose phosphate/phosphate translocator [Cauliflower] {Brassica oleracea}
EDIT_29sep04_0837	At2g28190.168415.m03423 superoxide dismutase [Cu-Zn], chloroplast (SODCP) / copper/zinc superoxide dismutase (CSD2) identical to GP:3273753:AF061519
EDIT_29sep04_0839	At4g21960.168417.m03178 peroxidase 42 (PER42) (P42) (PRXR1) identical to SP|Q9SB81 Peroxidase 42 precursor (EC 1.11.1.7) (Atperox P42) (PRXR1) (ATP1a/ATP1b) {Arabidopsis thaliana}
EDIT_29sep04_0840	At4g00390.168417.m00053 expressed protein contains Pfam profile: PF04504 protein of unknown function, DUF573
EDIT_29sep04_0841	At5g50250.168418.m06223 31 kDa ribonucleoprotein, chloroplast, putative / RNA-binding protein RNP-T, putative / RNA-binding protein 1/2/3, putative / RNA-binding protein cp31, putative similar to SP|Q04836 31 kDa ribonucleoprotein, chloroplast precursor (RNA-binding protein RNP-T) (1/2/3) (AtRBP33) (cp31) {Arabidopsis thaliana}; contains InterPro entry IPR000504: RNA-binding region RNP-1 (RNA rec…
EDIT_29sep04_0842	At4g22670.168417.m03272 tetratricopeptide repeat (TPR)-containing protein similar to Hsc70-interacting protein (Hip) from {Homo sapiens} SP|P50502, {Rattus norvegicus} SP|P50503; contains Pfam profile PF00515: tetratricopeptide repeat (TPR) domain
EDIT_29sep04_0843	At3g09570.168416.m01137 expressed protein
EDIT_29sep04_0844	At5g40390.168418.m04899 raffinose synthase family protein similar to galactinol-raffinose galactosyltransferase [Vigna angularis] GI:6634701, seed imbibition protein GB:AAA32975 GI:167100 from [Hordeum vulgare]; contains Pfam profile PF05691: Raffinose synthase or seed imbibition protein Sip1
EDIT_29sep04_0846	no_hits_found---------
EDIT_29sep04_0847	no_hits_found---------
EDIT_29sep04_0848	At2g22780.168415.m02702 malate dehydrogenase, glyoxysomal, putative strong similarity to glyoxysomal malate dehydrogenase (EC 1.1.1.37) SP|P19446 {Citrullus lanatus}, SP|P46488 {Cucumis sativus}, [Medicago sativa] GI:2827078, SP|Q42972 {Oryza sativa}, SP|Q9ZP05 {Arabidopsis thaliana}, SP|P37228 {Glycine max}; contains InterPro entry IPR001236: Lactate/malate dehydrogenase
EDIT_29sep04_0849	no_hits_found---------
EDIT_29sep04_0850	At2g18110.168415.m02105 elongation factor 1-beta, putative / EF-1-beta, putative nearly identical to eEF-1beta [Arabidopsis thaliana] GI:398606
EDIT_29sep04_0851	At5g23290.168418.m02725 c-myc binding protein, putative / prefoldin, putative similar to Swiss-Prot:Q99471 prefoldin subunit 5 (C-myc binding protein Mm-1) (Myc modulator 1) [Homo sapiens]
EDIT_29sep04_0852	At1g67660.168414.m07721 expressed protein
EDIT_29sep04_0853	At2g27710.368415.m03359 60S acidic ribosomal protein P2 (RPP2B)
EDIT_29sep04_0854	At1g30620.168414.m03745 UDP-D-xylose 4-epimerase, putative (MUR4) similar to SP|P55180 UDP-glucose 4-epimerase (EC 5.1.3.2) from Bacillus subtilis, GI:3021357 UDP-galactose 4-epimerase from Cyamopsis tetragonoloba; contains Pfam profile PF01370 NAD dependent epimerase/dehydratase family; contains TIGRfam profile TIGR01179: UDP-glucose 4-epimerase
EDIT_29sep04_0855	no_hits_found---------
EDIT_29sep04_0856	At3g09740.168416.m01154 syntaxin 71 (SYP71) identified as syntaxin of plants 71 (SYP71) in Sanderfoot, A.A., et al, Plant Physiology 124:1558-69(2000); identical to SP|Q9SF29 Syntaxin 71 (AtSYP71) {Arabidopsis thaliana}
EDIT_29sep04_0857	At5g63940.168418.m08029 protein kinase family protein contains Pfam domain, PF00069: Protein kinase domain
EDIT_29sep04_0858	At4g36770.168417.m05217 UDP-glucoronosyl/UDP-glucosyl transferase family protein contains Pfam profile: PF00201 UDP-glucoronosyl and UDP-glucosyl transferase
EDIT_29sep04_0859	At5g16510.268418.m01931 reversibly glycosylated polypeptide, putative similar to reversibly glycosylatable polypeptide (RGP1) [Pisum sativum] GI:2130521; contains Pfam profile PF03214: Reversibly glycosylated polypeptide
EDIT_29sep04_0861	At2g21520.168415.m02561 SEC14 cytosolic factor, putative / phosphoglyceride transfer protein, putative contains Pfam PF00650 : CRAL/TRIO domain; contains Pfam PF03765 : CRAL/TRIO, N-terminus; similar to phosphatidylinositol transfer-like protein IV (GI:14486707) [Lotus japonicus]
EDIT_29sep04_0863	At5g65220.168418.m08205 ribosomal protein L29 family protein contains Pfam profile PF00831: ribosomal protein L29
EDIT_29sep04_0865	At1g48850.168414.m05469 chorismate synthase, putative / 5-enolpyruvylshikimate-3-phosphate phospholyase, putative similar to chorismate synthase from Lycopersicon esculentum [SP|Q42884], Corydalis sempervirens [SP|P27793]; contains Pfam chorismate synthase domain PF01264
EDIT_29sep04_0866	At5g47530.168418.m05868 auxin-responsive protein, putative similar to auxin-induced protein AIR12 (GI:11357190) [Arabidopsis thaliana]; similar to stromal cell derived factor receptor 2 (GI:20381292) [Mus musculus]
EDIT_29sep04_0867	At1g74500.168414.m08630 bHLH family protein contains Pfam profile: PF00010 helix-loop-helix DNA-binding domain
EDIT_29sep04_0868	no_hits_found---------
EDIT_29sep04_0869	At2g21770.168415.m02588 cellulose synthase, catalytic subunit, putative similar to gi:2827141 cellulose synthase catalytic subunit, Arabidopsis thaliana (Ath-A)
EDIT_29sep04_0870	At1g77510.168414.m09026 protein disulfide isomerase, putative similar to protein disulfide isomerase precursor GB:P29828 GI:4704766 [Medicago sativa]; Pfam HMM hit: PF00085 Thioredoxins
EDIT_29sep04_0871	At5g01650.168418.m00081 macrophage migration inhibitory factor family protein / MIF family protein contains pfam profile: PF001187 Macrophage migration inhibitory factor
EDIT_29sep04_0872	At1g24490.168414.m03084 60 kDa inner membrane family protein similar to chloroplast membrane protein (ALBINO3) (GI:3927828) [Arabidopsis thaliana]
EDIT_29sep04_0873	At2g31490.168415.m03846 expressed protein
EDIT_29sep04_0875	At5g51510.168418.m06388 expressed protein
EDIT_29sep04_0876	At3g14270.168416.m01806 phosphatidylinositol-4-phosphate 5-kinase family protein similar to SP|Q9Z1T6 FYVE finger-containing phosphoinositide kinase (EC 2.7.1.68) (1- phosphatidylinositol-4-phosphate kinase) (PIP5K) (PtdIns(4)P-5-kinase) {Mus musculus}; contains Pfam profiles PF01504: Phosphatidylinositol-4-phosphate 5-Kinase, PF01363: FYVE zinc finger, PF00118: TCP-1/cpn60 chaperonin family
EDIT_29sep04_0878	At3g22840.168416.m02878 chlorophyll A-B binding family protein / early light-induced protein (ELIP) identical to early light-induced protein; ELIP [Arabidopsis thaliana] GI:1872544; contains Pfam profile: PF00504 chlorophyll A-B binding protein; identical to cDNA early light-induced protein GI:1872543
EDIT_29sep04_0879	At4g13430.168417.m02096 aconitase family protein / aconitate hydratase family protein contains Pfam profile PF00330: Aconitase family (aconitate hydratase
EDIT_29sep04_0880	At1g02970.168414.m00267 protein kinase, putative similar to Wee1-like protein GI:5821717 from [Zea mays]
EDIT_29sep04_0881	At4g27010.168417.m03885 expressed protein ; expression supported by MPSS
EDIT_29sep04_0882	At3g06680.168416.m00788 60S ribosomal protein L29 (RPL29B) similar to 60S ribosomal protein L29 GB:P25886 from (Rattus norvegicus)
EDIT_29sep04_0883	At4g31360.168417.m04447 expressed protein
EDIT_29sep04_0884	At1g10830.168414.m01244 sodium symporter-related contains five transmembrane domains; Interpro IPR001991 Sodium:dicarboxylate symporter; EST gb|F13926 comes from this gene
EDIT_29sep04_0885	At1g53590.168414.m06088 C2 domain-containing protein
EDIT_29sep04_0886	At1g26110.168414.m03186 expressed protein
EDIT_29sep04_0887	no_hits_found---------
EDIT_29sep04_0889	no_hits_found---------
EDIT_29sep04_0890	At3g60530.168416.m06770 zinc finger (GATA type) family protein identical to cDNA for GATA transcription factor 4 GI:2959735
EDIT_29sep04_0891	At3g09940.168416.m01190 monodehydroascorbate reductase, putative similar to monodehydroascorbate reductase (NADH) GB:JU0182 (Cucumis sativus)
EDIT_29sep04_0892	At1g50030.168414.m05614 target of rapamycin protein (TOR) identical to pTOR [Arabidopsis thaliana] GI:12002902; contains Pfam profiles PF00454 Phosphatidylinositol 3- and 4-kinase, PF02259 FAT domain, PF02260 FATC domain
EDIT_29sep04_0893	At1g20330.168414.m02537 S-adenosyl-methionine-sterol-C-methyltransferase identical to sterol-C-methyltransferase GI:1061040 from [Arabidopsis thaliana]
EDIT_29sep04_0894	At2g45900.168415.m05708 expressed protein
EDIT_29sep04_0895	At1g73885.168414.m08557 expressed protein
EDIT_29sep04_0896	At1g24020.168414.m03032 Bet v I allergen family protein similar to major pollen allergen Bet v 1 GB:CAA96544 GI:1321726 from [Betula pendula]; contains Pfam profile PF00407: Pathogenesis-related protein Bet v I family
EDIT_29sep04_0897	At4g15930.168417.m02419 dynein light chain, putative similar to dynein light chain 2 [Mus musculus] GI:15545995; contains Pfam profile PF01221: Dynein light chain type 1
EDIT_29sep04_0898	At5g24710.168418.m02919 WD-40 repeat family protein contains 3 Pfam PF00400: WD domain, G-beta repeats;
EDIT_29sep04_0900	At2g20580.168415.m02404 26S proteasome regulatory subunit S2 (RPN1) contains an APC-complex (cyclosome) and proteasome component repeat ( PS50248)
EDIT_29sep04_0901	no_hits_found---------
EDIT_29sep04_0902	At2g47610.168415.m05940 60S ribosomal protein L7A (RPL7aA)
EDIT_29sep04_0904	At1g07350.168414.m00783 transformer serine/arginine-rich ribonucleoprotein, putative similar to GB:Y09506 from [Nicotiana tabacum] (Plant Mol. Biol. 35 (3), 261-269 (1997))
EDIT_29sep04_0905	At4g39400.168417.m05577 brassinosteroid insensitive 1 (BRI1) identical to GI:2392895
EDIT_29sep04_0906	no_hits_found---------
EDIT_29sep04_0907	At3g50620.168416.m05535 nodulation protein-related contains weak similarity to nodulation protein H (EC 2.8.2.-) (Host-specificity of nodulation protein D) (Swiss-Prot:P06237) [Rhizobium meliloti]
EDIT_29sep04_0909	At3g27170.168416.m03398 chloride channel protein (CLC-b) identical to CLC-b chloride channel protein GB:CAA96058 from [Arabidopsis thaliana] (J. Biol. Chem. 271 (52), 33632-33638 (1996))
EDIT_29sep04_0911	At2g01600.168415.m00084 epsin N-terminal homology (ENTH) domain-containing protein contains Pfam PF01417: ENTH domain. ENTH (Epsin N-terminal homology) domain; similar to clathrin assembly protein AP180 (GI:6492344) [Xenopus laevis]
EDIT_29sep04_0912	At2g27730.168415.m03361 expressed protein contains 1 transmembrane domain; similar to Unknown mitochondrial protein At2g27730 (Swiss-Prot:Q9ZUX4) [Arabidopsis thaliana] similar to F1F0-ATPase inhibitor protein (GI:5821432) [Oryza sativa]
EDIT_29sep04_0913	At1g31280.168414.m03828 PAZ domain-containing protein / piwi domain-containing protein similar to SP|O04379 Argonaute protein (AGO1) {Arabidopsis thaliana}, SP|Q9XGW1 PINHEAD protein (ZWILLE protein) {Arabidopsis thaliana}; contains Pfam profiles PF02171: Piwi domain, PF02170: PAZ domain
EDIT_29sep04_0914	At4g35850.168417.m05092 pentatricopeptide (PPR) repeat-containing protein low similarity to CRP1 [Zea mays] GI:3289002; contains Pfam profile PF01535: PPR repeat
EDIT_29sep04_0916	At1g27970.168414.m03426 nuclear transport factor 2 (NTF2), putative similar to Swiss-Prot:P33331 nuclear transport factor 2 (NTF-2) (Nuclear transport factor P10) [Saccharomyces cerevisiae]
EDIT_29sep04_0917	At5g66100.168418.m08327 La domain-containing protein similar to SP|P40796 La protein homolog (La ribonucleoprotein) (La autoantigen homolog) {Drosophila melanogaster}; contains Pfam profile PF05383: La domain
EDIT_29sep04_0919	At4g31860.168417.m04526 protein phosphatase 2C, putative / PP2C, putative protein phosphatase 2C, Schizosaccharomyces pombe, PIR2:S54297
EDIT_29sep04_0920	At3g24600.168416.m03090 hypothetical protein
EDIT_29sep04_0921	At1g06620.168414.m00699 2-oxoglutarate-dependent dioxygenase, putative similar to 2A6 (GI:599622) and tomato ethylene synthesis regulatory protein E8 (SP|P10967); contains Pfam profile: PF00671 Iron/Ascorbate oxidoreductase family
EDIT_29sep04_0923	At2g38740.168415.m04757 haloacid dehalogenase-like hydrolase family protein similar to SP|P71447 Beta-phosphoglucomutase (EC 5.4.2.6) {Lactococcus lactis}; contains InterPro accession IPR005834: Haloacid dehalogenase-like hydrolase
EDIT_29sep04_0925	At1g70370.168414.m08095 BURP domain-containing protein / polygalacturonase, putative similar to polygalacturonase isoenzyme 1 beta subunit [Lycopersicon esculentum] GI:170480; contains Pfam profile PF03181: BURP domain
EDIT_29sep04_0926	no_hits_found---------
EDIT_29sep04_0927	no_hits_found---------
EDIT_29sep04_0928	At5g40080.168418.m04862 60S ribosomal protein-related contains weak similarity to 60S ribosomal protein L27, mitochondrial precursor (YmL27) (Swiss-Prot:P36526) [Saccharomyces cerevisiae]
EDIT_29sep04_0929	no_hits_found---------
EDIT_29sep04_0930	At5g04800.268418.m00499 40S ribosomal protein S17 (RPS17D) 40S ribosomal protein S17, Lycopersicon esculentum, EMBL:AF161704
EDIT_29sep04_0932	At5g14050.168418.m01644 transducin family protein / WD-40 repeat family protein contains 4 WD-40 repeats (PF00400); similar to unknown protein (ref|NP_057085.1)
EDIT_29sep04_0935	At3g52580.168416.m05790 40S ribosomal protein S14 (RPS14C) ribosomal protein S14 -Zea mays,PIR2:A30097
EDIT_29sep04_0936	At1g10200.168414.m01150 transcription factor LIM, putative strong similarity to transcription factor Ntlim1 [Nicotiana tabacum] GI:5689136, LIM domain protein WLIM-1 [Helianthus annuus] GI:5070280; contains Pfam profile PF00412: LIM domain
EDIT_29sep04_0937	AtCg00820rps19 ribosomal protein S19
EDIT_29sep04_0938	At4g36630.268417.m05198 expressed protein
EDIT_29sep04_0940	At4g23920.168417.m03440 UDP-glucose 4-epimerase, putative / UDP-galactose 4-epimerase, putative / Galactowaldenase, putative similar to UDP-galactose 4-epimerase from Arabidopsis thaliana SP|Q42605, Cyamopsis tetragonoloba GI:3021357 [AJ005082]
EDIT_29sep04_0941	At1g79720.168414.m09298 aspartyl protease family protein contains Pfam domain, PF00026: eukaryotic aspartyl protease
EDIT_29sep04_0942	At1g29840.168414.m03647 esterase/lipase/thioesterase family protein low similarity to cinnamoyl ester hydrolase CinI [Butyrivibrio fibrisolvens] GI:1622732; contains Interpro entry IPR000379
EDIT_29sep04_0943	At4g38570.168417.m05460 CDP-diacylglycerol--inositol 3-phosphatidyltransferase, putative / phosphatidylinositol synthase, putative similar to phosphatidylinositol synthase (PIS1) - Arabidopsis thaliana, PID:e1313354 [gi:3367632]
EDIT_29sep04_0945	no_hits_found---------
EDIT_29sep04_0946	no_hits_found---------
EDIT_29sep04_0947	At2g20820.168415.m02450 expressed protein .
EDIT_29sep04_0948	At3g22890.168416.m02885 sulfate adenylyltransferase 1 / ATP-sulfurylase 1 (APS1) nearly identical to ATP sulfurylase (APS1) [Arabidopsis thaliana] GI:6606509
EDIT_29sep04_0950	At2g21520.168415.m02561 SEC14 cytosolic factor, putative / phosphoglyceride transfer protein, putative contains Pfam PF00650 : CRAL/TRIO domain; contains Pfam PF03765 : CRAL/TRIO, N-terminus; similar to phosphatidylinositol transfer-like protein IV (GI:14486707) [Lotus japonicus]
EDIT_29sep04_0951	At3g05870.168416.m00660 zinc finger (C3HC4-type RING finger) family protein contains Pfam profile: PF00097 zinc finger, C3HC4 type (RING finger)
EDIT_29sep04_0952	At3g07050.168416.m00837 GTP-binding family protein contains Pfam domain, PF01926: GTPase of unknown function
EDIT_29sep04_0953	At4g32070.168417.m04564 octicosapeptide/Phox/Bem1p (PB1) domain-containing protein / tetratricopeptide repeat (TPR)-containing protein similar to SP|Q99614 Tetratricopeptide repeat protein 1 {Homo sapiens}; contains Pfam profiles PF00564: PB1 domain, PF00515: TPR Domain
EDIT_29sep04_0954	At3g63310.168416.m07121 expressed protein low similarity to N-methyl-D-aspartate receptor-associated protein [Drosophila melanogaster] GI:567104; contains Pfam profile PF01027: Uncharacterized protein family UPF0005
EDIT_29sep04_0955	At4g01100.168417.m00148 mitochondrial substrate carrier family protein contains Pfam profile: PF00153 mitochondrial carrier protein
EDIT_29sep04_0956	At1g15780.168414.m01893 expressed protein
EDIT_29sep04_0957	At4g12290.168417.m01947 copper amine oxidase, putative similar to copper amine oxidase [Cicer arietinum] gi|3819099|emb|CAA08855
EDIT_29sep04_0958	At4g21860.168417.m03161 methionine sulfoxide reductase domain-containing protein / SeIR domain-containing protein low similarity to pilin-like transcription factor [Homo sapiens] GI:5059062, SP|P14930 Peptide methionine sulfoxide reductase msrA/msrB (EC 1.8.4.6) {Neisseria gonorrhoeae}; contains Pfam profile PF01641: SelR domain
EDIT_29sep04_0959	At5g60990.168418.m07651 DEAD/DEAH box helicase, putative (RH10) probable replication protein A1, Oryza sativa, EMBL:AF009179
EDIT_29sep04_0960	At4g04955.168417.m00720 amidohydrolase family protein similar to SP|P32375 Allantoinase (EC 3.5.2.5) {Saccharomyces cerevisiae}; contains Pfam profile PF01979: Amidohydrolase family
EDIT_29sep04_0961	At3g58730.168416.m06546 vacuolar ATP synthase subunit D (VATD) / V-ATPase D subunit / vacuolar proton pump D subunit (VATPD) identical to Vacuolar ATP synthase subunit D (EC 3.6.3.14) (V-ATPase D subunit) (Vacuolar proton pump D subunit) (Swiss-Prot:Q9XGM1) [Arabidopsis thaliana]
EDIT_29sep04_0962	At5g51120.168418.m06339 polyadenylate-binding protein, putative / PABP, putative contains similarity to poly(A)-binding protein II [Mus musculus] GI:2351846; contains InterPro entry IPR000504: RNA-binding region RNP-1 (RNA recognition motif) (RRM)
EDIT_29sep04_0965	At1g22540.168414.m02815 proton-dependent oligopeptide transport (POT) family protein contains Pfam profile: PF00854 POT family
EDIT_29sep04_0966	At2g28105.168415.m03414 expressed protein
EDIT_29sep04_0967	At4g39880.168417.m05650 ribosomal protein L23 family protein contains Pfam profile PF00276: ribosomal protein L23
EDIT_29sep04_0968	At2g24940.168415.m02982 cytochrome b5 domain-containing protein similar to SP|P70580 Membrane associated progesterone receptor component 1 {Rattus norvegicus}; contains Pfam profile PF00173: Heme/Steroid binding domain
EDIT_29sep04_0970	At1g63780.168414.m07218 brix domain-containing protein contains Pfam domain, PF04427: Brix domain
EDIT_29sep04_0972	At5g57870.268418.m07239 eukaryotic translation initiation factor 4F, putative / eIF-4F, putative similar to SP|Q03387 Eukaryotic initiation factor (iso)4F subunit P82-34 (eIF-(iso)4F P82-34) {Triticum aestivum}; contains Pfam profiles PF02854: MIF4G domain, PF02847: MA3 domain
EDIT_29sep04_0973	no_hits_found---------
EDIT_29sep04_0974	At1g32230.268414.m03965 WWE domain-containing protein / ceo protein, putative (CEO) contains Pfam domain, PF02825: WWE domain; identical to cDNA for ceo protein (ceo gene) GI:11044956
EDIT_29sep04_0975	At3g12110.168416.m01507 actin 11 (ACT11) identical to SP|P53496 Actin 11 {Arabidopsis thaliana}
EDIT_29sep04_0976	At5g19280.168418.m02298 kinase associated protein phosphatase (KAPP) identical to Kinase associated protein phosphatase (SP:P46014) [Arabidopsis thaliana]; contains Pfam PF00481: Protein phosphatase 2C domain; contains Pfam PF00498: FHA domain
EDIT_29sep04_0978	At5g10780.168418.m01253 expressed protein HSPC184, Homo sapiens, EMBL:AF151018
EDIT_29sep04_0980	At5g58470.268418.m07323 zinc finger (Ran-binding) family protein weak similarity to SP|Q01844 RNA-binding protein EWS (EWS oncogene) (Ewing sarcoma breakpoint region 1 protein) {Homo sapiens}; contains Pfam profiles PF00076: RNA recognition motif. (a.k.a. RRM, RBD, or RNP domain), PF00641: Zn-finger in Ran binding protein and others
EDIT_29sep04_0982	At4g27090.168417.m03894 60S ribosomal protein L14 (RPL14B) ribosomal protein L14 - Human,PIR3:JC5954
EDIT_29sep04_0983	At5g28900.168418.m03562 calcium-binding EF hand family protein contains Pfam profile: PF00036 EF hand
EDIT_29sep04_0985	At4g18440.168417.m02736 adenylosuccinate lyase, putative / adenylosuccinase, putative similar to SP|P25739 Adenylosuccinate lyase (EC 4.3.2.2) (Adenylosuccinase) {Escherichia coli}; contains Pfam profile PF00206: Lyase
EDIT_29sep04_0986	no_hits_found---------
EDIT_29sep04_0987	no_hits_found---------
EDIT_29sep04_0988	At5g18610.168418.m02203 protein kinase family protein contains eukaryotic protein kinase domain, PROSITE:PS00107
EDIT_29sep04_0989	At1g70780.168414.m08160 expressed protein
EDIT_29sep04_0990	At4g39170.168417.m05547 SEC14 cytosolic factor, putative / phosphoglyceride transfer protein, putative similar to phosphatidylinositol transfer-like protein IV (GI:14486707) [Lotus japonicus] and phosphatidylinositol-phosphatidylcholine transfer protein SEC14, Yarrowia lipolytica, PIR2:S43745;contains Pfam PF00650 : CRAL/TRIO domain; contains Pfam PF03765 : CRAL/TRIO, N-terminus
EDIT_29sep04_0992	At5g20000.168418.m02380 26S proteasome AAA-ATPase subunit, putative almost identical to 26S proteasome AAA-ATPase subunit RPT6a GI:6652888 from [Arabidopsis thaliana]; almost identical to a member of conserved Sug1 CAD family AtSUG1 GI:13537115 from [Arabidopsis thaliana]
EDIT_29sep04_0993	At4g04930.168417.m00717 fatty acid desaturase family protein similar to D. melanogaster Des-1 protein, GenBank accession number X94180; contains Pfam profile PF00487 Fatty acid desaturase domain
EDIT_29sep04_0994	At3g11400.168416.m01390 eukaryotic translation initiation factor 3G / eIF3g nearly identical to eukaryotic translation initiation factor 3g [Arabidopsis thaliana] GI:12407751
EDIT_29sep04_0995	At4g37430.168417.m05298 cytochrome P450 81F1 (CYP81F1) (CYP91A2) identical to cytochrome P450 81F1 (91A2) (SP:O65790) [Arabidopsis thaliana]
EDIT_29sep04_0997	At5g10160.168418.m01176 beta-hydroxyacyl-ACP dehydratase, putative similar to beta-hydroxyacyl-ACP dehydratase from Toxoplasma gondii [GI:3850997]; contains Pfam profile PF01377 Thioester dehydratase
EDIT_29sep04_0998	At4g00400.168417.m00054 phospholipid/glycerol acyltransferase family protein
EDIT_29sep04_0999	At1g69770.168414.m08028 chromomethylase 3 (CMT3) nearly identical to chromomethylase CMT3 [Arabidopsis thaliana] GI:14583092, GI:14647157
EDIT_29sep04_1000	At1g27350.168414.m03331 expressed protein contains 1 transmembrane domain; similar to ribosome associated membrane protein RAMP4 GI:4585827 [Rattus norvegicus]; similar to ESTs gb|T20610 and gb|AA586199
EDIT_29sep04_1001	no_hits_found---------
EDIT_29sep04_1004	no_hits_found---------
EDIT_29sep04_1005	no_hits_found---------
EDIT_29sep04_1006	At3g53750.168416.m05938 actin 3 (ACT3) identical to SP|P53493 Actin 3 {Arabidopsis thaliana}; supported by full-length cDNA: Ceres: 19581.
EDIT_29sep04_1007	At1g55740.168414.m06382 alkaline alpha galactosidase, putative similar to alkaline alpha galactosidase I [Cucumis melo] GI:29838629; contains Pfam profile PF05691: Raffinose synthase or seed imbibition protein Sip1
EDIT_29sep04_1009	no_hits_found---------
EDIT_29sep04_1010	At3g29250.168416.m03670 short-chain dehydrogenase/reductase (SDR) family protein similar to 3-beta-hydroxysteroiddehydrogenase GI:15983819 from [Digitalis lanata]; contains Pfam profile: PF00106 short chain dehydrogenase
EDIT_29sep04_1011	no_hits_found---------
EDIT_29sep04_1012	At5g19010.168418.m02258 mitogen-activated protein kinase, putative / MAPK, putative (MPK16) mitogen-activated protein kinase (MAPK)(AtMPK16), PMID:12119167; similar to ATMPK9, Arabidopsis thaliana, EMBL:AB038694
EDIT_29sep04_1013	At4g34450.168417.m04896 coatomer gamma-2 subunit, putative / gamma-2 coat protein, putative / gamma-2 COP, putative similar to SP|Q9UBF2 Coatomer gamma-2 subunit (Gamma-2 coat protein) (Gamma-2 COP) {Homo sapiens}; contains Pfam profile: PF01602 Adaptin N terminal region
EDIT_29sep04_1014	At5g24850.168418.m02938 cryptochrome dash (CRYD) nearly identical to cryptochrome dash [Arabidopsis thaliana] GI:28971609; similar to Deoxyribodipyrimidine photolyase (DNA photolyase) (Photoreactivating enzyme)(SP:Q55081){Synechocystis sp.}
EDIT_29sep04_1016	At5g47750.168418.m05899 protein kinase, putative similar to protein kinase G11A [Oryza sativa] SWISS-PROT:P47997
EDIT_29sep04_1017	no_hits_found---------
EDIT_29sep04_1018	At1g13170.168414.m01527 oxysterol-binding family protein similar to SP|P16258 Oxysterol-binding protein 1 {Oryctolagus cuniculus}; contains Pfam profiles PF00169: PH domain, PF01237: Oxysterol-binding protein
EDIT_29sep04_1019	At4g24530.168417.m03516 expressed protein contains Pfam PF03138: Plant protein family. The function of this family of plant proteins is unknown; previously annotated as 'PsRT17-1 like protein' based on similarity to PsRT17-1 (GP:1778376) [Pisum sativum] which was based upon similarity to axi 1 protein (GB:X80301) (GI:559920) from [Nicotiana tabacum], which, due to scienitific fraud was retracted.…
EDIT_29sep04_1020	At2g27770.168415.m03365 expressed protein
EDIT_29sep04_1022	At1g09210.168414.m01028 calreticulin 2 (CRT2) identical to SP|Q38858 Calreticulin 2 precursor {Arabidopsis thaliana}
EDIT_29sep04_1023	At3g07590.168416.m00909 small nuclear ribonucleoprotein D1, putative / snRNP core protein D1, putative / Sm protein D1, putative similar to SWISS-PROT:SP|P13641 small nuclear ribonucleoprotein Sm D1 (snRNP core protein D1, Sm-D1, Sm-D autoantigen)[Mouse]
EDIT_29sep04_1024	At2g16760.168415.m01922 expressed protein
EDIT_29sep04_1025	At1g55130.168414.m06296 endomembrane protein 70, putative similar to multispanning membrane protein GI:2276460 from [Homo sapiens]
EDIT_29sep04_1027	At2g19070.168415.m02227 transferase family protein similar to anthranilate N-hydroxycinnamoyl/benzoyltransferase from Dianthus caryophyllus [gi:2239091]; contains Pfam profile PF02458: Transferase family
EDIT_29sep04_1029	At3g11710.168416.m01435 lysyl-tRNA synthetase, putative / lysine--tRNA ligase, putative similar to SP|Q43776 Lysyl-tRNA synthetase (EC 6.1.1.6) (Lysine--tRNA ligase) {Lycopersicon esculentum}; contains Pfam profile PF00152: tRNA synthetases class II (D, K and N)
EDIT_29sep04_1030	no_hits_found---------
EDIT_29sep04_1031	no_hits_found---------
EDIT_29sep04_1032	At3g52300.168416.m05748 ATP synthase D chain-related contains weak similarity to ATP synthase D chain, mitochondrial (EC 3.6.3.14) (Swiss-Prot:P31399) [Rattus norvegicus]
EDIT_29sep04_1033	At1g13570.168414.m01591 F-box family protein contains F-box domain Pfam:PF00646 ; similar to SKP1 interacting partner 2 (SKIP2) TIGR_Ath1:At5g67250
EDIT_29sep04_1034	At3g02780.168416.m00270 isopentenyl-diphosphate delta-isomerase II / isopentenyl diphosphate:dimethylallyl diphosphate isomerase II (IPP2) identical to isopentenyl diphosphate:dimethylallyl diphosphate isomerase (IPP2) GB:U49259 [Arabidopsis thaliana]
EDIT_29sep04_1036	At2g15230.168415.m01737 lipase family protein similar to SP|P07098 Triacylglycerol lipase, gastric precursor (EC 3.1.1.3) {Homo sapiens}; contains Pfam profile PF04083: ab-hydrolase associated lipase region
EDIT_29sep04_1037	At5g01350.168418.m00048 expressed protein
EDIT_29sep04_1039	At2g23090.168415.m02753 expressed protein
EDIT_29sep04_1040	At5g37340.168418.m04484 zinc finger (ZPR1-type) family protein contains similarity to zinc-finger protein ZPR1 (Zinc finger protein 259) [Mus musculus] SWISS-PROT:Q62384
EDIT_29sep04_1041	no_hits_found---------
EDIT_29sep04_1042	At1g13160.168414.m01526 SDA1 family protein contains Pfam PF05285: SDA1 domain; similar to mystery 45A (GI:16797816){Drosophila melanogaster}
EDIT_29sep04_1043	At3g18080.168416.m02299 glycosyl hydrolase family 1 protein contains Pfam PF00232 : Glycosyl hydrolase family 1 domain; TIGRFAM TIGR01233: 6-phospho-beta-galactosidase; similar to beta-glucosidase BGQ60 precursor GB:A57512 [Hordeum vulgare]; similar to beta-mannosidase enzyme (GI:17226270) [Lycopersicon esculentum]
EDIT_29sep04_1044	At1g75670.268414.m08791 expressed protein similar to DNA-dependent RNA polymerase 19 kDa polypeptide (EC 2.7.7.6) (A43) (Swiss-Prot:O43036) [Schizosaccharomyces pombe]
EDIT_29sep04_1045	At5g62575.168418.m07853 expressed protein
EDIT_29sep04_1046	At2g04400.168415.m00444 indole-3-glycerol phosphate synthase (IGPS) nearly identical to SP|P49572
EDIT_29sep04_1047	At1g01170.168414.m00028 ozone-responsive stress-related protein, putative similar to stress-related ozone-induced protein AtOZI1 (GI:790583) [Arabidopsis thaliana]; contains 1 predicted transmembrane domain;
EDIT_29sep04_1048	At1g07830.168414.m00849 ribosomal protein L29 family protein similar to GB:CAA83057 from [Saccharomyces cerevisiae]
EDIT_29sep04_1049	At3g54960.168416.m06094 thioredoxin family protein similar to protein disulfide isomerase GI:5902592 from [Volvox carteri f. nagariensis], GI:2708314 from Chlamydomonas reinhardtii; contains Pfam profile: PF00085 Thioredoxin
EDIT_29sep04_1051	At1g04510.168414.m00442 transducin family protein / WD-40 repeat family protein contains 6 WD-40 repeats (PF00400); similar to cell cycle control protein cwf8 (SP:O14011) [Schizosaccharomyces pombe (Fission yeast)]
EDIT_29sep04_1052	At5g26670.168418.m03172 pectinacetylesterase, putative similar to pectinacetylesterase precursor GI:1431629 from [Vigna radiata]
EDIT_29sep04_1053	At3g04730.168416.m00509 auxin-responsive protein / indoleacetic acid-induced protein 16 (IAA16) identical to SP|O24407 Auxin-responsive protein IAA16 (Indoleacetic acid-induced protein 16) {Arabidopsis thaliana}
EDIT_29sep04_1054	At4g20410.168417.m02979 gamma-soluble NSF attachment protein / gamma-SNAP identical to gamma-soluble NSF attachment protein; gamma-SNAP [Arabidopsis thaliana] GI:6013206
EDIT_29sep04_1055	At3g20500.168416.m02596 calcineurin-like phosphoesterase family protein contains Pfam profile: PF00149 calcineurin-like phosphoesterase
EDIT_29sep04_1056	At5g47635.168418.m05881 expressed protein
EDIT_29sep04_1057	At2g04520.168415.m00458 eukaryotic translation initiation factor 1A, putative / eIF-1A, putative / eIF-4C, putative strong similarity to translation initiation factor (eIF-1A) [Beta vulgaris] GI:17977975; contains Pfam profile PF01176: Eukaryotic initiation factor 1A
EDIT_29sep04_1058	At2g27040.168415.m03249 PAZ domain-containing protein / piwi domain-containing protein similar to SP|Q9QZ81 Eukaryotic translation initiation factor 2C 2 {Rattus norvegicus}; contains Pfam profiles PF02171: Piwi domain, PF02170: PAZ domain
EDIT_29sep04_1059	no_hits_found---------
EDIT_29sep04_1060	At4g36690.168417.m05205 U2 snRNP auxiliary factor large subunit, putative similar to U2 snRNP auxiliary factor, large subunit [Nicotiana plumbaginifolia] GI:3850823
EDIT_29sep04_1061	At2g35860.168415.m04403 beta-Ig-H3 domain-containing protein / fasciclin domain-containing protein contains Pfam profile PF02469: Fasciclin domain
EDIT_29sep04_1062	At1g74920.168414.m08691 betaine-aldehyde dehydrogenase, putative identical to betaine-aldehyde dehydrogenase, chloroplast precursor (BADH) [Arabidopsis thaliana] SWISS-PROT:Q9S795; strong similarity to betaine aldehyde dehydrogenase [Amaranthus hypochondriacus] GI:2388710
EDIT_29sep04_1064	no_hits_found---------
EDIT_29sep04_1067	At5g65760.168418.m08275 serine carboxypeptidase S28 family protein similar to SP|P42785 Lysosomal Pro-X carboxypeptidase precursor (EC 3.4.16.2) (Prolylcarboxypeptidase) (PRCP) (Proline carboxypeptidase) {Homo sapiens}; contains Pfam profile PF05577: Serine carboxypeptidase S28
EDIT_29sep04_1068	no_hits_found---------
EDIT_29sep04_1069	no_hits_found---------
EDIT_29sep04_1070	At5g40370.168418.m04897 glutaredoxin, putative similar to glutaredoxin [Ricinus communis] SWISS-PROT:P55143
EDIT_29sep04_1072	At5g61310.268418.m07694 cytochrome c oxidase subunit Vc, putative / COX5C, putative similar to cytochrome c oxidase subunit 5c [Helianthus annuus] GI:18409602; contains Pfam profile PF05799: Cytochrome c oxidase subunit Vc (COX5C)
EDIT_29sep04_1073	no_hits_found---------
EDIT_29sep04_1075	At2g35680.168415.m04376 dual specificity protein phosphatase family protein contains Pfam profile: PF00782 dual specificity phosphatase, catalytic domain
EDIT_29sep04_1076	At2g46800.268415.m05840 zinc transporter (ZAT) identical to zinc transporter ZAT [Arabidopsis thaliana] gi|4206640|gb|AAD11757; member of the cation diffusion facilitator (CDF) family, or cation efflux (CE) family, PMID:11500563
EDIT_29sep04_1077	At5g13870.168418.m01621 xyloglucan:xyloglucosyl transferase / xyloglucan endotransglycosylase / endo-xyloglucan transferase (EXGT-A4) identical to endoxyloglucan transferase EXGT-A4 GI:5533315 from [Arabidopsis thaliana]
EDIT_29sep04_1079	no_hits_found---------
EDIT_29sep04_1080	no_hits_found---------
EDIT_29sep04_1082	At5g49830.168418.m06171 expressed protein
EDIT_29sep04_1084	At1g56110.168414.m06443 nucleolar protein Nop56, putative similar to XNop56 protein [Xenopus laevis] GI:14799394; contains Pfam profile PF01798: Putative snoRNA binding domain
EDIT_29sep04_1085	At4g28088.168417.m04029 hydrophobic protein, putative / low temperature and salt responsive protein, putative similar to Hydrophobic protein RCI2A (Low temperature and salt responsive protein LTI6A) GI:15214251
EDIT_29sep04_1086	At1g65870.168414.m07474 disease resistance-responsive family protein similar to dirigent protein [Forsythia x intermedia] gi|6694693|gb|AAF25357; similar to disease resistance response protein 206-d [Pisum sativum] gi|508844|gb|AAB18669
EDIT_29sep04_1087	At2g18280.168415.m02131 tubby-like protein 2 (TULP2) identical to tubby-like protein 2 (GI:27372512) {Arabidopsis thaliana}; similar to phosphodiesterase (GI:467578) [Mus musculus]; similar to Tubby related protein 2 (Tubby-like protein 2) (P4-6 protein) (Fragment) (SP:P46686) [Mus musculus]; contains Pfam profile: PF01167: Tub family; contains Pfam PF00646: F-box domain
EDIT_29sep04_1088	no_hits_found---------
EDIT_29sep04_1089	At4g05460.168417.m00828 F-box family protein (FBL20) contains similarity to N7 protein GI:3273101 from [Medicago truncatula]
EDIT_29sep04_1091	At1g60780.168414.m06842 clathrin adaptor complexes medium subunit family protein contains Pfam profile: PF00928 adaptor complexes medium subunit family
EDIT_29sep04_1092	At1g18500.168414.m02309 2-isopropylmalate synthase, putative strong similarity to 2-isopropylmalate synthase (IMS1) [Arabidopsis thaliana] GI:12330687; contains Pfam profile PF00682: HMGL-like
EDIT_29sep04_1093	At2g45300.168415.m05638 3-phosphoshikimate 1-carboxyvinyltransferase / 5-enolpyruvylshikimate-3-phosphate / EPSP synthase nearly identical to SP|P05466
EDIT_29sep04_1094	At3g13990.168416.m01766 hydroxyproline-rich glycoprotein family protein
EDIT_29sep04_1096	no_hits_found---------
EDIT_29sep04_1097	At5g23250.168418.m02720 succinyl-CoA ligase [GDP-forming] alpha-chain, mitochondrial, putative / succinyl-CoA synthetase, alpha chain, putative / SCS-alpha, putative similar to SP|P36967 Succinyl-CoA ligase [GDP-forming] alpha-chain, mitochondrial precursor (EC 6.2.1.4) (Succinyl-CoA synthetase, alpha chain) (SCS-alpha) {Dictyostelium discoideum}; contains Pfam profiles PF00549: CoA-ligase, PF026…
EDIT_29sep04_1098	At1g32400.268414.m03998 senescence-associated family protein contains Pfam profile PF00335: Tetraspanin family
EDIT_29sep04_1099	no_hits_found---------
EDIT_29sep04_1100	At3g45710.168416.m04940 proton-dependent oligopeptide transport (POT) family protein contains Pfam profile: PF00854 POT family
EDIT_29sep04_1101	no_hits_found---------
EDIT_29sep04_1102	At1g70830.268414.m08171 Bet v I allergen family protein similar to Csf-2 [Cucumis sativus][GI:5762258][J Am Soc Hortic Sci 124, 136-139 (1999)] ; contains Pfam profile PF00407: Pathogenesis-related protein Bet v I family
EDIT_29sep04_1103	At5g14240.168418.m01664 expressed protein
EDIT_29sep04_1104	At1g52300.168414.m05901 60S ribosomal protein L37 (RPL37B) similar to SP:Q43292 from [Arabidopsis thaliana]
EDIT_29sep04_1105	At4g03020.168417.m00410 transducin family protein / WD-40 repeat family protein contains 6 WD-40 repeats (PF00400); similar to L. erythrorhizon LEC14B, GenBank accession number Q40153
EDIT_29sep04_1106	At3g45780.168416.m04953 protein kinase / nonphototropic hypocotyl protein 1 (NPH1) / phototropin identical to SP|O48963 Nonphototropic hypocotyl protein 1 (EC 2.7.1.37) (Phototropin) {Arabidopsis thaliana}, cDNA nonphototropic hypocotyl 1 (NPH1) GI:2832240; contains Pfam profiles PF00069:Protein kinase domain and PF00785:PAC motif
EDIT_29sep04_1107	At1g56450.168414.m06492 20S proteasome beta subunit G1 (PBG1) (PRCH) identical to 20S proteasome beta subunit (PBG1) GI:3421123 [Arabidopsis thaliana]; identical to cDNA proteasome subunit prch GI:2511597
EDIT_29sep04_1108	At3g60360.168416.m06751 expressed protein
EDIT_29sep04_1109	no_hits_found---------
EDIT_29sep04_1110	At1g26550.168414.m03235 peptidyl-prolyl cis-trans isomerase PPIC-type family protein similar to SP|Q9Y237 Peptidyl-prolyl cis-trans isomerase NIMA-interacting 4 (EC 5.2.1.8) (Rotamase Pin4) (PPIase Pin4) (Parvulin 14) {Homo sapiens}; contains Pfam profile PF00639: PPIC-type PPIASE domain
EDIT_29sep04_1111	At5g26220.168418.m03121 ChaC-like family protein contains Pfam profile: PF04752 ChaC-like protein
EDIT_29sep04_1112	no_hits_found---------
EDIT_29sep04_1113	At2g20900.368415.m02465 diacylglycerol kinase, putative contains INTERPRO domain, IPR001206, DAG-kinase catalytic domain
EDIT_29sep04_1114	no_hits_found---------
EDIT_29sep04_1115	At5g38660.168418.m04675 expressed protein similar to unknown protein (pir||S75762)
EDIT_29sep04_1116	At1g18720.168414.m02335 expressed protein similar to YGL010w-like protein GI:2982301 from [Picea mariana]
EDIT_29sep04_1117	At5g65830.168418.m08284 leucine-rich repeat family protein contains leucine rich-repeat domains Pfam:PF00560, INTERPRO:IPR001611; contains similarity to receptor protein kinase-like protein
EDIT_29sep04_1120	At2g14740.268415.m01663 vacuolar sorting receptor, putative nearly identical to vacuolar sorting receptor homolog [Arabidopsis thaliana] GI:1737220; contains a calcium-binding EGF-like domain signature
EDIT_29sep04_1121	At1g27090.168414.m03302 glycine-rich protein
EDIT_29sep04_1122	At5g11720.168418.m01369 alpha-glucosidase 1 (AGLU1) identical to alpha-glucosidase 1 [Arabidopsis thaliana] GI:2323344
EDIT_29sep04_1123	At1g05460.168414.m00555 RNA helicase SDE3 (SDE3) identical to RNA helicase SDE3 [Arabidopsis thaliana] GI:13811296
EDIT_29sep04_1126	At1g71690.168414.m08273 expressed protein contains Pfam profile PF04669: Protein of unknown function (DUF579)
EDIT_29sep04_1127	At5g10770.168418.m01252 chloroplast nucleoid DNA-binding protein, putative similar to CND41, chloroplast nucleoid DNA binding protein [Nicotiana tabacum] GI:2541876; contains Pfam profile PF00026: Eukaryotic aspartyl protease
EDIT_29sep04_1128	At1g55860.168414.m06406 ubiquitin-protein ligase 1 (UPL1) nearly identical to ubiquitin-protein ligase 1 [Arabidopsis thaliana] GI:7108521; E3, HECT-domain protein family; similar to GI:7108521, GB:AAF36454 from [Arabidopsis thaliana]
EDIT_29sep04_1129	no_hits_found---------
EDIT_29sep04_1131	no_hits_found---------
EDIT_29sep04_1133	At5g08060.168418.m00940 expressed protein sigma factor F inhibitor spoIIAB, Bacillus megaterium, PIR:B48402
EDIT_29sep04_1134	At5g25880.168418.m03071 malate oxidoreductase, putative similar to NADP-dependent malic enzyme (EC 1.1.1.40) (NADP-ME) (SP:P12628) {Phaseolus vulgaris}
EDIT_29sep04_1135	no_hits_found---------
EDIT_29sep04_1136	At3g25040.168416.m03129 ER lumen protein retaining receptor, putative / HDEL receptor, putative similar to SP|P35402 ER lumen protein retaining receptor (HDEL receptor) {Arabidopsis thaliana}; contains Pfam profile PF00810: ER lumen protein retaining receptor
EDIT_29sep04_1137	At2g33840.168415.m04153 tRNA synthetase class I (W and Y) family protein similar to SP|P54577 Tyrosyl-tRNA synthetase (EC 6.1.1.1) (Tyrosyl--tRNA ligase) (TyrRS) {Homo sapiens}; contains Pfam profile PF00579: tRNA synthetases class I (W and Y)
EDIT_29sep04_1138	At1g50920.168414.m05725 GTP-binding protein-related similar to GTP-binding protein SP:Q99ME9 from [Mus musculus]
EDIT_29sep04_1139	At1g67060.168414.m07626 expressed protein
EDIT_29sep04_1140	At4g22330.168417.m03228 alkaline phytoceramidase family / aPHC family contains Pfam profile: PF05875: alkaline phytoceramidase (aPHC)
EDIT_29sep04_1141	At5g62000.368418.m07784 transcriptional factor B3 family protein / auxin-responsive factor, putative (ARF1) contains Pfam profile: PF02362 B3 DNA binding domain; identical to cDNA ARF1 (auxin response factor) binding protein GI:2245393
EDIT_29sep04_1142	no_hits_found---------
EDIT_29sep04_1143	At3g16370.168416.m02071 GDSL-motif lipase/hydrolase family protein similar to family II lipases EXL3 GI:15054386, EXL1 GI:15054382, EXL2 GI:15054384 from [Arabidopsis thaliana]; contains Pfam profile: PF00657 Lipase Acylhydrolase with GDSL-like motif
EDIT_29sep04_1144	At5g09530.168418.m01103 hydroxyproline-rich glycoprotein family protein contains proline-rich extensin domains, INTERPRO:IPR002965
EDIT_29sep04_1145	At1g60730.168414.m06836 aldo/keto reductase family protein contains Pfam profile PF00248: oxidoreductase, aldo/keto reductase family
EDIT_29sep04_1146	At1g73030.168414.m08445 SNF7 family protein contains Pfam domain, PF03357: SNF7 family
EDIT_29sep04_1147	At4g25250.168417.m03633 invertase/pectin methylesterase inhibitor family protein similar to pectinesterase from Arabidopsis thaliana SP|Q42534, Lycopersicon esculentum SP|Q43143; contains Pfam profile PF04043: Plant invertase/pectin methylesterase inhibitor
EDIT_29sep04_1148	no_hits_found---------
EDIT_29sep04_1151	no_hits_found---------
EDIT_29sep04_1152	At5g18150.168418.m02131 expressed protein similar to unknown protein (emb|CAB87627.1)
EDIT_29sep04_1153	At4g19880.168417.m02914 glutathione S-transferase-related contains weak hit to Pfam profile PF00043: Glutathione S-transferase, C-terminal domain
EDIT_29sep04_1154	no_hits_found---------
EDIT_29sep04_1155	At4g26630.168417.m03837 expressed protein
EDIT_29sep04_1156	At1g13580.168414.m01592 longevity-assurance (LAG1) family protein similar to Alternaria stem canker resistance protein (ASC1) [Lycopersicon esculentum] GI:7688742; contains Pfam profile PF03798: Longevity-assurance protein (LAG1)
EDIT_29sep04_1157	At4g13510.168417.m02107 ammonium transporter 1, member 1 (AMT1.1) identical to SP|P54144 High affinity ammonium transporter (AtAMT1;1) {Arabidopsis thaliana}
EDIT_29sep04_1158	At4g22120.168417.m03198 early-responsive to dehydration protein-related / ERD protein-related similar to ERD4 protein (early-responsive to dehydration stress) [Arabidopsis thaliana] GI:15375406; contains Pfam profile PF02714: Domain of unknown function DUF221
EDIT_29sep04_1160	no_hits_found---------
EDIT_29sep04_1161	At1g61580.168414.m06939 60S ribosomal protein L3 (RPL3B) identical to ribosomal protein GI:806279 from [Arabidopsis thaliana]
EDIT_29sep04_1162	no_hits_found---------
EDIT_29sep04_1163	At1g76680.168414.m08922 12-oxophytodienoate reductase (OPR1) identical to 12-oxophytodienoate reductase OPR1 GB:AAC78440 [Arabidopsis thaliana]
EDIT_29sep04_1164	At1g36050.168414.m04479 expressed protein
EDIT_29sep04_1165	At5g11200.168418.m01309 DEAD/DEAH box helicase, putative
EDIT_29sep04_1166	no_hits_found---------
EDIT_29sep04_1171	no_hits_found---------
EDIT_29sep04_1172	At2g17695.168415.m02049 expressed protein
EDIT_29sep04_1173	At2g18900.168415.m02205 transducin family protein / WD-40 repeat family protein contains 5 WD-40 repeats (PF00400); related to LACK protective antigen (GI:13625467) [Leishmania donovani]
EDIT_29sep04_1174	At3g60270.168416.m06737 uclacyanin, putative similar to uclacyanin 3 GI:3395770 from [Arabidopsis thaliana]; contains Pfam profile PF02298: Plastocyanin-like domain
EDIT_29sep04_1175	At2g22125.168415.m02628 C2 domain-containing protein contains Pfam profile PF00168: C2 domain
EDIT_29sep04_1176	At5g24850.168418.m02938 cryptochrome dash (CRYD) nearly identical to cryptochrome dash [Arabidopsis thaliana] GI:28971609; similar to Deoxyribodipyrimidine photolyase (DNA photolyase) (Photoreactivating enzyme)(SP:Q55081){Synechocystis sp.}
EDIT_29sep04_1177	At3g03100.168416.m00306 NADH:ubiquinone oxidoreductase family protein contains Pfam PF05071: NADH:ubiquinone oxidoreductase 17.2 kD subunit; similar to ethylene-regulated ER6 protein (GI:5669654) [Lycopersicon esculentum]; identical to Probable NADH-ubiquinone oxidoreductase subunit B17.2 (EC 1.6.5.3) (EC 1.6.99.3) (Complex I-B17.2) (CI-B17.2) (Swiss-Prot:Q9M9M9) [Arabidopsis thaliana]
EDIT_29sep04_1178	no_hits_found---------
EDIT_29sep04_1179	At3g21630.168416.m02728 protein kinase family protein contains protein kinase domain, Pfam:PF00069
EDIT_29sep04_1182	At3g03620.168416.m00365 MATE efflux family protein similar to ripening regulated protein DDTFR18 [Lycopersicon esculentum] GI:12231296
EDIT_29sep04_1183	At1g69030.168414.m07898 BSD domain-containing protein contains Pfam profile PF03909: BSD domain
EDIT_29sep04_1185	At4g25550.168417.m03683 expressed protein
EDIT_29sep04_1187	At1g70330.168414.m08091 equilibrative nucleoside transporter family protein contains similarity to SWISS-PROT:Q14542 equilibrative nucleoside transporter 2 (Equilibrative nitrobenzylmercaptopurine riboside-insensitive nucleoside transporter, Equilibrative NBMPR-insensitive nucleoside transporter, Nucleoside transporter, ei-type, 36 kDa nucleolar protein HNP36, Hydrophobic nucleolar protein, 36 kD…
EDIT_29sep04_1188	At3g17210.168416.m02198 stable protein 1-related similar to stable protein 1 (GI:13445204) [Populus tremula] PMID:12376651; similar to pop3 peptide GB:AAC26526 from [Populus balsamifera subsp. trichocarpa X Populus deltoides]
EDIT_29sep04_1189	At2g31040.168415.m03786 ATP synthase protein I -related contains weaks similarity to Swiss-Prot:P08443 ATP synthase protein I [Synechococcus sp.]
EDIT_29sep04_1190	At5g13110.168418.m01502 glucose-6-phosphate 1-dehydrogenase, putative / G6PD, putative similar to SP|Q43839 Glucose-6-phosphate 1-dehydrogenase, chloroplast precursor (EC 1.1.1.49) (G6PD) {Solanum tuberosum}; contains Pfam profiles PF02781: Glucose-6-phosphate dehydrogenase C-terminal, PF00479: Glucose-6-phosphate dehydrogenase NAD binding domain
EDIT_29sep04_1191	At5g51720.168418.m06414 expressed protein
EDIT_29sep04_1192	At3g06810.168416.m00808 acyl-CoA dehydrogenase-related low similarity to acyl-CoA dehydrogenase [Acinetobacter sp. NCIMB9871] GI:14587418; contains Pfam profiles PF01636: Phosphotransferase enzyme family, PF00441: Acyl-CoA dehydrogenase C-terminal domain, PF02770: Acyl-CoA dehydrogenase middle domain
EDIT_29sep04_1193	At1g76490.168414.m08899 3-hydroxy-3-methylglutaryl-CoA reductase 1 / HMG-CoA reductase 1 (HMG1) identical to HMG-CoA reductase 1 [SP|P14891]
EDIT_29sep04_1194	At5g16990.168418.m01990 NADP-dependent oxidoreductase, putative strong similarity to probable NADP-dependent oxidoreductase (zeta-crystallin homolog) P1 [SP|Q39172][gi:886428] and P2 [SP|Q39173][gi:886430], Arabidopsis thaliana
EDIT_29sep04_1195	At1g56700.168414.m06521 pyrrolidone-carboxylate peptidase family protein similar to Pyrrolidone-carboxylate peptidase (5-oxoprolyl- peptidase) (Pyroglutamyl-peptidase I) (PGP-I) (Pyrase). (Swiss-Prot:O73944) [Pyrococcus furiosus]; similar to Pyrrolidone-carboxylate peptidase (5-oxoprolyl- peptidase) (Pyroglutamyl-peptidase I) (PGP-I). (Swiss-Prot:O07883) [Thermococcus litoralis]; contains Pfam PF…
EDIT_29sep04_1196	no_hits_found---------
EDIT_29sep04_1197	At4g34050.168417.m04831 caffeoyl-CoA 3-O-methyltransferase, putative nearly identical to GI:2960356 [Populus balsamifera subsp. trichocarpa], GI:684942 [Medicago sativa subsp. sativa] isoform contains a GT-TG intron which removes an internal segment of the protein.
EDIT_29sep04_1198	At5g60920.168418.m07642 phytochelatin synthetase, putative / COBRA cell expansion protein COB, putative similar to phytochelatin synthetase GI:29570314; similar to GB:AAK56072; identified in Roudier, et al, Plant Phys. (2002) 130:538-548 (PMID:12376623); identical to cDNA putative phytochelatin synthetase GI:3559804; contains Pfam profile PF04833: Phytochelatin synthetase-like conserved region
EDIT_29sep04_1199	At3g57870.168416.m06451 ubiquitin-conjugating enzyme, putative strong similarity to SP|P50550 Ubiquitin-like protein SUMO-1 conjugating enzyme (EC 6.3.2.19) (SUMO- 1-protein ligase) (Ubiquitin carrier protein) (Ubiquitin-conjugating enzyme UbcE2A) {Xenopus laevis}; contains Pfam profile PF00179: Ubiquitin-conjugating enzyme
EDIT_29sep04_1200	At4g30210.168417.m04296 NADPH-cytochrome p450 reductase, putative / NADPH-ferrihemoprotein reductase, putative similar to NADPH-cytochrome P450 oxydoreductase from [Populus balsamifera subsp. trichocarpa x Populus deltoides] GI:13183564, GI:13183566
EDIT_29sep04_1201	At1g62290.168414.m07027 aspartyl protease family protein contains Pfam profiles: PF00026 eukaryotic aspartyl protease, PF03489 surfactant protein B, PF05184 saposin-like type B, region 1
EDIT_29sep04_1202	At5g03510.168418.m00307 zinc finger (C2H2 type) family protein contains Pfam domain, PF00096: Zinc finger, C2H2 type
EDIT_29sep04_1204	At2g05120.168415.m00539 expressed protein
EDIT_29sep04_1205	At5g64220.168418.m08067 calmodulin-binding protein similar to anther ethylene-upregulated calmodulin-binding protein ER1 GI:11612392 from[Nicotiana tabacum]
EDIT_29sep04_1206	At4g25700.168417.m03700 beta-carotene hydroxylase identical to GI:1575296
EDIT_29sep04_1208	At2g38940.168415.m04785 phosphate transporter (PT2) identical to phosphate transporter (AtPT2) [Arabidopsis thaliana] GI:1502430
EDIT_29sep04_1209	no_hits_found---------
EDIT_29sep04_1210	At1g03220.168414.m00300 extracellular dermal glycoprotein, putative / EDGP, putative similar to extracellular dermal glycoprotein EDGP precursor [Daucus carota] GI:285741
EDIT_29sep04_1211	At3g59540.168416.m06645 60S ribosomal protein L38 (RPL38B) 60S RIBOSOMAL PROTEIN L38 - Lycopersicon esculentum, EMBL:X69979
EDIT_29sep04_1212	no_hits_found---------
EDIT_29sep04_1215	no_hits_found---------
EDIT_29sep04_1217	At4g13420.168417.m02095 potassium transporter (HAK5) identical to K+ transporter HAK5 [Arabidopsis thaliana] gi|7108597|gb|AAF36490; similar to high-affinity potassium transporter AtKUP1p [Arabidopsis thaliana] gi|2688979|gb|AAB88901; KUP/HAK/KT Transporter family member, PMID:11500563
EDIT_29sep04_1218	At2g31670.168415.m03866 expressed protein similar to NADH-ubiquinone oxidoreductase B16.6 subunit (EC 1.6.5.3) (EC 1.6.99.3) (Complex I-B16.6) (CI-B16.6) (Gene associated with retinoic-interferon-induced mortality 19 protein) (GRIM-19) (Cell death-regulatory protein GRIM-19) (Swiss-Prot:Q95KV7) [Bos taurus]
EDIT_29sep04_1219	At3g16150.168416.m02039 L-asparaginase, putative / L-asparagine amidohydrolase, putative similar to Swiss-Prot:P30364 L-asparaginase (EC 3.5.1.1) (L-asparagine amidohydrolase) [Lupinus angustifolius]
EDIT_29sep04_1220	At5g22740.168418.m02656 glycosyl transferase family 2 protein similar to beta-(1-3)-glucosyl transferase GB:AAC62210 GI:3687658 from [Bradyrhizobium japonicum], cellulose synthase from Agrobacterium tumeficiens [gi:710492] and Agrobacterium radiobacter [gi:710493]; contains Pfam glycosyl transferase, group 2 family protein domain PF00535
EDIT_29sep04_1221	At3g07760.268416.m00944 expressed protein
EDIT_29sep04_1222	no_hits_found---------
EDIT_29sep04_1223	At3g04400.168416.m00466 60S ribosomal protein L23 (RPL23C) similar to ribosomal protein L17 GB:AAA34113.1 from [Nicotiana tabacum]
EDIT_29sep04_1224	At5g03630.168418.m00322 monodehydroascorbate reductase, putative monodehydroascorbate reductase (NADH), cucumber, PIR:JU0182
EDIT_29sep04_1226	At1g76680.268414.m08923 12-oxophytodienoate reductase (OPR1) identical to 12-oxophytodienoate reductase OPR1 GB:AAC78440 [Arabidopsis thaliana]
EDIT_29sep04_1227	At2g20330.168415.m02374 transducin family protein / WD-40 repeat family protein similar to Transcriptional repressor rco-1 (SP:P78706) [Neurospora crassa]; similar to TUP1(GB:AF079369); contains 6 WD-40 repeats (PF00400)
EDIT_29sep04_1228	no_hits_found---------
EDIT_29sep04_1229	no_hits_found---------
EDIT_29sep04_1230	At2g37570.268415.m04608 expressed protein
EDIT_29sep04_1231	no_hits_found---------
EDIT_29sep04_1232	At2g33220.168415.m04070 expressed protein
EDIT_29sep04_1234	no_hits_found---------
EDIT_29sep04_1236	At5g08040.168418.m00936 expressed protein
EDIT_29sep04_1239	At3g26810.168416.m03354 transport inhibitor response protein, putative E3 ubiquitin ligase SCF complex F-box subunit; similar to transport inhibitor response 1 GI:2352492 from [Arabidopsis thaliana]
EDIT_29sep04_1240	At1g16670.168414.m01996 protein kinase family protein contains protein kinase domain, Pfam:PF00069; similar to receptor-like serine/threonine kinase GI:2465923 from [Arabidopsis thaliana]
EDIT_29sep04_1241	no_hits_found---------
EDIT_29sep04_1242	At5g41600.168418.m05054 reticulon family protein (RTNLB4) weak similarity to Nogo-C protein [Rattus norvegicus] GI:6822251, SP|O95197 Reticulon protein 3 (Neuroendocrine-specific protein-like) {Homo sapiens}; contains Pfam profile PF02453: Reticulon
EDIT_29sep04_1243	At5g62670.168418.m07865 ATPase, plasma membrane-type, putative / proton pump, putative strong similarity to P-type H(+)-transporting ATPase from Nicotiana plumbaginifolia [SP|Q08435, SP|Q08436], Lycopersicon esculentum [GI:5901757, SP|P22180], Solanum tuberosum [GI:435003]; contains InterPro accession IPR001757: ATPase, E1-E2 type
EDIT_29sep04_1244	At5g62740.168418.m07876 band 7 family protein strong similarity to hypersensitive-induced response protein [Zea mays] GI:7716470; contains Pfam profile PF01145: SPFH domain / Band 7 family; supporting cDNA gi|17065547|gb|AY062850.1|
EDIT_29sep04_1245	no_hits_found---------
EDIT_29sep04_1246	At1g05970.168414.m00626 expressed protein
EDIT_29sep04_1249	At5g58430.168418.m07317 exocyst subunit EXO70 family protein leucine zipper-containing protein, Lycopersicon esculentum, PIR:S21495; contains Pfam domain PF03081: Exo70 exocyst complex subunit; similar to rexo70 (GI:2827160) {Rattus norvegicus}
EDIT_29sep04_1250	no_hits_found---------
EDIT_29sep04_1251	At2g45270.168415.m05635 glycoprotease M22 family protein similar to SP|P36175 O-sialoglycoprotein endopeptidase (EC 3.4.24.57) (Glycoprotease) {Pasteurella haemolytica}; contains Pfam profile PF00814: Glycoprotease family
EDIT_29sep04_1252	no_hits_found---------
EDIT_29sep04_1253	At1g08920.168414.m00992 sugar transporter, putative similar to ERD6 protein {Arabidopsis thaliana} GI:3123712, sugar-porter family proteins 1 and 2 [Arabidopsis thaliana] GI:14585699, GI:14585701; contains Pfam profile PF00083: major facilitator superfamily protein
EDIT_29sep04_1254	At4g00090.168417.m00009 transducin family protein / WD-40 repeat family protein similar to Transducin beta-like 2 protein (WS beta-transducin repeats protein) (WS-betaTRP) (Williams-Beuren syndrome chromosome region 13 protein) (SP:Q9Y4P3) {Homo sapiens}
EDIT_29sep04_1255	At5g19440.168418.m02316 cinnamyl-alcohol dehydrogenase, putative (CAD) similar to cinnamyl-alcohol dehydrogenase, Eucalyptus gunnii [GI:1143445], apple tree, PIR:T16995
EDIT_29sep04_1256	At1g47550.168414.m05278 expressed protein
EDIT_29sep04_1257	At2g12400.168415.m01339 expressed protein
EDIT_29sep04_1258	At5g11850.168418.m01385 protein kinase family protein contains Pfam domain, PF00069: Protein kinase domain; identical to cDNA MAP3K delta-1 protein kinase GI:2253009
EDIT_29sep04_1259	no_hits_found---------
EDIT_29sep04_1260	At3g03790.168416.m00388 ankyrin repeat family protein / regulator of chromosome condensation (RCC1) family protein similar to hect domain and RLD 2 GB:NP_004658 [Homo sapiens]; contains Pfam PF00415: Regulator of chromosome condensation (RCC1); contains Pfam PF00023: Ankyrin repeat; similar to rjs (GI:3414809) [Mus musculus]; similar to HERC2 (GI:4079809) [Homo sapiens]
EDIT_29sep04_1261	At3g22790.168416.m02873 kinase interacting family protein similar to kinase interacting protein 1 (GI:13936326) [Petunia integrifolia]
EDIT_29sep04_1262	At1g28280.168414.m03471 VQ motif-containing protein contains PF05678: VQ motif
EDIT_29sep04_1263	no_hits_found---------
EDIT_29sep04_1267	At2g16800.168415.m01926 high-affinity nickel-transport family protein contains Pfam domain, PF03824: High-affinity nickel-transport protein
EDIT_29sep04_1268	no_hits_found---------
EDIT_29sep04_1269	no_hits_found---------
EDIT_29sep04_1271	At1g32500.168414.m04010 ATP-binding-cassette transporter, putative similar to ATP-binding-cassette transporter (ABC1) described in PMID:11156608
EDIT_29sep04_1273	At5g05680.168418.m00625 nuclear pore complex protein-related contains weak similarity to Nuclear pore complex protein Nup88 (Nucleoporin Nup88) (88 kDa nuclear pore complex protein) (Swiss-Prot:Q99567) [Homo sapiens]
EDIT_29sep04_1274	no_hits_found---------
EDIT_29sep04_1275	At4g39910.168417.m05653 ubiquitin-specific protease 3 (UBP3) identical to GI:2347098
EDIT_29sep04_1277	At5g54680.168418.m06809 basic helix-loop-helix (bHLH) family protein similar to unknown protein (pir |B71406)
EDIT_29sep04_1278	At5g57020.168418.m07117 myristoyl-CoA:protein N-myristoyltransferase 1 (NMT1) identical to N-myristoyltransferase 1 (NMT1) [Arabidopsis thaliana] GI:7339834
EDIT_29sep04_1280	no_hits_found---------
EDIT_29sep04_1281	no_hits_found---------
EDIT_29sep04_1282	At4g13650.168417.m02123 pentatricopeptide (PPR) repeat-containing protein contains Pfam profile PF01535: PPR repeat
EDIT_29sep04_1283	At3g12800.168416.m01597 short-chain dehydrogenase/reductase (SDR) family protein contains Pfam profile PF00106:oxidoreductase, short chain dehydrogenase/reductase family
EDIT_29sep04_1284	no_hits_found---------
EDIT_29sep04_1286	At5g56350.168418.m07033 pyruvate kinase, putative similar to pyruvate kinase, cytosolic isozyme [Nicotiana tabacum] SWISS-PROT:Q42954
EDIT_29sep04_1287	At2g34560.168415.m04245 katanin, putative similar to katanin p60 subunit [Strongylocentrotus purpuratus] GI:3098603; contains Pfam profile PF00004: ATPase AAA family
EDIT_29sep04_1289	At2g38330.168415.m04709 MATE efflux family protein low similarity to enhanced disease susceptibility 5 [Arabidopsis thaliana] GI:16589070; contains Pfam profile PF01554: Uncharacterized membrane protein family
EDIT_29sep04_1290	no_hits_found---------
EDIT_29sep04_1291	At5g05000.368418.m00531 translocate of chloroplast 34 (TOC34) / GTP-binding protein (OEP34) contains Pfam PF04548: AIG1 family;contains TIGRFAM TIGR00991: GTP-binding protein and TIGR00231: small GTP-binding protein domain; 99.7% identical to atToc34 protein (GI:11557975) [Arabidopsis thaliana]; similar to Chain A, Pea Toc34 - A Novel Gtpase Of The Chloroplast Protein Translocon (GI:1865556) [Pis…
EDIT_29sep04_1292	At5g35735.168418.m04276 auxin-responsive family protein similar to auxin-induced protein AIR12 GI:11357190 [Arabidopsis thaliana]
EDIT_29sep04_1294	At2g03800.168415.m00339 expressed protein
EDIT_29sep04_1296	At1g53350.168414.m06048 disease resistance protein (CC-NBS-LRR class), putative domain signature CC-NBS-LRR exists, suggestive of a disease resistance protein.
EDIT_29sep04_1297	no_hits_found---------
EDIT_29sep04_1298	At5g53480.168418.m06646 importin beta-2, putative similar to importin-beta2 [Oryza sativa (japonica cultivar-group)] GI:3983665; contains Pfam profile PF03810: Importin-beta N-terminal domain
EDIT_29sep04_1299	no_hits_found---------
EDIT_29sep04_1300	At4g13615.168417.m02119 four F5 protein-related / 4F5 protein-related contains weak hit to Pfam profile PF04419: 4F5 protein family; contains non-consensus AT-AC splice sites at intron 1
EDIT_29sep04_1302	At2g19860.168415.m02322 hexokinase 2 (HXK2) identical to hexokinase 2 [Arabidopsis thaliana] Swiss-Prot:P93834
EDIT_29sep04_1304	At3g56240.168416.m06250 copper homeostasis factor / copper chaperone (CCH) (ATX1) identical to gi:3168840 Pfam profile PF00403: Heavy-metal-associated domain
EDIT_29sep04_1305	At1g80600.168414.m09457 acetylornithine aminotransferase, mitochondrial, putative / acetylornithine transaminase, putative / AOTA, putative / ACOAT, putative similar to SP|O04866 Acetylornithine aminotransferase, mitochondrial precursor (EC 2.6.1.11) (ACOAT) (Acetylornithine transaminase) (AOTA) {Alnus glutinosa}; contains Pfam profile PF00202: aminotransferase, class III
EDIT_29sep04_1306	At3g14930.268416.m01888 uroporphyrinogen decarboxylase, putative / UPD, putative similar to uroporphyrinogen decarboxylase (chloroplast) from Nicotiana tabacum [SP|Q42967], Hordeum vulgare [SP|Q42855], Zea mays [SP|O81220]; contains Pfam domain uroporphyrinogen decarboxylase (URO-D) PF01208
EDIT_29sep04_1307	At3g28150.168416.m03514 expressed protein
EDIT_29sep04_1308	At1g29880.168414.m03652 glycyl-tRNA synthetase / glycine--tRNA ligase identical to SP|O23627 Glycyl-tRNA synthetase (EC 6.1.1.14) (Glycine--tRNA ligase) (GlyRS) {Arabidopsis thaliana}
EDIT_29sep04_1309	no_hits_found---------
EDIT_29sep04_1310	no_hits_found---------
EDIT_29sep04_1311	At1g76880.168414.m08946 trihelix DNA-binding protein, putative similar to DNA-binding protein DF1 [Pisum sativum] GI:13646986
EDIT_29sep04_1312	no_hits_found---------
EDIT_29sep04_1313	At1g76900.268414.m08950 F-box family protein / tubby family protein similar to Tubby protein (SP:P50586) {Mus musculus}; similar to Chain A, C-Terminal Domain Of Mouse Brain Tubby Protein (GI:6730158) [Mus musculus]; similar to Tubby related protein 1 (Tubby-like protein 1) (Swiss-Prot:O00294) [Homo sapiens]; similar to phosphodiesterase (GI:467578) [Mus musculus]; contains Pfam profile: PF01167:…
EDIT_29sep04_1314	At1g25530.168414.m03170 lysine and histidine specific transporter, putative similar to lysine and histidine specific transporter GI:2576361 from [Arabidopsis thaliana]; contains Pfam profile PF01490: Transmembrane amino acid transporter protein
EDIT_29sep04_1315	At1g51160.168414.m05752 synbindin, putative similar to Swiss-Prot:Q9ES56 synbindin (TRS23 homolog) [Mus musculus]
EDIT_29sep04_1316	At5g53560.168418.m06655 cytochrome b5 isoform 1 identical to SP|Q42342 Cytochrome b5 isoform 1 [Arabidopsis thaliana]
EDIT_29sep04_1317	At3g52300.168416.m05748 ATP synthase D chain-related contains weak similarity to ATP synthase D chain, mitochondrial (EC 3.6.3.14) (Swiss-Prot:P31399) [Rattus norvegicus]
EDIT_29sep04_1318	At2g35690.168415.m04377 acyl-CoA oxidase, putative strong similarity to acyl-CoA oxidase [Arabidopsis thaliana] GI:3044214
EDIT_29sep04_1319	no_hits_found---------
EDIT_29sep04_1320	no_hits_found---------
EDIT_29sep04_1322	no_hits_found---------
EDIT_29sep04_1324	At1g06870.168414.m00731 signal peptidase, putative similar to chloroplast thylakoidal processing peptidase GB:CAA71502 GI:2769566 from [Arabidopsis thaliana]; contains Pfam profile PF00461: Signal peptidase I
EDIT_29sep04_1325	At5g38450.168418.m04648 cytochrome P450 family protein similar to cytochrome P450 72A1 (SP:Q05047) [Catharanthus roseus]
EDIT_29sep04_1326	At2g43240.168415.m05374 nucleotide-sugar transporter family protein weak similarity to SP|P78382 CMP-sialic acid transporter {Homo sapiens}; contains Pfam profile PF04142: Nucleotide-sugar transporter
EDIT_29sep04_1327	At3g21220.168416.m02682 mitogen-activated protein kinase kinase (MAPKK), putative (MKK5) identical to GB:BAA28831 from [Arabidopsis thaliana]; mitogen-activated protein kinase kinase (MAPKK) family, PMID:12119167
EDIT_29sep04_1329	no_hits_found---------
EDIT_29sep04_1330	At3g09840.168416.m01174 cell division cycle protein 48 (CDC48A) (CDC48) identical to SP|P54609 Cell division cycle protein 48 homolog {Arabidopsis thaliana}
EDIT_29sep04_1331	At5g56610.168418.m07068 dual specificity protein phosphatase family protein contains Pfam profile: PF00782 dual specificity phosphatase, catalytic domain
EDIT_29sep04_1332	no_hits_found---------
EDIT_29sep04_1333	At1g31280.168414.m03828 PAZ domain-containing protein / piwi domain-containing protein similar to SP|O04379 Argonaute protein (AGO1) {Arabidopsis thaliana}, SP|Q9XGW1 PINHEAD protein (ZWILLE protein) {Arabidopsis thaliana}; contains Pfam profiles PF02171: Piwi domain, PF02170: PAZ domain
EDIT_29sep04_1334	no_hits_found---------
EDIT_29sep04_1335	At3g01390.268416.m00062 vacuolar ATP synthase subunit G 1 (VATG1) / V-ATPase G subunit 1 (VAG1) / vacuolar proton pump G subunit 1 (VMA10) identical to SWISS-PROT:O82628 vacuolar ATP synthase subunit G 1 (V-ATPase G subunit 1, Vacuolar proton pump G subunit 1) [Arabidopsis thaliana]
EDIT_29sep04_1336	no_hits_found---------
EDIT_29sep04_1337	At2g03150.168415.m00268 ATP/GTP-binding protein family contains ATP/GTP-binding site motif A (P-loop), PROSITE:PS00017
EDIT_29sep04_1339	At5g43940.168418.m05376 alcohol dehydrogenase class III / glutathione-dependent formaldehyde dehydrogenase / GSH-FDH (ADHIII) identical to gi:1143388
EDIT_29sep04_1340	At3g60340.268416.m06746 palmitoyl protein thioesterase family protein palmitoyl-protein thioesterase precursor, Mus musculus, EMBL:AF071025
EDIT_29sep04_1341	no_hits_found---------
EDIT_29sep04_1342	At1g73700.168414.m08534 MATE efflux family protein similar to ripening regulated protein DDTFR18 [Lycopersicon esculentum] GI:12231296; contains Pfam profile: PF01554 uncharacterized membrane protein family
EDIT_29sep04_1344	At5g12480.168418.m01466 calmodulin-domain protein kinase isoform 7 (CPK7) identical to calmodulin-domain protein kinase CDPK isoform 7 [Arabidopsis thaliana] gi|1399277|gb|AAB03247
EDIT_29sep04_1345	no_hits_found---------
EDIT_29sep04_1347	At5g42820.268418.m05216 U2 snRNP auxiliary factor small subunit, putative strong similarity to U2 snRNP auxiliary factor, small subunit [Oryza sativa] GI:3850816
EDIT_29sep04_1348	no_hits_found---------
EDIT_29sep04_1349	At3g62580.168416.m07030 expressed protein
EDIT_29sep04_1350	no_hits_found---------
EDIT_29sep04_1351	At3g01090.268416.m00014 Snf1-related protein kinase (KIN10) (SKIN10) identical to Snf1-related protein kinase, KIN10 SP:Q38997 from [Arabidopsis thaliana]
EDIT_29sep04_1352	no_hits_found---------
EDIT_29sep04_1353	At1g70290.168414.m08087 trehalose-6-phosphate synthase, putative similar to Alpha,alpha-trehalose-phosphate synthase [UDP-forming] (EC 2.4.1.15) (Trehalose-6-phosphate synthase) from {Kluyveromyces lactis} SP|Q07158, {Saccharomyces cerevisiae} SP|Q00764; contains Pfam profiles PF00982: Glycosyltransferase family 20, PF02358: Trehalose-phosphatase
EDIT_29sep04_1355	no_hits_found---------
EDIT_29sep04_1356	no_hits_found---------
EDIT_29sep04_1357	no_hits_found---------
EDIT_29sep04_1358	At5g47490.168418.m05864 expressed protein
EDIT_29sep04_1359	At5g16440.168418.m01921 isopentenyl-diphosphate delta-isomerase I / isopentenyl diphosphate:dimethylallyl diphosphate isomerase I (IPP1) identical to SP|Q38929
EDIT_29sep04_1360	no_hits_found---------
EDIT_29sep04_1362	no_hits_found---------
EDIT_29sep04_1363	At1g80510.168414.m09435 amino acid transporter family protein similar to amino acid transporter system N2 [Rattus norvegicus] GI:14578932; contains Pfam profile PF01490: Transmembrane amino acid transporter protein
EDIT_29sep04_1364	At1g15370.168414.m01840 expressed protein
EDIT_29sep04_1365	At1g12560.168414.m01457 expansin, putative (EXP7) similar to expansin GI:2828241 from [Brassica napus]; alpha-expansin gene family, PMID:11641069
EDIT_29sep04_1366	no_hits_found---------
EDIT_29sep04_1367	no_hits_found---------
EDIT_29sep04_1368	At5g25760.168418.m03057 ubiquitin-conjugating enzyme, putative similar to SP|O60015 Ubiquitin-conjugating enzyme E2-21 kDa (EC 6.3.2.19) (Ubiquitin-protein ligase) (Ubiquitin carrier protein) {Pichia angusta}; contains Pfam profile PF00179: Ubiquitin-conjugating enzyme
EDIT_29sep04_1369	At3g60820.168416.m06804 20S proteasome beta subunit F1 (PBF1)
EDIT_29sep04_1370	no_hits_found---------
EDIT_29sep04_1371	At3g15080.168416.m01907 exonuclease family protein contains exonuclease domain, Pfam:PF00929
EDIT_29sep04_1372	At1g05940.168414.m00623 amino acid permease family protein low similarity to SP|P30823 High-affinity cationic amino acid transporter-1 (CAT-1) {Rattus norvegicus}; contains Pfam profile PF00324: Amino acid permease
EDIT_29sep04_1373	At2g44620.168415.m05554 acyl carrier protein, mitochondrial / ACP / NADH-ubiquinone oxidoreductase 9.6 kDa subunit identical to SP|P53665 Acyl carrier protein, mitochondrial precursor (ACP) (NADH-ubiquinone oxidoreductase 9.6 kDa subunit) (MtACP-1) {Arabidopsis thaliana}; identical to cDNA acyl carrier protein precursor GI:468265
EDIT_29sep04_1375	At3g54540.168416.m06035 ABC transporter family protein similar to ABC50 GI:10863747 from [Rattus norvegicus]
EDIT_29sep04_1376	no_hits_found---------
EDIT_29sep04_1377	At5g33320.168418.m03955 triose phosphate/phosphate translocator, putative similar to SWISS-PROT:P52178 triose phosphate/phosphate translocator [Cauliflower] {Brassica oleracea}
EDIT_29sep04_1378	At4g30160.168417.m04289 villin, putative similar to villin 2 (VLN2) [Arabidopsis thaliana] GI:3415115, villin 3 (VLN3) [Arabidopsis thaliana] GI:3415117; contains Pfam profiles PF00626: Gelsolin repeat, PF02209: Villin headpiece domain
EDIT_29sep04_1379	At5g56350.168418.m07033 pyruvate kinase, putative similar to pyruvate kinase, cytosolic isozyme [Nicotiana tabacum] SWISS-PROT:Q42954
EDIT_29sep04_1381	At5g09960.168418.m01151 expressed protein similar to unknown protein (emb|CAB61744.1)
EDIT_29sep04_1382	At1g20200.168414.m02524 26S proteasome regulatory subunit S3, putative (RPN3) similar to SP:Q06364 from [Daucus carota]
EDIT_29sep04_1383	no_hits_found---------
EDIT_29sep04_1385	At5g13420.168418.m01545 transaldolase, putative similar to transaldolase [Solanum tuberosum] gi|2078350|gb|AAB54016
EDIT_29sep04_1386	no_hits_found---------
EDIT_29sep04_1387	At3g23990.168416.m03013 chaperonin (CPN60) (HSP60) identical to SWISS-PROT:P29197- chaperonin CPN60, mitochondrial precursor (HSP60) [Arabidopsis thaliana]
EDIT_29sep04_1388	At2g33470.268415.m04103 glycolipid transfer protein-related similar to phosphoinositol 4-phosphate adaptor protein-2 (GI:14165198) [Homo sapiens]; similar to Glycolipid transfer protein (GLTP) (Swiss-Prot:Q9JL62) [Mus musculus]; similar to Glycolipid transfer protein (GLTP) (Swiss-Prot:Q9NZD2) [Homo sapiens]
EDIT_29sep04_1389	At5g02280.168418.m00151 synbindin, putative similar to Swiss-Prot:Q9ES56 synbindin (TRS23 homolog) [Mus musculus]
EDIT_29sep04_1390	At4g37470.168417.m05303 hydrolase, alpha/beta fold family protein low similarity to SP|Q59093 3-oxoadipate enol-lactonase I (EC 3.1.1.24) (Enol-lactone hydrolase I) (Beta-ketoadipate enol-lactone hydrolase I) {Acinetobacter calcoaceticus}; contains Pfam profile PF00561: hydrolase, alpha/beta fold family
EDIT_29sep04_1391	no_hits_found---------
EDIT_29sep04_1392	no_hits_found---------
EDIT_29sep04_1394	no_hits_found---------
EDIT_29sep04_1395	At3g19910.168416.m02521 zinc finger (C3HC4-type RING finger) family protein contains Pfam profile: PF00097 zinc finger, C3HC4 type (RING finger)
EDIT_29sep04_1396	At3g54340.168416.m06005 floral homeotic protein APETALA3 (AP3)
EDIT_29sep04_1397	no_hits_found---------
EDIT_29sep04_1398	At3g47340.368416.m05147 asparagine synthetase 1 [glutamine-hydrolyzing] / glutamine-dependent asparagine synthetase 1 (ASN1) identical to SP|P49078 Asparagine synthetase [glutamine-hydrolyzing] (EC 6.3.5.4) (Glutamine- dependent asparagine synthetase) {Arabidopsis thaliana}
