# Supplementary material for: Pscroph, a parasitic plant EST database enriched for parasite associated transcripts
Source: BMC Plant Biol. 2005 Nov 16;5:24. doi: 10.1186/1471-2229-5-24 (PMC1325228; doi:10.1186/1471-2229-5-24)
Supplement: Supplementary files — All additional files are in Excel format. Footnote to additional files 1-7: Sequences from three libraries were compared by BLASTN to determine which sequences were present in more than one library. The BLASTN cutoff e value was 10-80. Supplemental tables 1-3 contain the library specific sequences and their annotations, tables 4-6 contain sequences present in HF and HR libraries, or HF and EDIT libraries, or HR and EDIT libraries, and table 7 contains sequences present in all three libraries. The annotations shown are parsed from a BLASTX search of the Arabidopsis protein database ATH1.pep_cm_20040228. Footnote to additional file 8: The HF, HR and EDIT specific sequences were annotated with Gene Ontogeny descriptors by cross referencing to the best BLASTX hit in ATH1.pep via TAIR [30]. The first three columns of numbers show the number of times a particular GO descriptor was assigned. Most of the assemblies were annotated with multiple GO descriptors so there are more descriptors than assemblies. A total of 5499 GO descriptors were obtained for the HF library, 7222 GO descriptors from the HR and 8381 descriptors from the EDIT library. Pair-wise comparisons were made between each library for the relative proportion of annotations in a particular GO class. For example, 5499 GO annotations were obtained from the HF assemblies; of these, 666 (12.1%) were annotated as "other physiological processes". Similarly, 931 of the 7222 (12.9%) of the GO annotations obtained from the HR library were "other physiological processes". The resultant Chi-squared value is 1.73, suggesting there are not significant differences in the proportion of assemblies annotated as "other physiological processes" between the HF and HR libraries. In contrast, the relative proportion of "other physiological processes" annotations in the EDIT library is 11.8 % (992 out of 7222 total); this is significantly different from the proportions obtained for the HR library (12.9%) but not the HF (12.1%) at p ≤ [file 1471-2229-5-24-S4.xls]

## Sheet: HF + HR 2
HF assembly #	HR assembly #	Best ATH1.pep BLASTX hit
HF_29sep04_0587	HR_29sep04_0001	At5g06860.168418.m00776 polygalacturonase inhibiting protein 1 (PGIP1) identical to polygalacturonase inhibiting protein 1 (PGIP1) [Arabidopsis thaliana] gi|7800199|gb|AAF69827; contains leucine rich-repeat (LRR) domains Pfam:PF00560, INTERPRO:IPR001611
HF_29sep04_0190	HR_29sep04_0002	At3g45140.168416.m04872 lipoxygenase (LOX2) identical to SP|P38418
HF_29sep04_1019	HR_29sep04_0015	At1g63000.168414.m07114 expressed protein
HF_29sep04_0075	HR_29sep04_0018	At3g05840.268416.m00656 shaggy-related protein kinase gamma / ASK-gamma (ASK3) identical to shaggy-related protein kinase gamma SP:P43289 GI:456509 from [Arabidopsis thaliana]
HF_29sep04_0453	HR_29sep04_0019	At1g66200.168414.m07514 glutamine synthetase, putative similar to glutamine synthetase, cytosolic isozyme (Glutamate-- ammonia ligase, GS1) [Lotus japonicus] SWISS-PROT:Q42899
HF_29sep04_0554	HR_29sep04_0023	At5g23860.168418.m02801 tubulin beta-8 chain (TUB8) (TUBB8) identical to SP|P29516 Tubulin beta-8 chain {Arabidopsis thaliana}; supporting cDNA gi|15451225|gb|AY054693.1|
HF_29sep04_0597	HR_29sep04_0029	At4g37990.168417.m05368 mannitol dehydrogenase, putative (ELI3-2) identical to GI:16269
HF_29sep04_0348	HR_29sep04_0034	At1g17420.168414.m02128 lipoxygenase, putative similar to lipoxygenase gi:1495804 [Solanum tuberosum], gi:1654140 [Lycopersicon esculentum]
HF_29sep04_0278	HR_29sep04_0039	At3g25570.168416.m03180 adenosylmethionine decarboxylase family protein contains Pfam profile: PF01536 adenosylmethionine decarboxylase
HF_29sep04_0795	HR_29sep04_0045	At1g24510.268414.m03085 T-complex protein 1 epsilon subunit, putative / TCP-1-epsilon, putative / chaperonin, putative identical to SWISS-PROT:O04450- T-complex protein 1, epsilon subunit (TCP-1-epsilon) [Arabidopsis thaliana]; strong similarity to SP|P54411 T-complex protein 1, epsilon subunit (TCP-1-epsilon) (CCT-epsilon) (TCP-K36) {Avena sativa}; contains Pfam:PF00118 domain, TCP-1/cpn60 chape…
HF_29sep04_0509	HR_29sep04_0046	At4g14960.268417.m02299 tubulin alpha-6 chain (TUA6) nearly identical to SP|P29511 Tubulin alpha-6 chain {Arabidopsis thaliana}
HF_29sep04_0062	HR_29sep04_0059	no_hits_found---------
HF_29sep04_0605	HR_29sep04_0072	At4g02890.368417.m00391 polyubiquitin (UBQ14) identical to GI:166795; similar to N. sylvestris hexameric polyubiquitin, GenBank accession number M74101
HF_29sep04_1112	HR_29sep04_0075	At2g30020.168415.m03652 protein phosphatase 2C, putative / PP2C, putative similar to protein phosphatase 2C (GI:4587992){Arabidopsis thaliana}
HF_29sep04_0296	HR_29sep04_0076	no_hits_found---------
HF_29sep04_0462	HR_29sep04_0077	At5g09810.168418.m01135 actin 7 (ACT7) / actin 2 identical to SP|P53492 Actin 7 (Actin-2) {Arabidopsis thaliana}
HF_29sep04_0046	HR_29sep04_0079	At1g74050.168414.m08576 60S ribosomal protein L6 (RPL6C) similar to 60S ribosomal protein L6 (YL 16 like) GB:CAB57309 from [Cyanophora paradoxa]
HF_29sep04_0009	HR_29sep04_0085	At3g44330.168416.m04763 expressed protein
HF_29sep04_0231	HR_29sep04_0087	At1g02930.168414.m00260 glutathione S-transferase, putative similar to glutathione S-transferase GI:860955 from [Hyoscyamus muticus]
HF_29sep04_1069	HR_29sep04_0093	At2g05920.168415.m00642 subtilase family protein contains similarity to cucumisin-like serine protease GI:3176874 from [Arabidopsis thaliana]
HF_29sep04_0084	HR_29sep04_0098	At4g23400.168417.m03373 major intrinsic family protein / MIP family protein contains Pfam profile: MIP PF00230
HF_29sep04_0159	HR_29sep04_0104	At3g11780.168416.m01445 MD-2-related lipid recognition domain-containing protein / ML domain-containing protein weak similarity to phosphatidylglycerol/phosphatidylinositol transfer protein [Aspergillus oryzae] GI:10178615; contains Pfam profile PF02221: ML domain
HF_29sep04_0161	HR_29sep04_0105	At1g47250.168414.m05231 20S proteasome alpha subunit F2 (PAF2) (PRC2B) (PRS1) identical to GB:AAC32063 from [Arabidopsis thaliana] (Genetics 149 (2), 677-692 (1998)); identical to cDNA proteasome subunit prc2b GI:2511585
HF_29sep04_0135	HR_29sep04_0113	At2g36620.168415.m04490 60S ribosomal protein L24 (RPL24A)
HF_29sep04_0369	HR_29sep04_0117	At4g00570.168417.m00080 malate oxidoreductase, putative similar to NAD-dependent malic enzyme 59 kDa isoform, mitochondrial precursor (EC 1.1.1.39) (NAD-ME) (SP:P37225) {Solanum tuberosum}
HF_29sep04_0581	HR_29sep04_0118	At1g03220.168414.m00300 extracellular dermal glycoprotein, putative / EDGP, putative similar to extracellular dermal glycoprotein EDGP precursor [Daucus carota] GI:285741
HF_29sep04_0651	HR_29sep04_0121	At5g15230.168418.m01784 gibberellin-regulated protein 4 (GASA4) / gibberellin-responsive protein 4 identical to SP|P46690 Gibberellin-regulated protein 4 precursor {Arabidopsis thaliana}
HF_29sep04_1098	HR_29sep04_0124	At4g11150.168417.m01807 vacuolar ATP synthase subunit E / V-ATPase E subunit / vacuolar proton pump E subunit (VATE) identical to SP|Q39258 Vacuolar ATP synthase subunit E (EC 3.6.3.14) (V-ATPase E subunit) (Vacuolar proton pump E subunit) {Arabidopsis thaliana}
HF_29sep04_0543	HR_29sep04_0125	At4g37990.168417.m05368 mannitol dehydrogenase, putative (ELI3-2) identical to GI:16269
HF_29sep04_1048	HR_29sep04_0129	At4g34460.368417.m04900 guanine nucleotide-binding protein beta subunit (GB1) / GTP-binding protein beta subunit (AGB1) / transducin contains 7 WD-40 repeats (PF00400); identical to Guanine nucleotide-binding protein beta subunit.SP:P49177 [Arabidopsis thaliana]; Weiss, CA et al, PNAS 91:9954 (1994)
HF_29sep04_0624	HR_29sep04_0135	At1g56340.168414.m06476 calreticulin 1 (CRT1) identical to calreticulin (crt1) GI:2052379 [Arabidopsis thaliana]
HF_29sep04_0813	HR_29sep04_0138	At4g12080.168417.m01920 DNA-binding family protein contains a AT hook motif (DNA binding motifs with a preference for A/T rich regions), Pfam:PF02178
HF_29sep04_0878	HR_29sep04_0139	At2g26140.168415.m03137 FtsH protease, putative contains similarity to YME1 GI:295582, a member of the ftsH-SEC18-PAS1-CDC48 family of putative ATPase-encoding genes from [Saccharomyces cerevisiae]
HF_29sep04_0640	HR_29sep04_0141	At4g09160.168417.m01517 SEC14 cytosolic factor family protein / phosphoglyceride transfer family protein similar to polyphosphoinositide binding protein Ssh1p (GI:2739044) {Glycine max}; similar to polyphosphoinositide binding protein Ssh2, Glycine max, gb:T05953; contains Pfam PF00650 : CRAL/TRIO domain; contains Pfam PF03765 : CRAL/TRIO, N-terminus
HF_29sep04_0682	HR_29sep04_0148	At4g37990.168417.m05368 mannitol dehydrogenase, putative (ELI3-2) identical to GI:16269
HF_29sep04_0430	HR_29sep04_0155	At3g22790.168416.m02873 kinase interacting family protein similar to kinase interacting protein 1 (GI:13936326) [Petunia integrifolia]
HF_29sep04_0400	HR_29sep04_0170	At2g17840.168415.m02066 senescence/dehydration-associated protein-related (ERD7) similar to senescence-associated protein 12 [Hemerocallis hybrid cultivar] gi|3551958|gb|AAC34857; strong similarity to early-responsive to dehydration stress ERD7 protein [Arabidopsis thaliana] gi|15320412|dbj|BAB63916; identical to cDNA ERD7 partial cds GI:15320411
HF_29sep04_0584	HR_29sep04_0177	At3g16640.168416.m02127 translationally controlled tumor family protein similar to translationally controlled tumor protein GB:AAD10032 from [Hevea brasiliensis]
HF_29sep04_0532	HR_29sep04_0186	At3g54420.168416.m06019 class IV chitinase (CHIV) almost identical to class IV chitinase from GI:2597826 [Arabidopsis thaliana]
HF_29sep04_0459	HR_29sep04_0188	At2g29550.168415.m03589 tubulin beta-7 chain (TUB7) identical to GB:M84704 SP|P29515 Tubulin beta-7 chain {Arabidopsis thaliana}
HF_29sep04_0729	HR_29sep04_0190	At5g60750.168418.m07622 CAAX amino terminal protease family protein contains Pfam profile PF02517 CAAX amino terminal protease family protein
HF_29sep04_0234	HR_29sep04_0192	At5g08690.168418.m01034 ATP synthase beta chain 2, mitochondrial identical to SP|P83484 ATP synthase beta chain 2, mitochondrial precursor (EC 3.6.3.14) {Arabidopsis thaliana}; strong similarity to SP|P17614 ATP synthase beta chain, mitochondrial precursor (EC 3.6.3.14) {Nicotiana plumbaginifolia}; contains Pfam profiles PF00006: ATP synthase alpha/beta family nucleotide-binding domain, PF00306: …
HF_29sep04_0422	HR_29sep04_0198	At4g24970.168417.m03578 ATP-binding region, ATPase-like domain-containing protein low similarity to microrchidia [Mus musculus] GI:5410255; contains Pfam profile PF02518: ATPase, histidine kinase-, DNA gyrase B-, and HSP90-like domain protein
HF_29sep04_0513	HR_29sep04_0200	At5g50850.168418.m06300 pyruvate dehydrogenase E1 component beta subunit, mitochondrial / PDHE1-B (PDH2) identical to SP|Q38799 Pyruvate dehydrogenase E1 component beta subunit, mitochondrial precursor (EC 1.2.4.1) (PDHE1-B) {Arabidopsis thaliana}
HF_29sep04_0056	HR_29sep04_0201	At3g06720.268416.m00797 importin alpha-1 subunit, putative (IMPA1) similar to importin alpha-1 subunit (Karyopherin alpha-1 subunit, KAP alpha) [Arabidopsis thaliana] SWISS-PROT:Q96321
HF_29sep04_0412	HR_29sep04_0208	At2g05840.168415.m00632 20S proteasome alpha subunit A2 (PAA2) identical to GB:AF043519
HF_29sep04_0727	HR_29sep04_0217	At1g05850.168414.m00612 chitinase-like protein 1 (CTL1) similar to class I chitinase GI:7798656 from [Halimolobos perplexa var. perplexa]; contains Pfam profile PF00182: Chitinase class I; identical to cDNA chitinase-like protein 1 (CTL1) CTL1-ELP1 allele GI:17226328
HF_29sep04_0203	HR_29sep04_0228	At5g17920.168418.m02101 5-methyltetrahydropteroyltriglutamate--homocysteine methyltransferase / vitamin-B12-independent methionine synthase / cobalamin-independent methionine synthase (CIMS) identical to SP|O50008 5-methyltetrahydropteroyltriglutamate--homocysteine methyltransferase (EC 2.1.1.14) (Vitamin-B12-independent methionine synthase isozyme) (Cobalamin-independent methionine synthase isoz…
HF_29sep04_0186	HR_29sep04_0234	At3g50070.168416.m05474 cyclin family protein similar to cyclin D3.1 protein [Nicotiana tabacum] GI:4160300, CycD3;2 [Lycopersicon esculentum] GI:6434199; contains Pfam profiles PF00134: Cyclin, N-terminal domain, PF02984: Cyclin, C-terminal domain
HF_29sep04_0787	HR_29sep04_0235	At5g65360.168418.m08221 histone H3 identical to histone H3 from Zea mays SP|P05203, Medicago sativa GI:166384, Encephalartos altensteinii SP|P08903, Pisum sativum SP|P02300; contains Pfam profile PF00125 Core histone H2A/H2B/H3/H4
HF_29sep04_0736	HR_29sep04_0247	At1g74740.168414.m08660 calcium-dependent protein kinase, putative / CDPK, putative similar to calcium-dependent protein kinase [Arabidopsis thaliana] gi|604880|dbj|BAA04829; contains protein kinase domain, Pfam:PF00069; contains EF hand domain (calcium-binding EF-hand), Pfam:PF00036, INTERPRO:IPR002048
HF_29sep04_0229	HR_29sep04_0040	At4g08685.168417.m01430 pollen Ole e 1 allergen and extensin family protein contains Pfam domain, PF01190: Pollen proteins Ole e I family
HF_29sep04_0110	HR_29sep04_0276	At4g37990.168417.m05368 mannitol dehydrogenase, putative (ELI3-2) identical to GI:16269
HF_29sep04_1090	HR_29sep04_0277	At5g10980.168418.m01277 histone H3 identical to HISTONE H3.2, MINOR, Medicago sativa, SWISSPROT:P11105, histone H3 variant H3.3 Lycopersicon esculentum GI:1435157; contains Pfam profile PF00125 Core histone H2A/H2B/H3/H4
HF_29sep04_0612	HR_29sep04_0278	At3g08580.268416.m00996 ADP, ATP carrier protein 1, mitochondrial / ADP/ATP translocase 1 / adenine nucleotide translocator 1 (ANT1) identical to SWISS-PROT:P31167 ADP,ATP carrier protein 1 (Adenine nucleotide translocator 1) [Arabidopsis thaliana]
HF_29sep04_0742	HR_29sep04_0280	At3g50530.168416.m05526 calcium-dependent protein kinase, putative / CDPK, putative similar to calcium/calmodulin-dependent protein kinase CaMK3 [Nicotiana tabacum] gi|16904226|gb|AAL30820
HF_29sep04_0249	HR_29sep04_0284	At2g10940.268415.m01168 protease inhibitor/seed storage/lipid transfer protein (LTP) family protein similar to proline-rich cell wall protein [Medicago sativa] GI:3818416; contains Pfam profile PF00234 Protease inhibitor/seed storage/LTP family
HF_29sep04_0235	HR_29sep04_0285	At3g07040.168416.m00836 disease resistance protein RPM1 (CC-NBS-LRR class), putative domain signature CC-NBS-LRR exists, suggestive of a disease resistance protein. Identical to RPM1 (gi:1361985)
HF_29sep04_0815	HR_29sep04_0287	At5g08450.268418.m00996 expressed protein KED, Nicotiana tabacum, EMBL:AB009883
HF_29sep04_0681	HR_29sep04_0289	At2g44480.168415.m05530 glycosyl hydrolase family 1 protein contains Pfam PF00232 : Glycosyl hydrolase family 1 domain; TIGRFAM TIGR01233: 6-phospho-beta-galactosidase; similar to amygdalin hydrolase isoform AH I precursor (GI:16757966) [Prunus serotina]
HF_29sep04_0594	HR_29sep04_0295	At2g21110.168415.m02505 disease resistance-responsive family protein similar to disease resistance response protein 206-d [Pisum sativum] gi|508844|gb|AAB18669
HF_29sep04_0632	HR_29sep04_0302	At1g75950.168414.m08821 E3 ubiquitin ligase SCF complex subunit SKP1/ASK1 (At1) E3 ubiquitin ligase; skp1a; identical to Skp1a GI:3068807, Skp1p GI:1432083 and UIP1 GI:3719209 from [Arabidopsis thaliana]; contains Pfam profiles PF01466: Skp1 family, dimerisation domain and PF03931: Skp1 family, tetramerisation domain;
HF_29sep04_0030	HR_29sep04_0320	At3g08950.168416.m01045 electron transport SCO1/SenC family protein similar to SP|P23833 SCO1 protein, mitochondrial precursor {Saccharomyces cerevisiae}; contains Pfam profile PF02630: SCO1/SenC
HF_29sep04_0477	HR_29sep04_0322	At1g17745.168414.m02196 D-3-phosphoglycerate dehydrogenase / 3-PGDH identical to SP|O04130
HF_29sep04_0164	HR_29sep04_0343	At2g47900.168415.m05985 F-box family protein / tubby family protein similar to Chain A, C-Terminal Domain Of Mouse Brain Tubby Protein Length(GI:6730158) [Mus musculus]; similar to phosphodiesterase (GI:467578) [Mus musculus]; similar to Tubby protein homolog (Swiss-Prot:O88808) [Rattus norvegicus]; contains Pfam PF00646: F-box domain and Pfam PF01167: Tub family
HF_29sep04_1078	HR_29sep04_0345	no_hits_found---------
HF_29sep04_0701	HR_29sep04_0347	At2g46930.168415.m05862 pectinacetylesterase, putative similar to pectinacetylesterase precursor GI:1431629 from [Vigna radiata]
HF_29sep04_0758	HR_29sep04_0358	At2g07360.168415.m00843 SH3 domain-containing protein contains Pfam profile PF00018: SH3 domain
HF_29sep04_0439	HR_29sep04_0366	no_hits_found---------
HF_29sep04_0656	HR_29sep04_0367	At1g20200.168414.m02524 26S proteasome regulatory subunit S3, putative (RPN3) similar to SP:Q06364 from [Daucus carota]
HF_29sep04_1037	HR_29sep04_0378	At1g12090.168414.m01399 protease inhibitor/seed storage/lipid transfer protein (LTP) family protein similar to 14 kDa polypeptide [Catharanthus roseus] GI:407410; contains Pfam protease inhibitor/seed storage/LTP family domain PF00234
HF_29sep04_0163	HR_29sep04_0387	At1g09780.168414.m01097 2,3-biphosphoglycerate-independent phosphoglycerate mutase, putative / phosphoglyceromutase, putative strong similarity to SP|Q42908 2,3-bisphosphoglycerate-independent phosphoglycerate mutase (EC 5.4.2.1) (Phosphoglyceromutase) {Mesembryanthemum crystallinum}; contains Pfam profile PF01676: Metalloenzyme superfamily
HF_29sep04_0276	HR_29sep04_0392	At3g01280.168416.m00035 porin, putative similar to SP|P42055 34 kDa outer mitochondrial membrane protein porin (Voltage-dependent anion-selective channel protein) (VDAC) {Solanum tuberosum}; contains Pfam profile PF01459: Eukaryotic porin
HF_29sep04_0516	HR_29sep04_0411	At2g16850.168415.m01937 plasma membrane intrinsic protein, putative very strong similarity to plasma membrane intrinsic protein (SIMIP) [Arabidopsis thaliana] GI:2306917
HF_29sep04_0250	HR_29sep04_0416	At4g32940.168417.m04687 vacuolar processing enzyme gamma / gamma-VPE nearly identical to SP|Q39119 Vacuolar processing enzyme, gamma-isozyme precursor (EC 3.4.22.-) (Gamma-VPE) {Arabidopsis thaliana}
HF_29sep04_0007	HR_29sep04_0422	At1g73230.168414.m08475 nascent polypeptide-associated complex (NAC) domain-containing protein similar to SP|P20290 Transcription factor BTF3 (RNA polymerase B transcription factor 3) {Homo sapiens}; contains Pfam profile PF01849: NAC domain
HF_29sep04_0090	HR_29sep04_0425	At1g56070.168414.m06438 elongation factor 2, putative / EF-2, putative similar to ELONGATION FACTOR 2 GB:O14460 from [Schizosaccharomyces pombe]
HF_29sep04_0636	HR_29sep04_0432	At5g36110.168418.m04351 cytochrome P450 family protein similar to taxane 13-alpha-hydroxylase (GI:17148242) {Taxus cuspidata}; contains Pfam profile: PF00067: Cytochrome P450
HF_29sep04_0217	HR_29sep04_0469	At4g15610.168417.m02381 integral membrane family protein contains TIGRFAM TIGR01569 : plant integral membrane protein TIGR01569; contains Pfam PF04535 : Domain of unknown function (DUF588)
HF_29sep04_0726	HR_29sep04_0470	At1g53210.168414.m06031 sodium/calcium exchanger family protein / calcium-binding EF hand family protein contains Pfam profiles: PF01699 sodium/calcium exchanger protein, PF00036 EF hand
HF_29sep04_0313	HR_29sep04_0472	At4g15560.168417.m02377 1-deoxy-D-xylulose 5-phosphate synthase, putative / 1-deoxyxylulose-5-phosphate synthase, putative / DXP-synthase, putative (DEF) (CLA1) identical to SP|Q38854 Probable 1-deoxy-D-xylulose 5-phosphate synthase, chloroplast precursor (EC 4.1.3.37) (1-deoxyxylulose-5-phosphate synthase) (DXP synthase) (DXPS). [Mouse-ear cress] {Arabidopsis thaliana}, DEF (deficient in photosy…
HF_29sep04_0269	HR_29sep04_0474	At2g21130.168415.m02507 peptidyl-prolyl cis-trans isomerase / cyclophilin (CYP2) / rotamase identical to cyclophilin [Arabidopsis thaliana] gi|2443757|gb|AAB71402; similar to peptidyl-prolyl cis-trans isomerase, PPIase (cyclophilin, cyclosporin A-binding protein) [Arabidopsis thaliana] SWISS-PROT:P34790
HF_29sep04_0091	HR_29sep04_0489	At5g36110.168418.m04351 cytochrome P450 family protein similar to taxane 13-alpha-hydroxylase (GI:17148242) {Taxus cuspidata}; contains Pfam profile: PF00067: Cytochrome P450
HF_29sep04_0588	HR_29sep04_0490	At1g50010.168414.m05612 tubulin alpha-2/alpha-4 chain (TUA2) identical to tubulin alpha-2/alpha-4 chain SP|P29510 GB:P29510 from [Arabidopsis thaliana]
HF_29sep04_0240	HR_29sep04_0498	no_hits_found---------
HF_29sep04_0949	HR_29sep04_0500	At4g35100.168417.m04986 plasma membrane intrinsic protein (SIMIP) nearly identical to plasma membrane intrinsic protein [Arabidopsis thaliana] GI:2306917
HF_29sep04_0358	HR_29sep04_0512	At4g13940.168417.m02157 adenosylhomocysteinase / S-adenosyl-L-homocysteine hydrolase / AdoHcyase (SAHH) identical to SP|O23255 Adenosylhomocysteinase (EC 3.3.1.1) (S-adenosyl-L-homocysteine hydrolase) (AdoHcyase) {Arabidopsis thaliana}; strong similarity to SP|P50248 Adenosylhomocysteinase (EC 3.3.1.1) {Nicotiana sylvestris}
HF_29sep04_0511	HR_29sep04_0563	At2g27030.368415.m03247 calmodulin-2/3/5 (CAM5) (TCH1) identical to calmodulin GI:474183 from [Arabidopsis thaliana], SP|P25069 Calmodulin-2/3/5 {Arabidopsis thaliana}
HF_29sep04_0764	HR_29sep04_0565	At5g15680.168418.m01834 expressed protein
HF_29sep04_0103	HR_29sep04_0570	At5g23960.168418.m02816 terpene synthase/cyclase family protein non-consensus TA donor splice site at exon 4
HF_29sep04_0123	HR_29sep04_0580	At5g65360.168418.m08221 histone H3 identical to histone H3 from Zea mays SP|P05203, Medicago sativa GI:166384, Encephalartos altensteinii SP|P08903, Pisum sativum SP|P02300; contains Pfam profile PF00125 Core histone H2A/H2B/H3/H4
HF_29sep04_0282	HR_29sep04_0588	At3g04840.168416.m00525 40S ribosomal protein S3A (RPS3aA) similar to 40S ribosomal protein S3A (S phase specific protein GBIS289) GB:P49396 [Brassica rapa]
HF_29sep04_0411	HR_29sep04_0595	At4g24190.268417.m03473 shepherd protein (SHD) / clavata formation protein, putative nearly identical to SHEPHERD [Arabidopsis thaliana] GI:19570872; contains Pfam profiles PF02518: ATPase, histidine kinase-, DNA gyrase B-, and HSP90-like domain protein, PF00183: Hsp90 protein
HF_29sep04_0963	HR_29sep04_0599	At3g44110.168416.m04727 DNAJ heat shock protein, putative (J3) identical to AtJ3 [Arabidopsis thaliana] GI:2641638, strong similarity to several plant DnaJ proteins from PGR; contains Pfam profiles PF00226 DnaJ domain, PF00684 DnaJ central domain (4 repeats), PF01556 DnaJ C terminal region
HF_29sep04_0716	HR_29sep04_0600	At5g16970.168418.m01988 NADP-dependent oxidoreductase, putative (P1) identical to probable NADP-dependent oxidoreductase P1, zeta-crystallin homolog [SP|Q39172][gi:886428], Arabidopsis thaliana; similar to allyl alcohol dehydrogenase [Nicotiana tabacum] GI:6692816; contains Pfam profile PF00107: oxidoreductase, zinc-binding dehydrogenase family
HF_29sep04_1043	HR_29sep04_0606	At5g18860.168418.m02241 inosine-uridine preferring nucleoside hydrolase family protein contains Pfam profile PF01156: Inosine-uridine preferring nucleoside hydrolase
HF_29sep04_0418	HR_29sep04_0615	At5g62390.168418.m07830 calmodulin-binding family protein contains IQ calmodulin-binding motif, Pfam:PF00612
HF_29sep04_0472	HR_29sep04_0626	At3g16240.168416.m02049 delta tonoplast integral protein (delta-TIP) identical to delta tonoplast integral protein (delta-TIP) (GI:9279707)(GB:U39485) [Arabidopsis thaliana] (Plant Cell 8 (4), 587-599 (1996))
HF_29sep04_0438	HR_29sep04_0639	no_hits_found---------
HF_29sep04_1000	HR_29sep04_0627	At5g63400.168418.m07958 adenylate kinase identical to adenylate kinase (ATP-AMP transphosphorylase) [Arabidopsis thaliana] SWISS-PROT:O82514
HF_29sep04_0447	HR_29sep04_0628	At5g63620.268418.m07988 oxidoreductase, zinc-binding dehydrogenase family protein contains PFAM zinc-binding dehydrogenase domain PF00107
HF_29sep04_0565	HR_29sep04_0629	At1g54890.168414.m06267 late embryogenesis abundant protein-related / LEA protein-related similar to late embryogenesis abundant protein (EMB7) GI:1350543 from [Picea glauca]
HF_29sep04_0290	HR_29sep04_0636	At5g57655.268418.m07204 xylose isomerase family protein contains similarity to Xylose isomerase (EC 5.3.1.5) (Swiss-Prot:P22842) [Thermoanaerobacter ethanolicus]
HF_29sep04_0767	HR_29sep04_0637	At2g05710.168415.m00611 aconitate hydratase, cytoplasmic, putative / citrate hydro-lyase/aconitase, putative nearly identical to SP|P49608 Aconitate hydratase, cytoplasmic (EC 4.2.1.3) (Citrate hydro-lyase) (Aconitase) {Cucurbita maxima}; contains Pfam profiles PF00330: Aconitase family (aconitate hydratase), PF00694: Aconitase C-terminal domain
HF_29sep04_0036	HR_29sep04_0640	At4g00100.168417.m00010 40S ribosomal protein S13 (RPS13A) similar to ribosomal protein S13; PF00312 (View Sanger Pfam): ribosomal protein S15; identical to cDNA AtRPS13A mRNA for cytoplasmic ribosomal protein S13 GI:6521011
HF_29sep04_0141	HR_29sep04_0641	At2g35930.168415.m04410 U-box domain-containing protein similar to immediate-early fungal elicitor protein CMPG1 [Petroselinum crispum] GI:14582200; contains Pfam profile PF04564: U-box domain
HF_29sep04_0281	HR_29sep04_0645	no_hits_found---------
HF_29sep04_0320	HR_29sep04_0655	At1g11680.168414.m01341 obtusifoliol 14-demethylase (CYP51) identical to obtusifoliol 14-demethylase (GI:14624983) [Arabidopsis thaliana]
HF_29sep04_1076	HR_29sep04_0660	At1g01800.168414.m00099 short-chain dehydrogenase/reductase (SDR) family protein similar to carbonyl reductase GI:1049108 from [Mus musculus]
HF_29sep04_0468	HR_29sep04_0662	At3g09630.168416.m01142 60S ribosomal protein L4/L1 (RPL4A) strong similarity to 60S ribosomal protein L1 GB:P49691
HF_29sep04_0514	HR_29sep04_0671	At1g49740.168414.m05578 expressed protein similar to MAP3K-like protein kinase GB:CAB16796 GI:4006878 from [Arabidopsis thaliana]
HF_29sep04_0504	HR_29sep04_0672	At3g60130.168416.m06714 glycosyl hydrolase family 1 protein / beta-glucosidase, putative (YLS1) contains Pfam PF00232 : Glycosyl hydrolase family 1 domain; TIGRFAM TIGR01233: 6-phospho-beta-galactosidase; similar to amygdalin hydrolase isoform AH I precursor (GI:16757966) [Prunus serotina]; identical to cDNA YLS1 mRNA for beta-glucosidase, partial cds GI:13122279
HF_29sep04_0201	HR_29sep04_0676	At5g50200.368418.m06216 expressed protein similar to unknown protein (pir||T05562) isoform contains a non-consensus AT acceptor splice site at intron 1
HF_29sep04_0712	HR_29sep04_0678	At3g44110.168416.m04727 DNAJ heat shock protein, putative (J3) identical to AtJ3 [Arabidopsis thaliana] GI:2641638, strong similarity to several plant DnaJ proteins from PGR; contains Pfam profiles PF00226 DnaJ domain, PF00684 DnaJ central domain (4 repeats), PF01556 DnaJ C terminal region
HF_29sep04_0586	HR_29sep04_0682	At1g17860.168414.m02210 trypsin and protease inhibitor family protein / Kunitz family protein similar to LeMir (miraculin homolog) GI:2654440 from [Lycopersicon esculentum], tumor-related protein [Nicotiana tabacum] GI:1762933; contains Pfam profile PF00197: Trypsin and protease inhibitor
HF_29sep04_0118	HR_29sep04_0686	At3g55440.168416.m06157 triosephosphate isomerase, cytosolic, putative strong similarity to triosephosphate isomerase, cytosolic from Petunia hybrida [SP|P48495], from Coptis japonica [SP|P21820]
HF_29sep04_0671	HR_29sep04_0691	At1g11650.268414.m01337 RNA-binding protein 45 (RBP45), putative similar to gb|U90212 DNA binding protein ACBF from Nicotiana tabacum and contains 3 PF|00076 RNA recognition motif domains. ESTs gb|T44278, gb|R65195, gb|N65904, gb|H37499, gb|R90487, gb|N95952, gb|T44278, gb|Z20166, gb|N96891, gb|W43137, gb|F15504, gb|F1
HF_29sep04_0220	HR_29sep04_0692	At5g06860.168418.m00776 polygalacturonase inhibiting protein 1 (PGIP1) identical to polygalacturonase inhibiting protein 1 (PGIP1) [Arabidopsis thaliana] gi|7800199|gb|AAF69827; contains leucine rich-repeat (LRR) domains Pfam:PF00560, INTERPRO:IPR001611
HF_29sep04_0512	HR_29sep04_1364	At5g43060.168418.m05256 cysteine proteinase, putative / thiol protease, putative similar to cysteine proteinase RD21A precursor (thiol protease) GI:435619, SP:P43297 from [Arabidopsis thaliana]
HF_29sep04_0052	HR_29sep04_0695	At3g01500.368416.m00076 carbonic anhydrase 1, chloroplast / carbonate dehydratase 1 (CA1) nearly identical to SP|P27140 Carbonic anhydrase, chloroplast precursor (EC 4.2.1.1) (Carbonate dehydratase) {Arabidopsis thaliana}
HF_29sep04_0168	HR_29sep04_0697	At4g18920.168417.m02789 expressed protein
HF_29sep04_0242	HR_29sep04_0701	At5g11010.368418.m01286 pre-mRNA cleavage complex-related low similarity to SP|Q92989 Pre-mRNA cleavage complex II protein Clp1 {Homo sapiens}
HF_29sep04_0384	HR_29sep04_0707	At1g26910.168414.m03281 60S ribosomal protein L10 (RPL10B) Nearly identical to ribosomal protein L10.e, Wilm's tumor suppressor homologue, gi|17682 (Z15157), however differences in sequence indicate this is a different member of the L10 family
HF_29sep04_1061	HR_29sep04_0713	At4g35260.168417.m05011 isocitrate dehydrogenase subunit 1 / NAD+ isocitrate dehydrogenase subunit 1 nearly identical to NAD+ dependent isocitrate dehydrogenase subunit 1 [Arabidopsis thaliana] GI:1766046
HF_29sep04_0410	HR_29sep04_0715	At5g03980.168418.m00378 GDSL-motif lipase/hydrolase family protein similar to lipase [Arabidopsis thaliana] GI:1145627; contains Pfam profile:PF00657 Lipase/Acylhydrolase with GDSL-like motif
HF_29sep04_0188	HR_29sep04_0717	At1g23740.168414.m02996 oxidoreductase, zinc-binding dehydrogenase family protein contains Pfam profile PF00107: oxidoreductase, zinc-binding dehydrogenase family
HF_29sep04_0446	HR_29sep04_0718	At3g09200.168416.m01094 60S acidic ribosomal protein P0 (RPP0B) similar to putative 60S acidic ribosomal protein P0 GB:P50346 [Glycine max]
HF_29sep04_0541	HR_29sep04_0513	At1g48410.168414.m05408 argonaute protein (AGO1) identical to SP|O04379 Argonaute protein (AGO1) {Arabidopsis thaliana}; contains Pfam profiles PF02171: Piwi domain, PF02170: PAZ domain
HF_29sep04_0308	HR_29sep04_0719	At5g02560.168418.m00190 histone H2A, putative similar to histone H2A from Pisum sativum SP|P25470, Zea mays SP|P40280, Petroselinum crispum SP|P19177; contains Pfam profile PF00125 Core histone H2A/H2B/H3/H4
HF_29sep04_0515	HR_29sep04_0733	At1g75280.168414.m08745 isoflavone reductase, putative identical to SP|P52577 Isoflavone reductase homolog P3 (EC 1.3.1.-) {Arabidopsis thaliana}; contains Pfam profile PF02716: isoflavone reductase
HF_29sep04_0958	HR_29sep04_0735	At5g44020.168418.m05387 acid phosphatase class B family protein similar to SP|P15490 STEM 28 kDa glycoprotein precursor (Vegetative storage protein A) {Glycine max}, acid phosphatase [Glycine max] GI:3341443; contains Pfam profile PF03767: HAD superfamily (subfamily IIIB) phosphatase
HF_29sep04_0368	HR_29sep04_0739	At1g03230.168414.m00301 extracellular dermal glycoprotein, putative / EDGP, putative similar to extracellular dermal glycoprotein EDGP precursor [Daucus carota] GI:285741
HF_29sep04_0181	HR_29sep04_0746	At2g24520.168415.m02929 ATPase, plasma membrane-type, putative / proton pump, putative strong similarity to P-type H(+)-transporting ATPase from [Phaseolus vulgaris] GI:758250, [Lycopersicon esculentum] GI:1621440, SP|Q03194 {Nicotiana plumbaginifolia}, [Solanum tuberosum] GI:435001; contains InterPro accession IPR001757: ATPase, E1-E2 type
HF_29sep04_0337	HR_29sep04_0749	no_hits_found---------
HF_29sep04_0483	HR_29sep04_0750	At1g01620.168414.m00079 plasma membrane intrinsic protein 1C (PIP1C) / aquaporin PIP1.3 (PIP1.3) / transmembrane protein B (TMPB) identical to plasma membrane intrinsic protein 1c SP:Q08733 from [Arabidopsis thaliana]
HF_29sep04_0757	HR_29sep04_0753	At1g14400.268414.m01708 ubiquitin-conjugating enzyme 1 (UBC1) E2; identical to gi:431259, SP:P25865
HF_29sep04_0492	HR_29sep04_0755	At5g60390.168418.m07574 elongation factor 1-alpha / EF-1-alpha identical to SWISS-PROT:P13905 elongation factor 1-alpha (EF-1-alpha) [Arabidopsis thaliana]
HF_29sep04_0452	HR_29sep04_0760	At1g02920.168414.m00259 glutathione S-transferase, putative similar to glutathione S-transferase GI:860955 from [Hyoscyamus muticus]; supported by cDNA GI:443697.
HF_29sep04_0762	HR_29sep04_0763	At4g39230.168417.m05553 isoflavone reductase, putative similar to allergenic isoflavone reductase-like protein Bet v 6.0102 [Betula pendula][GI:10764491]; contains Pfam profile PF02716: Isoflavone reductase
HF_29sep04_0992	HR_29sep04_0769	At5g26667.268418.m03158 uridylate kinase / uridine monophosphate kinase / UMP kinase (PYR6) identical to uridylate kinase / UMP/CMP kinase SP:O04905 from [Arabidopsis thaliana]
HF_29sep04_1087	HR_29sep04_0774	At1g03220.168414.m00300 extracellular dermal glycoprotein, putative / EDGP, putative similar to extracellular dermal glycoprotein EDGP precursor [Daucus carota] GI:285741
HF_29sep04_0672	HR_29sep04_0775	At2g32220.168415.m03937 60S ribosomal protein L27 (RPL27A)
HF_29sep04_0218	HR_29sep04_0783	At1g09430.168414.m01055 ATP-citrate synthase (ATP-citrate (pro-S-)-lyase/citrate cleavage enzyme), putative similar to ATP-citrate-lyase (GI:16648642) [Arabidopsis thaliana]; similar to ATP-citrate (pro-S-)-lyase (EC 4.1.3.8) (Citrate cleavage enzyme)(SP:Q91V92) {Mus musculus}; Location of EST gb|Z34587
HF_29sep04_0340	HR_29sep04_0784	At5g19690.168418.m02342 oligosaccharyl transferase STT3 subunit family protein similar to SP|P39007 Oligosaccharyl transferase STT3 subunit {Saccharomyces cerevisiae}; contains Pfam profile PF02516: Oligosaccharyl transferase STT3 subunit
HF_29sep04_0921	HR_29sep04_0785	At2g37570.268415.m04608 expressed protein
HF_29sep04_0457	HR_29sep04_0790	At3g13772.168416.m01738 endomembrane protein 70, putative TM4 family;
HF_29sep04_0202	HR_29sep04_0810	At3g48530.168416.m05299 CBS domain-containing protein low similarity to SP|Q9UGI9 5'-AMP-activated protein kinase, gamma-3 subunit (AMPK gamma-3 chain) (AMPK gamma3) {Homo sapiens}; contains Pfam profile PF00571: CBS domain
HF_29sep04_0856	HR_29sep04_0818	no_hits_found---------
HF_29sep04_0539	HR_29sep04_0826	At1g28570.168414.m03517 GDSL-motif lipase, putative similar to lipase [Arabidopsis thaliana] GI:1145627; contains InterPro Entry IPR001087 Lipolytic enzyme, G-D-S-L family
HF_29sep04_1070	HR_29sep04_0828	At1g19450.168414.m02423 integral membrane protein, putative / sugar transporter family protein similar to GB:U43629 GI:1209756 integral membrane protein from [Beta vulgaris]; contains Pfam profile PF00083: major facilitator superfamily protein; contains TIGRfam TIGR00879: Sugar transporter
HF_29sep04_0534	HR_29sep04_0865	At3g08550.168416.m00992 elongation defective 1 protein / ELD1 protein annotation temporarily based on supporting cDNA gi|23452833|gb|AF543710.1|
HF_29sep04_0198	HR_29sep04_0879	At5g15290.168418.m01791 integral membrane family protein contains TIGRFAM TIGR01569 : plant integral membrane protein TIGR01569; contains Pfam PF04535 : Domain of unknown function (DUF588) contains plant integral membrane protein domain, TIGR01569
HF_29sep04_0010	HR_29sep04_0881	At1g56630.168414.m06513 lipase class 3 family protein contains Pfam profile PF01764: Lipase
HF_29sep04_0679	HR_29sep04_1009	At5g27850.168418.m03341 60S ribosomal protein L18 (RPL18C) 60S ribosomal protein L18, Arabidopsis thaliana, SWISSPROT:RL18_ARATH
HF_29sep04_0493	HR_29sep04_0883	At4g27250.168417.m03912 dihydroflavonol 4-reductase family / dihydrokaempferol 4-reductase family similar to dihydrokaempferol 4-reductase, Ipomoea purpurea (GI:4239849), Medicago sativa, PIR2:S61416
HF_29sep04_0373	HR_29sep04_0894	At5g45775.268418.m05629 60S ribosomal protein L11 (RPL11D)
HF_29sep04_0545	HR_29sep04_0895	At3g20820.168416.m02633 leucine-rich repeat family protein contains similarity to Cf-2.1 [Lycopersicon pimpinellifolium] gi|1184075|gb|AAC15779; contains leucine rich-repeat domains Pfam:PF00560, INTERPRO:IPR001611
HF_29sep04_0315	HR_29sep04_0898	At2g01490.168415.m00072 phytanoyl-CoA dioxygenase (PhyH) family protein contains Pfam profile PF05721: Phytanoyl-CoA dioxygenase (PhyH); weak similarity to Phytanoyl-CoA dioxygenase, peroxisomal precursor (EC 1.14.11.18) (Phytanoyl-CoA alpha-hydroxylase) (PhyH) (Phytanic acid oxidase) (Swiss-Prot:O14832) [Homo sapiens]
HF_29sep04_0378	HR_29sep04_0899	At3g05530.168416.m00606 26S proteasome AAA-ATPase subunit (RPT5a) identical to GB:AAF22525 GI:6652886 from [Arabidopsis thaliana]
HF_29sep04_0045	HR_29sep04_0905	At1g42960.168414.m04946 expressed protein
HF_29sep04_0160	HR_29sep04_0906	At3g05020.168416.m00545 acyl carrier protein 1, chloroplast (ACP-1) identical to SP|P11829 Acyl carrier protein 1, chloroplast precursor (ACP) {Arabidopsis thaliana}
HF_29sep04_0261	HR_29sep04_0917	At4g13930.168417.m02156 glycine hydroxymethyltransferase, putative / serine hydroxymethyltransferase, putative / serine/threonine aldolase, putative similar to serine hydroxymethyltransferase [Chlamydomonas reinhardtii] GI:17066746; contains Pfam profile PF00464: serine hydroxymethyltransferase
HF_29sep04_0731	HR_29sep04_0497	At1g21890.168414.m02740 nodulin MtN21 family protein similar to MtN21 GI:2598575 (root nodule development) from [Medicago truncatula]
HF_29sep04_0216	HR_29sep04_0919	At1g72370.168414.m08371 40S ribosomal protein SA (RPSaA) identical to laminin receptor-like protein GB:U01955 [Arabidopsis thaliana]; identical to cDNA laminin receptor homologue GI:16379
HF_29sep04_0740	HR_29sep04_1271	At1g72330.168414.m08367 alanine aminotransferase, putative similar to alanine aminotransferase 2 SP|P34106 from Panicum miliaceum, SP|P52894 from Hordeum vulgare, GI:4730884 from Oryza sativa
HF_29sep04_0836	HR_29sep04_0921	At3g23470.168416.m02957 cyclopropane-fatty-acyl-phospholipid synthase family protein similar to cyclopropane synthase [Sterculia foetida] GI:21069167; contains Pfam profile PF02353: Cyclopropane-fatty-acyl-phospholipid synthase
HF_29sep04_0751	HR_29sep04_1314	At2g36580.168415.m04486 pyruvate kinase, putative similar to pyruvate kinase, cytosolic isozyme [Glycine max] SWISS-PROT:Q42806
HF_29sep04_0047	HR_29sep04_0934	At2g37130.168415.m04555 peroxidase 21 (PER21) (P21) (PRXR5) identical to SP|Q42580 Peroxidase 21 precursor (EC 1.11.1.7) (Atperox P21) (PRXR5) (ATP2a/ATP2b) {Arabidopsis thaliana}
HF_29sep04_0455	HR_29sep04_0935	At1g65930.168414.m07481 isocitrate dehydrogenase, putative / NADP+ isocitrate dehydrogenase, putative strong similarity to isocitrate dehydrogenase SP|Q40345 from [Medicago sativa]
HF_29sep04_0409	HR_29sep04_0941	At1g51410.168414.m05787 cinnamyl-alcohol dehydrogenase, putative (CAD) similar to GB:X88797 from [Eucalyptus gunnii] (Plant Mol. Biol. 36 (5), 755-765 (1998))
HF_29sep04_0314	HR_29sep04_0942	no_hits_found---------
HF_29sep04_0897	HR_29sep04_0966	At1g28330.168414.m03478 dormancy-associated protein, putative (DRM1) identical to dormancy-associated protein [Arabidopsis thaliana] GI:2995990; similar to dormancy-associated protein GI:2605887 from [Pisum sativum]; contains Pfam profile PF05564: Dormancy/auxin associated protein
HF_29sep04_0334	HR_29sep04_0982	no_hits_found---------
HF_29sep04_0466	HR_29sep04_0986	At4g24190.268417.m03473 shepherd protein (SHD) / clavata formation protein, putative nearly identical to SHEPHERD [Arabidopsis thaliana] GI:19570872; contains Pfam profiles PF02518: ATPase, histidine kinase-, DNA gyrase B-, and HSP90-like domain protein, PF00183: Hsp90 protein
HF_29sep04_0200	HR_29sep04_1001	At4g04910.168417.m00714 AAA-type ATPase family protein similar to SP|P18708 Vesicular-fusion protein NSF (N-ethylmaleimide-sensitive fusion protein) (NEM-sensitive fusion protein) {Cricetulus griseus}; contains Pfam profiles PF00004: ATPase AAA family, PF02359: Cell division protein 48 (CDC48) N-terminal domain; contains non-consensus AT-AC splice sites at intron 2
HF_29sep04_0360	HR_29sep04_1023	At3g18070.168416.m02298 glycosyl hydrolase family 1 protein contains Pfam PF00232 : Glycosyl hydrolase family 1 domain; TIGRFAM TIGR01233: 6-phospho-beta-galactosidase; similar to beta-mannosidase enzyme (GI:17226270) [Lycopersicon esculentum]
HF_29sep04_0038	HR_29sep04_1034	At2g29550.168415.m03589 tubulin beta-7 chain (TUB7) identical to GB:M84704 SP|P29515 Tubulin beta-7 chain {Arabidopsis thaliana}
HF_29sep04_0042	HR_29sep04_1038	At3g02360.268416.m00220 6-phosphogluconate dehydrogenase family protein contains Pfam profiles: PF00393 6-phosphogluconate dehydrogenase C-terminal domain, PF03446 NAD binding domain of 6-phosphogluconate ;similar to 6-phosphogluconate dehydrogenase GB:BAA22812 GI:2529229 [Glycine max]
HF_29sep04_1108	HR_29sep04_1058	At5g40200.168418.m04878 DegP protease, putative contains similarity to DegP2 protease GI:13172275 from [Arabidopsis thaliana]
HF_29sep04_0137	HR_29sep04_1079	At3g28860.168416.m03602 multidrug resistance P-glycoprotein, putative similar to mdr-like P-glycoprotein GI:3849833 from [Arabidopsis thaliana]; contains Pfam profiles PF00005: ABC transporter and PF00664: ABC transporter transmembrane region; identical to cDNA MDR-like p-glycoprotein (At3g28860) GI:24324261
HF_29sep04_0766	HR_29sep04_1095	At2g36910.168415.m04527 multidrug resistance P-glycoprotein (PGP1) identical to P-glycoprotein GI:3849833 from [Arabidopsis thaliana]; homologous to mammalian mdr gene,contains ATP-binding cassette; related to multi drug resistance proteins
HF_29sep04_1097	HR_29sep04_1105	At3g09630.168416.m01142 60S ribosomal protein L4/L1 (RPL4A) strong similarity to 60S ribosomal protein L1 GB:P49691
HF_29sep04_0519	HR_29sep04_1142	no_hits_found---------
HF_29sep04_0184	HR_29sep04_1146	At2g43120.168415.m05355 pirin, putative similar to SP|O00625 Pirin {Homo sapiens}; contains Pfam profile PF02678: Pirin
HF_29sep04_0900	HR_29sep04_0555	At3g48890.168416.m05341 cytochrome b5 domain-containing protein similar to SP|O00264 Membrane associated progesterone receptor component (mPR) {Homo sapiens}; contains Pfam profile PF00173: Heme/Steroid binding domain
HF_29sep04_0911	HR_29sep04_0952	At1g60970.168414.m06863 clathrin adaptor complex small chain family protein contains Pfam profile: PF01217 clathrin adaptor complex small chain
HF_29sep04_0301	HR_29sep04_1160	At4g17390.168417.m02606 60S ribosomal protein L15 (RPL15B)
HF_29sep04_0771	HR_29sep04_1162	At2g44610.168415.m05553 Ras-related GTP-binding protein, putative similar to GTP-binding protein GI:623586 from [Nicotiana tabacum] ; contains an ADP-ribosylation factors family signature for proteins involved in protein trafficking
HF_29sep04_0142	HR_29sep04_1163	At1g48920.168414.m05480 nucleolin, putative similar to nuM1 protein GI:1279562 from [Medicago sativa]
HF_29sep04_0976	HR_29sep04_1168	At1g01360.168414.m00051 expressed protein similar to hypothetical protein GB:CAB45785 GI:5262156 from [Arabidopsis thaliana]
HF_29sep04_0548	HR_29sep04_1190	At1g69230.268414.m07930 expressed protein
HF_29sep04_0964	HR_29sep04_0820	At3g18780.168416.m02385 actin 2 (ACT2) identical to SP|Q96292 Actin 2 {Arabidopsis thaliana}; nearly identical to SP|Q96293 Actin 8 [Arabidopsis thaliana] GI:1669387 and to At1g49240
HF_29sep04_0408	HR_29sep04_1191	At5g55190.168418.m06880 Ras-related GTP-binding protein (RAN3) identical to atran3 [Arabidopsis thaliana] GI:2058280
HF_29sep04_0987	HR_29sep04_0326	At1g79550.268414.m09274 phosphoglycerate kinase, putative similar to SP|P41758 Phosphoglycerate kinase, chloroplast precursor (EC 2.7.2.3) {Chlamydomonas reinhardtii}; contains Pfam profile PF00162: phosphoglycerate kinase
HF_29sep04_0178	HR_29sep04_1196	At2g35020.168415.m04296 UTP--glucose-1-phosphate uridylyltransferase family protein similar to SP|Q16222 UDP-N-acetylhexosamine pyrophosphorylase (Antigen X) {Homo sapiens}; contains Pfam profile PF01704: UTP--glucose-1-phosphate uridylyltransferase
HF_29sep04_0591	HR_29sep04_1205	At5g56030.168418.m06991 heat shock protein 81-2 (HSP81-2) nearly identical to SP|P55737 Heat shock protein 81-2 (HSP81-2) {Arabidopsis thaliana}
HF_29sep04_0817	HR_29sep04_1206	At1g19430.168414.m02421 dehydration-responsive protein-related low similarity to early-responsive to dehydration stress ERD3 protein [Arabidopsis thaliana] GI:15320410; contains Pfam profile PF03141: Putative methyltransferase
HF_29sep04_0215	HR_29sep04_1213	At2g41900.168415.m05183 zinc finger (CCCH-type) family protein contains Pfam domain, PF00642: Zinc finger C-x8-C-x5-C-x3-H type (and similar) and Pfam domain, PF00023: Ankyrin repeat
HF_29sep04_0196	HR_29sep04_1236	At5g26340.168418.m03148 hexose transporter, putative strong similarity to hexose transporter, Lycopersicon esculentum, GI:5734440; contains Pfam profile PF00083: major facilitator superfamily protein
HF_29sep04_0029	HR_29sep04_1243	At3g22960.168416.m02895 pyruvate kinase, putative similar to pyruvate kinase isozyme A, chloroplast precursor [Ricinus communis] SWISS-PROT:Q43117
HF_29sep04_0232	HR_29sep04_1246	At5g17330.168418.m02030 glutamate decarboxylase 1 (GAD 1) sp|Q42521
HF_29sep04_0402	HR_29sep04_1253	At3g62290.168416.m06998 ADP-ribosylation factor identical to GP:166586 ADP-ribosylation factor {Arabidopsis thaliana}; ADP-ribosylation factor 1 - Arabidopsis thaliana, PIR:S28875
HF_29sep04_0939	HR_29sep04_1255	At5g58290.168418.m07297 26S proteasome AAA-ATPase subunit (RPT3) identical to 26S proteasome AAA-ATPase subunit RPT3 GI:6652882 from [Arabidopsis thaliana]
HF_29sep04_0336	HR_29sep04_1262	At3g08580.268416.m00996 ADP, ATP carrier protein 1, mitochondrial / ADP/ATP translocase 1 / adenine nucleotide translocator 1 (ANT1) identical to SWISS-PROT:P31167 ADP,ATP carrier protein 1 (Adenine nucleotide translocator 1) [Arabidopsis thaliana]
HF_29sep04_0294	HR_29sep04_1263	At1g49760.168414.m05580 polyadenylate-binding protein, putative / PABP, putative similar to poly(A)-binding protein GB:AAF66825 GI:7673359 from [Nicotiana tabacum]
HF_29sep04_0601	HR_29sep04_1293	At1g76160.168414.m08844 multi-copper oxidase type I family protein similar to pollen-specific BP10 protein [SP|Q00624][Brassica napus]; contains Pfam profile: PF00394 Multicopper oxidase
HF_29sep04_1079	HR_29sep04_1307	At1g67430.168414.m07675 60S ribosomal protein L17 (RPL17B) similar to ribosomal protein GI:19101 from [Hordeum vulgare]
HF_29sep04_0811	HR_29sep04_1316	At3g08580.268416.m00996 ADP, ATP carrier protein 1, mitochondrial / ADP/ATP translocase 1 / adenine nucleotide translocator 1 (ANT1) identical to SWISS-PROT:P31167 ADP,ATP carrier protein 1 (Adenine nucleotide translocator 1) [Arabidopsis thaliana]
HF_29sep04_0630	HR_29sep04_1319	At1g17180.168414.m02094 glutathione S-transferase, putative Second of three repeated putative glutathione transferases. 72% identical to glutathione transferase [Arabidopsis thaliana] (gi|4006934). Location of ests 191A10T7 (gb|R90188) and 171N13T7 (gb|R65532)
HF_29sep04_0359	HR_29sep04_1331	At1g53210.168414.m06031 sodium/calcium exchanger family protein / calcium-binding EF hand family protein contains Pfam profiles: PF01699 sodium/calcium exchanger protein, PF00036 EF hand
HF_29sep04_0990	HR_29sep04_1350	At2g26830.168415.m03219 choline/ethanolamine kinase family protein similar to SP|Q9HBU6 Ethanolamine kinase (EC 2.7.1.82) (EKI){Homo sapiens}, GmCK3p [Glycine max] GI:1438883; contains Pfam profile PF01633: Choline/ethanolamine kinase
HF_29sep04_0132	HR_29sep04_1363	At1g65270.368414.m07401 expressed protein
HF_29sep04_0076	HR_29sep04_1376	At3g19430.168416.m02464 late embryogenesis abundant protein-related / LEA protein-related similar to late embryogenesis abundant protein [Picea glauca] GI:1350543
HF_29sep04_1084	HR_29sep04_0750	At1g01620.168414.m00079 plasma membrane intrinsic protein 1C (PIP1C) / aquaporin PIP1.3 (PIP1.3) / transmembrane protein B (TMPB) identical to plasma membrane intrinsic protein 1c SP:Q08733 from [Arabidopsis thaliana]

## Sheet: HF+HR 1
HF_29sep04_0007	HR_29sep04_0422	At1g73230.168414.m08475 nascent polypeptide-associated complex (NAC) domain-containing protein similar to SP|P20290 Transcription factor BTF3 (RNA polymerase B transcription factor 3) {Homo sapiens}; contains Pfam profile PF01849: NAC domain
HF_29sep04_0009	HR_29sep04_0085	No Data
HF_29sep04_0010	HR_29sep04_0881	At1g52570.168414.m05935 phospholipase D alpha 2 / PLD alpha 2 (PLDALPHA2) (PLD2) / choline phosphatase 2 identical to phospholipase D alpha 2 ( PLD alpha 2) SP:Q9SSQ9 from [Arabidopsis thaliana]
HF_29sep04_0029	HR_29sep04_1243	No Data
HF_29sep04_0030	HR_29sep04_0320	No Data
HF_29sep04_0036	HR_29sep04_0640	At4g00100.168417.m00010 40S ribosomal protein S13 (RPS13A) similar to ribosomal protein S13; PF00312 (View Sanger Pfam): ribosomal protein S15; identical to cDNA AtRPS13A mRNA for cytoplasmic ribosomal protein S13 GI:6521011
HF_29sep04_0038	HR_29sep04_1034	At2g29550.168415.m03589 tubulin beta-7 chain (TUB7) identical to GB:M84704 SP|P29515 Tubulin beta-7 chain {Arabidopsis thaliana}
HF_29sep04_0042	HR_29sep04_1038	No Data
HF_29sep04_0045	HR_29sep04_0905	At1g42960.168414.m04946 expressed protein
HF_29sep04_0046	HR_29sep04_0079	At1g74050.168414.m08576 60S ribosomal protein L6 (RPL6C) similar to 60S ribosomal protein L6 (YL 16 like) GB:CAB57309 from [Cyanophora paradoxa]
HF_29sep04_0047	HR_29sep04_0934	At2g37130.168415.m04555 peroxidase 21 (PER21) (P21) (PRXR5) identical to SP|Q42580 Peroxidase 21 precursor (EC 1.11.1.7) (Atperox P21) (PRXR5) (ATP2a/ATP2b) {Arabidopsis thaliana}
HF_29sep04_0052	HR_29sep04_0695	At3g01500.268416.m00075 carbonic anhydrase 1, chloroplast / carbonate dehydratase 1 (CA1) nearly identical to SP|P27140 Carbonic anhydrase, chloroplast precursor (EC 4.2.1.1) (Carbonate dehydratase) {Arabidopsis thaliana}
HF_29sep04_0056	HR_29sep04_0201	At3g06720.268416.m00797 importin alpha-1 subunit, putative (IMPA1) similar to importin alpha-1 subunit (Karyopherin alpha-1 subunit, KAP alpha) [Arabidopsis thaliana] SWISS-PROT:Q96321
HF_29sep04_0062	HR_29sep04_0059	No Data
HF_29sep04_0075	HR_29sep04_0018	At3g05840.268416.m00656 shaggy-related protein kinase gamma / ASK-gamma (ASK3) identical to shaggy-related protein kinase gamma SP:P43289 GI:456509 from [Arabidopsis thaliana]
HF_29sep04_0076	HR_29sep04_1376	At3g19430.168416.m02464 late embryogenesis abundant protein-related / LEA protein-related similar to late embryogenesis abundant protein [Picea glauca] GI:1350543
HF_29sep04_0084	HR_29sep04_0098	At4g23400.168417.m03373 major intrinsic family protein / MIP family protein contains Pfam profile: MIP PF00230
HF_29sep04_0090	HR_29sep04_0425	At1g56070.168414.m06438 elongation factor 2, putative / EF-2, putative similar to ELONGATION FACTOR 2 GB:O14460 from [Schizosaccharomyces pombe]
HF_29sep04_0091	HR_29sep04_0489	No Data
HF_29sep04_0103	HR_29sep04_0570	No Data
HF_29sep04_0110	HR_29sep04_0276	At4g37990.168417.m05368 mannitol dehydrogenase, putative (ELI3-2) identical to GI:16269
HF_29sep04_0118	HR_29sep04_0686	At3g55440.168416.m06157 triosephosphate isomerase, cytosolic, putative strong similarity to triosephosphate isomerase, cytosolic from Petunia hybrida [SP|P48495], from Coptis japonica [SP|P21820]
HF_29sep04_0123	HR_29sep04_0580	At5g65360.168418.m08221 histone H3 identical to histone H3 from Zea mays SP|P05203, Medicago sativa GI:166384, Encephalartos altensteinii SP|P08903, Pisum sativum SP|P02300; contains Pfam profile PF00125 Core histone H2A/H2B/H3/H4
HF_29sep04_0132	HR_29sep04_1363	No Data
HF_29sep04_0135	HR_29sep04_0113	At3g53020.168416.m05844 60S ribosomal protein L24 (RPL24B) 60S ribosomal protein L24, Arabidopsis thaliana, EMBL:AC006282
HF_29sep04_0137	HR_29sep04_1079	No Data
HF_29sep04_0141	HR_29sep04_0641	No Data
HF_29sep04_0142	HR_29sep04_1163	No Data
HF_29sep04_0159	HR_29sep04_0104	No Data
HF_29sep04_0160	HR_29sep04_0906	At3g05020.168416.m00545 acyl carrier protein 1, chloroplast (ACP-1) identical to SP|P11829 Acyl carrier protein 1, chloroplast precursor (ACP) {Arabidopsis thaliana}
HF_29sep04_0161	HR_29sep04_0105	At1g47250.168414.m05231 20S proteasome alpha subunit F2 (PAF2) (PRC2B) (PRS1) identical to GB:AAC32063 from [Arabidopsis thaliana] (Genetics 149 (2), 677-692 (1998)); identical to cDNA proteasome subunit prc2b GI:2511585
HF_29sep04_0163	HR_29sep04_0387	At1g09780.168414.m01097 2,3-biphosphoglycerate-independent phosphoglycerate mutase, putative / phosphoglyceromutase, putative strong similarity to SP|Q42908 2,3-bisphosphoglycerate-independent phosphoglycerate mutase (EC 5.4.2.1) (Phosphoglyceromutase) {Mesembryanthemum crystallinum}; contains Pfam profile PF01676: Metalloenzyme superfamily
HF_29sep04_0164	HR_29sep04_0343	No Data
HF_29sep04_0168	HR_29sep04_0697	No Data
HF_29sep04_0178	HR_29sep04_1196	No Data
HF_29sep04_0181	HR_29sep04_0746	At1g80660.168414.m09465 ATPase 9, plasma membrane-type, putative / proton pump 9, putative / proton-exporting ATPase, putative strong similarity to SP|Q42556 ATPase 9, plasma membrane-type (EC 3.6.3.6) (Proton pump 9) {Arabidopsis thaliana}; contains InterPro accession IPR001757: ATPase, E1-E2 type
HF_29sep04_0184	HR_29sep04_1146	No Data
HF_29sep04_0186	HR_29sep04_0234	No Data
HF_29sep04_0188	HR_29sep04_0717	At1g23740.168414.m02996 oxidoreductase, zinc-binding dehydrogenase family protein contains Pfam profile PF00107: oxidoreductase, zinc-binding dehydrogenase family
HF_29sep04_0190	HR_29sep04_0002	No Data
HF_29sep04_0196	HR_29sep04_1236	At5g26340.168418.m03148 hexose transporter, putative strong similarity to hexose transporter, Lycopersicon esculentum, GI:5734440; contains Pfam profile PF00083: major facilitator superfamily protein
HF_29sep04_0198	HR_29sep04_0879	No Data
HF_29sep04_0200	HR_29sep04_1001	No Data
HF_29sep04_0201	HR_29sep04_0676	At5g50200.368418.m06216 expressed protein similar to unknown protein (pir||T05562) isoform contains a non-consensus AT acceptor splice site at intron 1
HF_29sep04_0202	HR_29sep04_0810	No Data
HF_29sep04_0203	HR_29sep04_0228	At3g03780.268416.m00387 5-methyltetrahydropteroyltriglutamate--homocysteine methyltransferase, putative / vitamin-B12-independent methionine synthase, putative / cobalamin-independent methionine synthase, putative very strong similarity to SP|O50008 5-methyltetrahydropteroyltriglutamate--homocysteine methyltransferase (EC 2.1.1.14) (Vitamin-B12-independent methionine synthase isozyme) (Cobalamin-…
HF_29sep04_0215	HR_29sep04_1213	No Data
HF_29sep04_0216	HR_29sep04_0919	At1g72370.168414.m08371 40S ribosomal protein SA (RPSaA) identical to laminin receptor-like protein GB:U01955 [Arabidopsis thaliana]; identical to cDNA laminin receptor homologue GI:16379
HF_29sep04_0217	HR_29sep04_0469	No Data
HF_29sep04_0218	HR_29sep04_0783	At1g09430.168414.m01055 ATP-citrate synthase (ATP-citrate (pro-S-)-lyase/citrate cleavage enzyme), putative similar to ATP-citrate-lyase (GI:16648642) [Arabidopsis thaliana]; similar to ATP-citrate (pro-S-)-lyase (EC 4.1.3.8) (Citrate cleavage enzyme)(SP:Q91V92) {Mus musculus}; Location of EST gb|Z34587
HF_29sep04_0220	HR_29sep04_0692	No Data
HF_29sep04_0229	HR_29sep04_0040	At4g08685.168417.m01430 pollen Ole e 1 allergen and extensin family protein contains Pfam domain, PF01190: Pollen proteins Ole e I family
HF_29sep04_0231	HR_29sep04_0087	At1g02930.168414.m00260 glutathione S-transferase, putative similar to glutathione S-transferase GI:860955 from [Hyoscyamus muticus]
HF_29sep04_0232	HR_29sep04_1246	At5g17330.168418.m02030 glutamate decarboxylase 1 (GAD 1) sp|Q42521
HF_29sep04_0234	HR_29sep04_0192	No Data
HF_29sep04_0235	HR_29sep04_0285	No Data
HF_29sep04_0240	HR_29sep04_0498	no_hits_found---------
HF_29sep04_0242	HR_29sep04_0701	No Data
HF_29sep04_0249	HR_29sep04_0284	At2g10940.268415.m01168 protease inhibitor/seed storage/lipid transfer protein (LTP) family protein similar to proline-rich cell wall protein [Medicago sativa] GI:3818416; contains Pfam profile PF00234 Protease inhibitor/seed storage/LTP family
HF_29sep04_0250	HR_29sep04_0416	No Data
HF_29sep04_0261	HR_29sep04_0917	At4g13930.168417.m02156 glycine hydroxymethyltransferase, putative / serine hydroxymethyltransferase, putative / serine/threonine aldolase, putative similar to serine hydroxymethyltransferase [Chlamydomonas reinhardtii] GI:17066746; contains Pfam profile PF00464: serine hydroxymethyltransferase
HF_29sep04_0269	HR_29sep04_0474	At4g38740.168417.m05487 peptidyl-prolyl cis-trans isomerase / cyclophilin / rotamase / cyclosporin A-binding protein (ROC1) identical to SP|P34790 Peptidyl-prolyl cis-trans isomerase (EC 5.2.1.8) (PPIase) (Rotamase) (Cyclophilin) (Cyclosporin A-binding protein) {Arabidopsis thaliana}
HF_29sep04_0276	HR_29sep04_0392	At3g01280.168416.m00035 porin, putative similar to SP|P42055 34 kDa outer mitochondrial membrane protein porin (Voltage-dependent anion-selective channel protein) (VDAC) {Solanum tuberosum}; contains Pfam profile PF01459: Eukaryotic porin
HF_29sep04_0278	HR_29sep04_0039	At3g25570.168416.m03180 adenosylmethionine decarboxylase family protein contains Pfam profile: PF01536 adenosylmethionine decarboxylase
HF_29sep04_0281	HR_29sep04_0645	At4g16830.168417.m02540 nuclear RNA-binding protein (RGGA) identical to nuclear RNA binding protein GI:6492264 from [Arabidopsis thaliana]
HF_29sep04_0282	HR_29sep04_0588	At3g04840.168416.m00525 40S ribosomal protein S3A (RPS3aA) similar to 40S ribosomal protein S3A (S phase specific protein GBIS289) GB:P49396 [Brassica rapa]
HF_29sep04_0290	HR_29sep04_0636	No Data
HF_29sep04_0294	HR_29sep04_1263	At1g49760.168414.m05580 polyadenylate-binding protein, putative / PABP, putative similar to poly(A)-binding protein GB:AAF66825 GI:7673359 from [Nicotiana tabacum]
HF_29sep04_0296	HR_29sep04_0076	No Data
HF_29sep04_0301	HR_29sep04_1160	At4g17390.168417.m02606 60S ribosomal protein L15 (RPL15B)
HF_29sep04_0308	HR_29sep04_0719	At1g09690.168414.m01088 60S ribosomal protein L21 (RPL21C) Similar to ribosomal protein L21 (gb|L38826). ESTs gb|AA395597,gb|ATTS5197 come from this gene
HF_29sep04_0313	HR_29sep04_0472	no_hits_found---------
HF_29sep04_0314	HR_29sep04_0942	No Data
HF_29sep04_0315	HR_29sep04_0898	No Data
HF_29sep04_0320	HR_29sep04_0655	No Data
HF_29sep04_0334	HR_29sep04_0982	No Data
HF_29sep04_0336	HR_29sep04_1262	At3g08580.268416.m00996 ADP, ATP carrier protein 1, mitochondrial / ADP/ATP translocase 1 / adenine nucleotide translocator 1 (ANT1) identical to SWISS-PROT:P31167 ADP,ATP carrier protein 1 (Adenine nucleotide translocator 1) [Arabidopsis thaliana]
HF_29sep04_0337	HR_29sep04_0749	No Data
HF_29sep04_0340	HR_29sep04_0784	No Data
HF_29sep04_0348	HR_29sep04_0034	At1g17420.168414.m02128 lipoxygenase, putative similar to lipoxygenase gi:1495804 [Solanum tuberosum], gi:1654140 [Lycopersicon esculentum]
HF_29sep04_0358	HR_29sep04_0512	At3g23810.168416.m02993 adenosylhomocysteinase, putative / S-adenosyl-L-homocysteine hydrolase, putative / AdoHcyase, putative strong similarity to SP|P50248|SAHH_TOBAC Adenosylhomocysteinase (EC 3.3.1.1) (S-adenosyl-L-homocysteine hydrolase) (AdoHcyase) {Nicotiana sylvestris}; contains Pfam profile PF00670: S-adenosyl-L-homocysteine hydrolase, NAD binding domain
HF_29sep04_0359	HR_29sep04_1331	At1g53210.168414.m06031 sodium/calcium exchanger family protein / calcium-binding EF hand family protein contains Pfam profiles: PF01699 sodium/calcium exchanger protein, PF00036 EF hand
HF_29sep04_0360	HR_29sep04_1023	At3g60140.168416.m06715 glycosyl hydrolase family 1 protein contains Pfam PF00232 : Glycosyl hydrolase family 1 domain; TIGRFAM TIGR01233: 6-phospho-beta-galactosidase; similar to Cyanogenic Beta-Glucosidase (GI:1311386)(pdb:1CBG) [Trifolium Repens]; identical beta-glucosidase GI:10834547
HF_29sep04_0368	HR_29sep04_0739	No Data
HF_29sep04_0369	HR_29sep04_0117	No Data
HF_29sep04_0373	HR_29sep04_0894	At5g45775.268418.m05629 60S ribosomal protein L11 (RPL11D)
HF_29sep04_0378	HR_29sep04_0899	No Data
HF_29sep04_0384	HR_29sep04_0707	At1g26910.168414.m03281 60S ribosomal protein L10 (RPL10B) Nearly identical to ribosomal protein L10.e, Wilm's tumor suppressor homologue, gi|17682 (Z15157), however differences in sequence indicate this is a different member of the L10 family
HF_29sep04_0400	HR_29sep04_0170	No Data
HF_29sep04_0402	HR_29sep04_1253	At3g62290.168416.m06998 ADP-ribosylation factor identical to GP:166586 ADP-ribosylation factor {Arabidopsis thaliana}; ADP-ribosylation factor 1 - Arabidopsis thaliana, PIR:S28875
HF_29sep04_0408	HR_29sep04_1191	No Data
HF_29sep04_0409	HR_29sep04_0941	At5g19440.168418.m02316 cinnamyl-alcohol dehydrogenase, putative (CAD) similar to cinnamyl-alcohol dehydrogenase, Eucalyptus gunnii [GI:1143445], apple tree, PIR:T16995
HF_29sep04_0410	HR_29sep04_0715	At1g28570.168414.m03517 GDSL-motif lipase, putative similar to lipase [Arabidopsis thaliana] GI:1145627; contains InterPro Entry IPR001087 Lipolytic enzyme, G-D-S-L family
HF_29sep04_0411	HR_29sep04_0595	No Data
HF_29sep04_0412	HR_29sep04_0208	No Data
HF_29sep04_0418	HR_29sep04_0615	No Data
HF_29sep04_0422	HR_29sep04_0198	No Data
HF_29sep04_0430	HR_29sep04_0155	No Data
HF_29sep04_0438	HR_29sep04_0639	No Data
HF_29sep04_0439	HR_29sep04_0366	No Data
HF_29sep04_0446	HR_29sep04_0718	At3g09200.168416.m01094 60S acidic ribosomal protein P0 (RPP0B) similar to putative 60S acidic ribosomal protein P0 GB:P50346 [Glycine max]
HF_29sep04_0447	HR_29sep04_0628	No Data
HF_29sep04_0452	HR_29sep04_0760	At1g02920.168414.m00259 glutathione S-transferase, putative similar to glutathione S-transferase GI:860955 from [Hyoscyamus muticus]; supported by cDNA GI:443697.
HF_29sep04_0453	HR_29sep04_0019	no_hits_found---------
HF_29sep04_0455	HR_29sep04_0935	No Data
HF_29sep04_0457	HR_29sep04_0790	At3g13772.168416.m01738 endomembrane protein 70, putative TM4 family;
HF_29sep04_0459	HR_29sep04_0188	At2g29550.168415.m03589 tubulin beta-7 chain (TUB7) identical to GB:M84704 SP|P29515 Tubulin beta-7 chain {Arabidopsis thaliana}
HF_29sep04_0462	HR_29sep04_0077	At3g53750.168416.m05938 actin 3 (ACT3) identical to SP|P53493 Actin 3 {Arabidopsis thaliana}; supported by full-length cDNA: Ceres: 19581.
HF_29sep04_0466	HR_29sep04_0986	No Data
HF_29sep04_0468	HR_29sep04_0662	At3g09630.168416.m01142 60S ribosomal protein L4/L1 (RPL4A) strong similarity to 60S ribosomal protein L1 GB:P49691
HF_29sep04_0472	HR_29sep04_0626	At3g16240.168416.m02049 delta tonoplast integral protein (delta-TIP) identical to delta tonoplast integral protein (delta-TIP) (GI:9279707)(GB:U39485) [Arabidopsis thaliana] (Plant Cell 8 (4), 587-599 (1996))
HF_29sep04_0477	HR_29sep04_0322	At1g17745.168414.m02196 D-3-phosphoglycerate dehydrogenase / 3-PGDH identical to SP|O04130
HF_29sep04_0483	HR_29sep04_0750	At4g23400.168417.m03373 major intrinsic family protein / MIP family protein contains Pfam profile: MIP PF00230
HF_29sep04_0492	HR_29sep04_0755	At5g60390.168418.m07574 elongation factor 1-alpha / EF-1-alpha identical to SWISS-PROT:P13905 elongation factor 1-alpha (EF-1-alpha) [Arabidopsis thaliana]
HF_29sep04_0493	HR_29sep04_0883	No Data
HF_29sep04_0504	HR_29sep04_0672	No Data
HF_29sep04_0509	HR_29sep04_0046	At4g14960.268417.m02299 tubulin alpha-6 chain (TUA6) nearly identical to SP|P29511 Tubulin alpha-6 chain {Arabidopsis thaliana}
HF_29sep04_0511	HR_29sep04_0563	At3g43810.168416.m04682 calmodulin-7 (CAM7) almost identical to calmodulin GI:16227 from [Arabidopsis thaliana], SP|P59220 Calmodulin-7 {Arabidopsis thaliana}
HF_29sep04_0512	HR_29sep04_1364	No Data
HF_29sep04_0513	HR_29sep04_0200	At5g50850.168418.m06300 pyruvate dehydrogenase E1 component beta subunit, mitochondrial / PDHE1-B (PDH2) identical to SP|Q38799 Pyruvate dehydrogenase E1 component beta subunit, mitochondrial precursor (EC 1.2.4.1) (PDHE1-B) {Arabidopsis thaliana}
HF_29sep04_0514	HR_29sep04_0671	No Data
HF_29sep04_0515	HR_29sep04_0733	No Data
HF_29sep04_0516	HR_29sep04_0411	At5g60660.168418.m07613 major intrinsic family protein / MIP family protein similar to mipC protein GI:1657948 from [Mesembryanthemum crystallinum]
HF_29sep04_0519	HR_29sep04_1142	No Data
HF_29sep04_0532	HR_29sep04_0186	No Data
HF_29sep04_0534	HR_29sep04_0865	No Data
HF_29sep04_0539	HR_29sep04_0826	At1g28570.168414.m03517 GDSL-motif lipase, putative similar to lipase [Arabidopsis thaliana] GI:1145627; contains InterPro Entry IPR001087 Lipolytic enzyme, G-D-S-L family
HF_29sep04_0541	HR_29sep04_0513	At1g48410.168414.m05408 argonaute protein (AGO1) identical to SP|O04379 Argonaute protein (AGO1) {Arabidopsis thaliana}; contains Pfam profiles PF02171: Piwi domain, PF02170: PAZ domain
HF_29sep04_0543	HR_29sep04_0125	At4g37990.168417.m05368 mannitol dehydrogenase, putative (ELI3-2) identical to GI:16269
HF_29sep04_0545	HR_29sep04_0895	At3g20820.168416.m02633 leucine-rich repeat family protein contains similarity to Cf-2.1 [Lycopersicon pimpinellifolium] gi|1184075|gb|AAC15779; contains leucine rich-repeat domains Pfam:PF00560, INTERPRO:IPR001611
HF_29sep04_0548	HR_29sep04_1190	No Data
HF_29sep04_0554	HR_29sep04_0023	At1g47600.168414.m05285 glycosyl hydrolase family 1 protein contains Pfam PF00232 : Glycosyl hydrolase family 1 domain; TIGRFAM TIGR01233: 6-phospho-beta-galactosidase; similar to thioglucosidase (GI:871992) [Arabidopsis thaliana]
HF_29sep04_0565	HR_29sep04_0629	At1g54890.168414.m06267 late embryogenesis abundant protein-related / LEA protein-related similar to late embryogenesis abundant protein (EMB7) GI:1350543 from [Picea glauca]
HF_29sep04_0581	HR_29sep04_0118	No Data
HF_29sep04_0584	HR_29sep04_0177	At3g16640.168416.m02127 translationally controlled tumor family protein similar to translationally controlled tumor protein GB:AAD10032 from [Hevea brasiliensis]
HF_29sep04_0586	HR_29sep04_0682	No Data
HF_29sep04_0587	HR_29sep04_0001	No Data
HF_29sep04_0588	HR_29sep04_0490	At1g50010.168414.m05612 tubulin alpha-2/alpha-4 chain (TUA2) identical to tubulin alpha-2/alpha-4 chain SP|P29510 GB:P29510 from [Arabidopsis thaliana]
HF_29sep04_0591	HR_29sep04_1205	At5g56030.168418.m06991 heat shock protein 81-2 (HSP81-2) nearly identical to SP|P55737 Heat shock protein 81-2 (HSP81-2) {Arabidopsis thaliana}
HF_29sep04_0594	HR_29sep04_0295	No Data
HF_29sep04_0597	HR_29sep04_0029	At4g37990.168417.m05368 mannitol dehydrogenase, putative (ELI3-2) identical to GI:16269
HF_29sep04_0601	HR_29sep04_1293	No Data
HF_29sep04_0605	HR_29sep04_0072	At4g05050.168417.m00744 polyubiquitin (UBQ11) identical to GI:304117
HF_29sep04_0612	HR_29sep04_0278	At3g08580.268416.m00996 ADP, ATP carrier protein 1, mitochondrial / ADP/ATP translocase 1 / adenine nucleotide translocator 1 (ANT1) identical to SWISS-PROT:P31167 ADP,ATP carrier protein 1 (Adenine nucleotide translocator 1) [Arabidopsis thaliana]
HF_29sep04_0624	HR_29sep04_0135	No Data
HF_29sep04_0630	HR_29sep04_1319	No Data
HF_29sep04_0632	HR_29sep04_0302	At1g75950.168414.m08821 E3 ubiquitin ligase SCF complex subunit SKP1/ASK1 (At1) E3 ubiquitin ligase; skp1a; identical to Skp1a GI:3068807, Skp1p GI:1432083 and UIP1 GI:3719209 from [Arabidopsis thaliana]; contains Pfam profiles PF01466: Skp1 family, dimerisation domain and PF03931: Skp1 family, tetramerisation domain;
HF_29sep04_0636	HR_29sep04_0432	No Data
HF_29sep04_0640	HR_29sep04_0141	No Data
HF_29sep04_0651	HR_29sep04_0121	No Data
HF_29sep04_0656	HR_29sep04_0367	No Data
HF_29sep04_0671	HR_29sep04_0691	At4g27000.168417.m03884 RNA-binding protein 45 (RBP45), putative DNA binding protein ACBF - Nicotiana tabacum, PID:g1899188
HF_29sep04_0672	HR_29sep04_0775	At4g15000.168417.m02304 60S ribosomal protein L27 (RPL27C)
HF_29sep04_0679	HR_29sep04_1009	At3g05590.168416.m00621 60S ribosomal protein L18 (RPL18B) similar to GB:P42791
HF_29sep04_0681	HR_29sep04_0289	At5g54570.168418.m06793 glycosyl hydrolase family 1 protein contains Pfam PF00232 : Glycosyl hydrolase family 1 domain; TIGRFAM TIGR01233: 6-phospho-beta-galactosidase; similar to amygdalin hydrolase isoform AH I precursor (GI:16757966) [Prunus serotina]
HF_29sep04_0682	HR_29sep04_0148	At4g37990.168417.m05368 mannitol dehydrogenase, putative (ELI3-2) identical to GI:16269
HF_29sep04_0701	HR_29sep04_0347	At2g46930.168415.m05862 pectinacetylesterase, putative similar to pectinacetylesterase precursor GI:1431629 from [Vigna radiata]
HF_29sep04_0712	HR_29sep04_0678	At3g44110.168416.m04727 DNAJ heat shock protein, putative (J3) identical to AtJ3 [Arabidopsis thaliana] GI:2641638, strong similarity to several plant DnaJ proteins from PGR; contains Pfam profiles PF00226 DnaJ domain, PF00684 DnaJ central domain (4 repeats), PF01556 DnaJ C terminal region
HF_29sep04_0716	HR_29sep04_0600	At5g16990.168418.m01990 NADP-dependent oxidoreductase, putative strong similarity to probable NADP-dependent oxidoreductase (zeta-crystallin homolog) P1 [SP|Q39172][gi:886428] and P2 [SP|Q39173][gi:886430], Arabidopsis thaliana
HF_29sep04_0726	HR_29sep04_0470	At1g53210.168414.m06031 sodium/calcium exchanger family protein / calcium-binding EF hand family protein contains Pfam profiles: PF01699 sodium/calcium exchanger protein, PF00036 EF hand
HF_29sep04_0727	HR_29sep04_0217	At1g05850.168414.m00612 chitinase-like protein 1 (CTL1) similar to class I chitinase GI:7798656 from [Halimolobos perplexa var. perplexa]; contains Pfam profile PF00182: Chitinase class I; identical to cDNA chitinase-like protein 1 (CTL1) CTL1-ELP1 allele GI:17226328
HF_29sep04_0729	HR_29sep04_0190	No Data
HF_29sep04_0731	HR_29sep04_0497	No Data
HF_29sep04_0736	HR_29sep04_0247	No Data
HF_29sep04_0740	HR_29sep04_1271	No Data
HF_29sep04_0742	HR_29sep04_0280	At3g50530.168416.m05526 calcium-dependent protein kinase, putative / CDPK, putative similar to calcium/calmodulin-dependent protein kinase CaMK3 [Nicotiana tabacum] gi|16904226|gb|AAL30820
HF_29sep04_0751	HR_29sep04_1314	At2g36580.168415.m04486 pyruvate kinase, putative similar to pyruvate kinase, cytosolic isozyme [Glycine max] SWISS-PROT:Q42806
HF_29sep04_0757	HR_29sep04_0753	At1g14400.268414.m01708 ubiquitin-conjugating enzyme 1 (UBC1) E2; identical to gi:431259, SP:P25865
HF_29sep04_0758	HR_29sep04_0358	No Data
HF_29sep04_0762	HR_29sep04_0763	At1g75290.168414.m08746 isoflavone reductase, putative similar to SP|P52577 Isoflavone reductase homolog P3 (EC 1.3.1.-) {Arabidopsis thaliana}; contains Pfam profile PF02716: Isoflavone reductase
HF_29sep04_0764	HR_29sep04_0565	No Data
HF_29sep04_0766	HR_29sep04_1095	No Data
HF_29sep04_0767	HR_29sep04_0637	No Data
HF_29sep04_0771	HR_29sep04_1162	At2g44610.168415.m05553 Ras-related GTP-binding protein, putative similar to GTP-binding protein GI:623586 from [Nicotiana tabacum] ; contains an ADP-ribosylation factors family signature for proteins involved in protein trafficking
HF_29sep04_0787	HR_29sep04_0235	At5g65360.168418.m08221 histone H3 identical to histone H3 from Zea mays SP|P05203, Medicago sativa GI:166384, Encephalartos altensteinii SP|P08903, Pisum sativum SP|P02300; contains Pfam profile PF00125 Core histone H2A/H2B/H3/H4
HF_29sep04_0795	HR_29sep04_0045	No Data
HF_29sep04_0811	HR_29sep04_1316	At3g08580.268416.m00996 ADP, ATP carrier protein 1, mitochondrial / ADP/ATP translocase 1 / adenine nucleotide translocator 1 (ANT1) identical to SWISS-PROT:P31167 ADP,ATP carrier protein 1 (Adenine nucleotide translocator 1) [Arabidopsis thaliana]
HF_29sep04_0813	HR_29sep04_0138	No Data
HF_29sep04_0815	HR_29sep04_0287	No Data
HF_29sep04_0817	HR_29sep04_1206	No Data
HF_29sep04_0836	HR_29sep04_0921	No Data
HF_29sep04_0856	HR_29sep04_0818	No Data
HF_29sep04_0878	HR_29sep04_0139	No Data
HF_29sep04_0897	HR_29sep04_0966	No Data
HF_29sep04_0900	HR_29sep04_0555	At3g48890.168416.m05341 cytochrome b5 domain-containing protein similar to SP|O00264 Membrane associated progesterone receptor component (mPR) {Homo sapiens}; contains Pfam profile PF00173: Heme/Steroid binding domain
HF_29sep04_0911	HR_29sep04_0952	At1g60970.168414.m06863 clathrin adaptor complex small chain family protein contains Pfam profile: PF01217 clathrin adaptor complex small chain
HF_29sep04_0921	HR_29sep04_0785	No Data
HF_29sep04_0939	HR_29sep04_1255	At5g58290.168418.m07297 26S proteasome AAA-ATPase subunit (RPT3) identical to 26S proteasome AAA-ATPase subunit RPT3 GI:6652882 from [Arabidopsis thaliana]
HF_29sep04_0949	HR_29sep04_0500	At5g60660.168418.m07613 major intrinsic family protein / MIP family protein similar to mipC protein GI:1657948 from [Mesembryanthemum crystallinum]
HF_29sep04_0958	HR_29sep04_0735	At5g44020.168418.m05387 acid phosphatase class B family protein similar to SP|P15490 STEM 28 kDa glycoprotein precursor (Vegetative storage protein A) {Glycine max}, acid phosphatase [Glycine max] GI:3341443; contains Pfam profile PF03767: HAD superfamily (subfamily IIIB) phosphatase
HF_29sep04_0963	HR_29sep04_0599	At3g44110.168416.m04727 DNAJ heat shock protein, putative (J3) identical to AtJ3 [Arabidopsis thaliana] GI:2641638, strong similarity to several plant DnaJ proteins from PGR; contains Pfam profiles PF00226 DnaJ domain, PF00684 DnaJ central domain (4 repeats), PF01556 DnaJ C terminal region
HF_29sep04_0964	HR_29sep04_0820	At3g53750.168416.m05938 actin 3 (ACT3) identical to SP|P53493 Actin 3 {Arabidopsis thaliana}; supported by full-length cDNA: Ceres: 19581.
HF_29sep04_0976	HR_29sep04_1168	No Data
HF_29sep04_0987	HR_29sep04_0326	At1g79550.268414.m09274 phosphoglycerate kinase, putative similar to SP|P41758 Phosphoglycerate kinase, chloroplast precursor (EC 2.7.2.3) {Chlamydomonas reinhardtii}; contains Pfam profile PF00162: phosphoglycerate kinase
HF_29sep04_0990	HR_29sep04_1350	No Data
HF_29sep04_0992	HR_29sep04_0769	No Data
HF_29sep04_1000	HR_29sep04_0627	No Data
HF_29sep04_1019	HR_29sep04_0015	No Data
HF_29sep04_1037	HR_29sep04_0378	At1g12090.168414.m01399 protease inhibitor/seed storage/lipid transfer protein (LTP) family protein similar to 14 kDa polypeptide [Catharanthus roseus] GI:407410; contains Pfam protease inhibitor/seed storage/LTP family domain PF00234
HF_29sep04_1043	HR_29sep04_0606	No Data
HF_29sep04_1048	HR_29sep04_0129	No Data
HF_29sep04_1061	HR_29sep04_0713	At4g35260.168417.m05011 isocitrate dehydrogenase subunit 1 / NAD+ isocitrate dehydrogenase subunit 1 nearly identical to NAD+ dependent isocitrate dehydrogenase subunit 1 [Arabidopsis thaliana] GI:1766046
HF_29sep04_1069	HR_29sep04_0093	At2g05920.168415.m00642 subtilase family protein contains similarity to cucumisin-like serine protease GI:3176874 from [Arabidopsis thaliana]
HF_29sep04_1070	HR_29sep04_0828	No Data
HF_29sep04_1076	HR_29sep04_0660	No Data
HF_29sep04_1078	HR_29sep04_0345	No Data
HF_29sep04_1079	HR_29sep04_1307	At1g67430.168414.m07675 60S ribosomal protein L17 (RPL17B) similar to ribosomal protein GI:19101 from [Hordeum vulgare]
HF_29sep04_1087	HR_29sep04_0774	No Data
HF_29sep04_1090	HR_29sep04_0277	At5g10980.168418.m01277 histone H3 identical to HISTONE H3.2, MINOR, Medicago sativa, SWISSPROT:P11105, histone H3 variant H3.3 Lycopersicon esculentum GI:1435157; contains Pfam profile PF00125 Core histone H2A/H2B/H3/H4
HF_29sep04_1097	HR_29sep04_1105	No Data
HF_29sep04_1098	HR_29sep04_0124	No Data
HF_29sep04_1108	HR_29sep04_1058	No Data
HF_29sep04_1112	HR_29sep04_0075	No Data
