# Supplementary material for: Pscroph, a parasitic plant EST database enriched for parasite associated transcripts
Source: BMC Plant Biol. 2005 Nov 16;5:24. doi: 10.1186/1471-2229-5-24 (PMC1325228; doi:10.1186/1471-2229-5-24)
Supplement: Supplementary files — All additional files are in Excel format. Footnote to additional files 1-7: Sequences from three libraries were compared by BLASTN to determine which sequences were present in more than one library. The BLASTN cutoff e value was 10-80. Supplemental tables 1-3 contain the library specific sequences and their annotations, tables 4-6 contain sequences present in HF and HR libraries, or HF and EDIT libraries, or HR and EDIT libraries, and table 7 contains sequences present in all three libraries. The annotations shown are parsed from a BLASTX search of the Arabidopsis protein database ATH1.pep_cm_20040228. Footnote to additional file 8: The HF, HR and EDIT specific sequences were annotated with Gene Ontogeny descriptors by cross referencing to the best BLASTX hit in ATH1.pep via TAIR [30]. The first three columns of numbers show the number of times a particular GO descriptor was assigned. Most of the assemblies were annotated with multiple GO descriptors so there are more descriptors than assemblies. A total of 5499 GO descriptors were obtained for the HF library, 7222 GO descriptors from the HR and 8381 descriptors from the EDIT library. Pair-wise comparisons were made between each library for the relative proportion of annotations in a particular GO class. For example, 5499 GO annotations were obtained from the HF assemblies; of these, 666 (12.1%) were annotated as "other physiological processes". Similarly, 931 of the 7222 (12.9%) of the GO annotations obtained from the HR library were "other physiological processes". The resultant Chi-squared value is 1.73, suggesting there are not significant differences in the proportion of assemblies annotated as "other physiological processes" between the HF and HR libraries. In contrast, the relative proportion of "other physiological processes" annotations in the EDIT library is 11.8 % (992 out of 7222 total); this is significantly different from the proportions obtained for the HR library (12.9%) but not the HF (12.1%) at p ≤ [file 1471-2229-5-24-S5.xls]

## Sheet: HF_EDIT
HF assembly #	EDIT assembly #	Best BLASTX hit of ATH1_pep (e ≤ 10-8)
HF_29sep04_0003	EDIT_29sep04_0922	At4g01240.168417.m00163 hypothetical protein
HF_29sep04_0005	EDIT_29sep04_1361	At1g18540.168414.m02313 60S ribosomal protein L6 (RPL6A) similar to 60S ribosomal protein L6 GI:7208784 from [Cicer arietinum]
HF_29sep04_0007	EDIT_29sep04_0340	At1g73230.168414.m08475 nascent polypeptide-associated complex (NAC) domain-containing protein similar to SP|P20290 Transcription factor BTF3 (RNA polymerase B transcription factor 3) {Homo sapiens}; contains Pfam profile PF01849: NAC domain
HF_29sep04_0008	EDIT_29sep04_0076	At5g42050.168418.m05119 expressed protein similar to gda-1 [Pisum sativum] GI:2765418
HF_29sep04_0036	EDIT_29sep04_0811	At4g00100.168417.m00010 40S ribosomal protein S13 (RPS13A) similar to ribosomal protein S13; PF00312 (View Sanger Pfam): ribosomal protein S15; identical to cDNA AtRPS13A mRNA for cytoplasmic ribosomal protein S13 GI:6521011
HF_29sep04_0037	EDIT_29sep04_1233	At3g09390.168416.m01115 metallothionein protein, putative (MT2A) identical to Swiss-Prot:P25860 metallothionein-like protein 2A (MT-2A) (MT-K) (MT-1G) [Arabidopsis thaliana]
HF_29sep04_0038	EDIT_29sep04_0483	At2g29550.168415.m03589 tubulin beta-7 chain (TUB7) identical to GB:M84704 SP|P29515 Tubulin beta-7 chain {Arabidopsis thaliana}
HF_29sep04_0039	EDIT_29sep04_0025	At3g53750.168416.m05938 actin 3 (ACT3) identical to SP|P53493 Actin 3 {Arabidopsis thaliana}; supported by full-length cDNA: Ceres: 19581.
HF_29sep04_0046	EDIT_29sep04_0170	At1g74050.168414.m08576 60S ribosomal protein L6 (RPL6C) similar to 60S ribosomal protein L6 (YL 16 like) GB:CAB57309 from [Cyanophora paradoxa]
HF_29sep04_0047	EDIT_29sep04_0396	At2g37130.168415.m04555 peroxidase 21 (PER21) (P21) (PRXR5) identical to SP|Q42580 Peroxidase 21 precursor (EC 1.11.1.7) (Atperox P21) (PRXR5) (ATP2a/ATP2b) {Arabidopsis thaliana}
HF_29sep04_0052	EDIT_29sep04_0707	At3g01500.268416.m00075 carbonic anhydrase 1, chloroplast / carbonate dehydratase 1 (CA1) nearly identical to SP|P27140 Carbonic anhydrase, chloroplast precursor (EC 4.2.1.1) (Carbonate dehydratase) {Arabidopsis thaliana}
HF_29sep04_0055	EDIT_29sep04_0197	no_hits_found---------
HF_29sep04_0056	EDIT_29sep04_0459	At3g06720.268416.m00797 importin alpha-1 subunit, putative (IMPA1) similar to importin alpha-1 subunit (Karyopherin alpha-1 subunit, KAP alpha) [Arabidopsis thaliana] SWISS-PROT:Q96321
HF_29sep04_0075	EDIT_29sep04_0687	At3g05840.268416.m00656 shaggy-related protein kinase gamma / ASK-gamma (ASK3) identical to shaggy-related protein kinase gamma SP:P43289 GI:456509 from [Arabidopsis thaliana]
HF_29sep04_0076	EDIT_29sep04_0075	At3g19430.168416.m02464 late embryogenesis abundant protein-related / LEA protein-related similar to late embryogenesis abundant protein [Picea glauca] GI:1350543
HF_29sep04_0084	EDIT_29sep04_0523	At4g23400.168417.m03373 major intrinsic family protein / MIP family protein contains Pfam profile: MIP PF00230
HF_29sep04_0085	EDIT_29sep04_0281	At1g33140.168414.m04093 60S ribosomal protein L9 (RPL90A/C) similar to RIBOSOMAL PROTEIN L9 GB:P49209 from [Arabidopsis thaliana]
HF_29sep04_0090	EDIT_29sep04_0050	At1g56070.168414.m06438 elongation factor 2, putative / EF-2, putative similar to ELONGATION FACTOR 2 GB:O14460 from [Schizosaccharomyces pombe]
HF_29sep04_0110	EDIT_29sep04_0924	At4g37990.168417.m05368 mannitol dehydrogenase, putative (ELI3-2) identical to GI:16269
HF_29sep04_0118	EDIT_29sep04_1180	At3g55440.168416.m06157 triosephosphate isomerase, cytosolic, putative strong similarity to triosephosphate isomerase, cytosolic from Petunia hybrida [SP|P48495], from Coptis japonica [SP|P21820]
HF_29sep04_0135	EDIT_29sep04_0167	At3g53020.168416.m05844 60S ribosomal protein L24 (RPL24B) 60S ribosomal protein L24, Arabidopsis thaliana, EMBL:AC006282
HF_29sep04_0139	EDIT_29sep04_1186	At2g26080.168415.m03131 glycine dehydrogenase [decarboxylating], putative / glycine decarboxylase, putative / glycine cleavage system P-protein, putative strong similarity to SP|P26969 Glycine dehydrogenase [decarboxylating], mitochondrial precursor (EC 1.4.4.2) {Pisum sativum}; contains Pfam profile PF02347: Glycine cleavage system P-protein
HF_29sep04_0146	EDIT_29sep04_0798	At1g26850.268414.m03274 dehydration-responsive family protein similar to early-responsive to dehydration stress ERD3 protein [Arabidopsis thaliana] GI:15320410; contains Pfam profile PF03141: Putative methyltransferase
HF_29sep04_0160	EDIT_29sep04_0110	At3g05020.168416.m00545 acyl carrier protein 1, chloroplast (ACP-1) identical to SP|P11829 Acyl carrier protein 1, chloroplast precursor (ACP) {Arabidopsis thaliana}
HF_29sep04_0161	EDIT_29sep04_1216	At1g47250.168414.m05231 20S proteasome alpha subunit F2 (PAF2) (PRC2B) (PRS1) identical to GB:AAC32063 from [Arabidopsis thaliana] (Genetics 149 (2), 677-692 (1998)); identical to cDNA proteasome subunit prc2b GI:2511585
HF_29sep04_0162	EDIT_29sep04_0087	At2g18110.168415.m02105 elongation factor 1-beta, putative / EF-1-beta, putative nearly identical to eEF-1beta [Arabidopsis thaliana] GI:398606
HF_29sep04_0163	EDIT_29sep04_0388	At1g09780.168414.m01097 2,3-biphosphoglycerate-independent phosphoglycerate mutase, putative / phosphoglyceromutase, putative strong similarity to SP|Q42908 2,3-bisphosphoglycerate-independent phosphoglycerate mutase (EC 5.4.2.1) (Phosphoglyceromutase) {Mesembryanthemum crystallinum}; contains Pfam profile PF01676: Metalloenzyme superfamily
HF_29sep04_0171	EDIT_29sep04_0229	At3g57490.168416.m06400 40S ribosomal protein S2 (RPS2D) 40S ribosomal protein S2 - Arabidopsis thaliana, SWISSPROT:RS2_ARATH
HF_29sep04_0181	EDIT_29sep04_1293	At1g80660.168414.m09465 ATPase 9, plasma membrane-type, putative / proton pump 9, putative / proton-exporting ATPase, putative strong similarity to SP|Q42556 ATPase 9, plasma membrane-type (EC 3.6.3.6) (Proton pump 9) {Arabidopsis thaliana}; contains InterPro accession IPR001757: ATPase, E1-E2 type
HF_29sep04_0187	EDIT_29sep04_0012	At1g15780.168414.m01893 expressed protein
HF_29sep04_0188	EDIT_29sep04_1285	At1g23740.168414.m02996 oxidoreductase, zinc-binding dehydrogenase family protein contains Pfam profile PF00107: oxidoreductase, zinc-binding dehydrogenase family
HF_29sep04_0189	EDIT_29sep04_0131	At1g04980.168414.m00497 thioredoxin family protein similar to SP|Q63081 Protein disulfide isomerase A6 precursor (EC 5.3.4.1) {Rattus norvegicus}; contains Pfam profile PF00085: Thioredoxin
HF_29sep04_0194	EDIT_29sep04_0272	At1g43170.268414.m04975 60S ribosomal protein L3 (RPL3A) identical to ribosomal protein GI:166858 from [Arabidopsis thaliana]
HF_29sep04_0196	EDIT_29sep04_0159	At5g26340.168418.m03148 hexose transporter, putative strong similarity to hexose transporter, Lycopersicon esculentum, GI:5734440; contains Pfam profile PF00083: major facilitator superfamily protein
HF_29sep04_0201	EDIT_29sep04_0484	At5g50200.368418.m06216 expressed protein similar to unknown protein (pir||T05562) isoform contains a non-consensus AT acceptor splice site at intron 1
HF_29sep04_0203	EDIT_29sep04_0363	At3g03780.268416.m00387 5-methyltetrahydropteroyltriglutamate--homocysteine methyltransferase, putative / vitamin-B12-independent methionine synthase, putative / cobalamin-independent methionine synthase, putative very strong similarity to SP|O50008 5-methyltetrahydropteroyltriglutamate--homocysteine methyltransferase (EC 2.1.1.14) (Vitamin-B12-independent methionine synthase isozyme) (Cobalamin-…
HF_29sep04_0216	EDIT_29sep04_0360	At1g72370.168414.m08371 40S ribosomal protein SA (RPSaA) identical to laminin receptor-like protein GB:U01955 [Arabidopsis thaliana]; identical to cDNA laminin receptor homologue GI:16379
HF_29sep04_0218	EDIT_29sep04_0474	At1g09430.168414.m01055 ATP-citrate synthase (ATP-citrate (pro-S-)-lyase/citrate cleavage enzyme), putative similar to ATP-citrate-lyase (GI:16648642) [Arabidopsis thaliana]; similar to ATP-citrate (pro-S-)-lyase (EC 4.1.3.8) (Citrate cleavage enzyme)(SP:Q91V92) {Mus musculus}; Location of EST gb|Z34587
HF_29sep04_0229	EDIT_29sep04_0644	At4g08685.168417.m01430 pollen Ole e 1 allergen and extensin family protein contains Pfam domain, PF01190: Pollen proteins Ole e I family
HF_29sep04_0231	EDIT_29sep04_0627	At1g02930.168414.m00260 glutathione S-transferase, putative similar to glutathione S-transferase GI:860955 from [Hyoscyamus muticus]
HF_29sep04_0232	EDIT_29sep04_0056	At5g17330.168418.m02030 glutamate decarboxylase 1 (GAD 1) sp|Q42521
HF_29sep04_0238	EDIT_29sep04_0029	At5g19760.168418.m02349 dicarboxylate/tricarboxylate carrier (DTC) identical to dicarboxylate/tricarboxylate carrier [Arabidopsis thaliana] GI:19913113
HF_29sep04_0240	EDIT_29sep04_0326	no_hits_found---------
HF_29sep04_0247	EDIT_29sep04_1393	At4g35830.168417.m05090 aconitate hydratase, cytoplasmic / citrate hydro-lyase / aconitase (ACO) identical to SP|Q42560 Aconitate hydratase, cytoplasmic (EC 4.2.1.3) (Citrate hydro-lyase) (Aconitase) {Arabidopsis thaliana}; contains Pfam profiles PF00330: Aconitase family (aconitate hydratase), PF00694: Aconitase C-terminal domain
HF_29sep04_0249	EDIT_29sep04_0276	At2g10940.268415.m01168 protease inhibitor/seed storage/lipid transfer protein (LTP) family protein similar to proline-rich cell wall protein [Medicago sativa] GI:3818416; contains Pfam profile PF00234 Protease inhibitor/seed storage/LTP family
HF_29sep04_0252	EDIT_29sep04_1303	At2g25610.168415.m03068 H+-transporting two-sector ATPase, C subunit family protein similar to SP|P23968 Vacuolar ATP synthase 22 kDa proteolipid subunit (EC 3.6.3.14) {Saccharomyces cerevisiae}; contains Pfam profile PF00137: ATP synthase subunit C
HF_29sep04_0253	EDIT_29sep04_0241	At1g23820.168414.m03005 spermidine synthase 1 (SPDSYN1) / putrescine aminopropyltransferase 1 identical to SP|Q9ZUB3 Spermidine synthase 1 (EC 2.5.1.16) (Putrescine aminopropyltransferase 1) (SPDSY 1) {Arabidopsis thaliana}
HF_29sep04_0257	EDIT_29sep04_0823	At4g05020.168417.m00736 NADH dehydrogenase-related similar to alternative NADH-dehydrogenase [Yarrowia lipolytica] GI:3718005, 64 kDa mitochondrial NADH dehydrogenase [Neurospora crassa] GI:4753821; contains Pfam profile PF00070: Pyridine nucleotide-disulphide oxidoreductase
HF_29sep04_0261	EDIT_29sep04_0138	At4g13930.168417.m02156 glycine hydroxymethyltransferase, putative / serine hydroxymethyltransferase, putative / serine/threonine aldolase, putative similar to serine hydroxymethyltransferase [Chlamydomonas reinhardtii] GI:17066746; contains Pfam profile PF00464: serine hydroxymethyltransferase
HF_29sep04_0262	EDIT_29sep04_0053	At2g30500.168415.m03715 kinase interacting family protein similar to kinase interacting protein 1 (GI:13936326) [Petunia integrifolia]
HF_29sep04_0267	EDIT_29sep04_0609	At1g03220.168414.m00300 extracellular dermal glycoprotein, putative / EDGP, putative similar to extracellular dermal glycoprotein EDGP precursor [Daucus carota] GI:285741
HF_29sep04_0269	EDIT_29sep04_0271	At4g38740.168417.m05487 peptidyl-prolyl cis-trans isomerase / cyclophilin / rotamase / cyclosporin A-binding protein (ROC1) identical to SP|P34790 Peptidyl-prolyl cis-trans isomerase (EC 5.2.1.8) (PPIase) (Rotamase) (Cyclophilin) (Cyclosporin A-binding protein) {Arabidopsis thaliana}
HF_29sep04_0276	EDIT_29sep04_0675	At3g01280.168416.m00035 porin, putative similar to SP|P42055 34 kDa outer mitochondrial membrane protein porin (Voltage-dependent anion-selective channel protein) (VDAC) {Solanum tuberosum}; contains Pfam profile PF01459: Eukaryotic porin
HF_29sep04_0277	EDIT_29sep04_0361	At2g46280.268415.m05756 eukaryotic translation initiation factor 3 subunit 2 / TGF-beta receptor interacting protein 1 / eIF-3 beta / eIF3i / TRIP-1 (TIF3I1) identical to eukaryotic translation initiation factor 3 subunit 2 (SP:Q38884) {Arabidopsis thaliana}; contains Pfam PF00400: WD domain, G-beta repeat (5 copies)
HF_29sep04_0278	EDIT_29sep04_0415	At3g25570.168416.m03180 adenosylmethionine decarboxylase family protein contains Pfam profile: PF01536 adenosylmethionine decarboxylase
HF_29sep04_0280	EDIT_29sep04_0049	At5g58420.168418.m07315 40S ribosomal protein S4 (RPS4D) ribosomal protein S4, Arabidopsis thaliana, PIR:T48480
HF_29sep04_0281	EDIT_29sep04_0446	At4g16830.168417.m02540 nuclear RNA-binding protein (RGGA) identical to nuclear RNA binding protein GI:6492264 from [Arabidopsis thaliana]
HF_29sep04_0282	EDIT_29sep04_0163	At3g04840.168416.m00525 40S ribosomal protein S3A (RPS3aA) similar to 40S ribosomal protein S3A (S phase specific protein GBIS289) GB:P49396 [Brassica rapa]
HF_29sep04_0287	EDIT_29sep04_1265	At2g21580.168415.m02567 40S ribosomal protein S25 (RPS25B)
HF_29sep04_0294	EDIT_29sep04_1118	At1g49760.168414.m05580 polyadenylate-binding protein, putative / PABP, putative similar to poly(A)-binding protein GB:AAF66825 GI:7673359 from [Nicotiana tabacum]
HF_29sep04_0301	EDIT_29sep04_0171	At4g17390.168417.m02606 60S ribosomal protein L15 (RPL15B)
HF_29sep04_0308	EDIT_29sep04_0313	At1g09690.168414.m01088 60S ribosomal protein L21 (RPL21C) Similar to ribosomal protein L21 (gb|L38826). ESTs gb|AA395597,gb|ATTS5197 come from this gene
HF_29sep04_0313	EDIT_29sep04_0288	no_hits_found---------
HF_29sep04_0324	EDIT_29sep04_0145	At1g52570.168414.m05935 phospholipase D alpha 2 / PLD alpha 2 (PLDALPHA2) (PLD2) / choline phosphatase 2 identical to phospholipase D alpha 2 ( PLD alpha 2) SP:Q9SSQ9 from [Arabidopsis thaliana]
HF_29sep04_0327	EDIT_29sep04_0014	At1g78780.268414.m09182 pathogenesis-related family protein contains similarity to pathogen-related protein (GI:499073) (Swiss-Prot:P16273) [Hordeum vulgare]
HF_29sep04_0338	EDIT_29sep04_1038	At2g33040.168415.m04052 ATP synthase gamma chain, mitochondrial (ATPC) identical to SP|Q96250 ATP synthase gamma chain, mitochondrial precursor (EC 3.6.3.14) {Arabidopsis thaliana}; contains Pfam profile: PF00231 ATP synthase
HF_29sep04_0345	EDIT_29sep04_0636	At3g29360.168416.m03687 UDP-glucose 6-dehydrogenase, putative very strong similarity to SP|Q96558 UDP-glucose 6-dehydrogenase (EC 1.1.1.22) (UDP-Glc dehydrogenase) (UDP-GlcDH) (UDPGDH) {Glycine max}; contains Pfam profiles PF03721: UDP-glucose/GDP-mannose dehydrogenase family NAD binding domain, PF00984: UDP-glucose/GDP-mannose dehydrogenase family central domain, PF03720: UDP-glucose/GDP-mannose…
HF_29sep04_0348	EDIT_29sep04_0042	At1g17420.168414.m02128 lipoxygenase, putative similar to lipoxygenase gi:1495804 [Solanum tuberosum], gi:1654140 [Lycopersicon esculentum]
HF_29sep04_0351	EDIT_29sep04_1050	At1g08470.168414.m00938 strictosidine synthase family protein similar to strictosidine synthase [Rauvolfia serpentina][SP|P15324]
HF_29sep04_0359	EDIT_29sep04_0184	At1g53210.168414.m06031 sodium/calcium exchanger family protein / calcium-binding EF hand family protein contains Pfam profiles: PF01699 sodium/calcium exchanger protein, PF00036 EF hand
HF_29sep04_0364	EDIT_29sep04_0720	At4g27000.168417.m03884 RNA-binding protein 45 (RBP45), putative DNA binding protein ACBF - Nicotiana tabacum, PID:g1899188
HF_29sep04_0367	EDIT_29sep04_1338	At1g78570.168414.m09157 NAD-dependent epimerase/dehydratase family protein similar to dTDP-glucose 4,6-dehydratase from Aneurinibacillus thermoaerophilus GI:16357461, RmlB from Leptospira borgpetersenii GI:4234803; contains Pfam profile PF01370 NAD dependent epimerase/dehydratase family
HF_29sep04_0373	EDIT_29sep04_0317	At5g45775.268418.m05629 60S ribosomal protein L11 (RPL11D)
HF_29sep04_0381	EDIT_29sep04_1132	At3g02230.168416.m00204 reversibly glycosylated polypeptide-1 (RGP1) identical to reversibly glycosylated polypeptide-1 (AtRGP) [Arabidopsis thaliana] GI:2317729
HF_29sep04_0382	EDIT_29sep04_1184	At5g20950.268418.m02490 glycosyl hydrolase family 3 protein beta-D-glucan exohydrolase, Nicotiana tabacum, EMBL:AB017502
HF_29sep04_0384	EDIT_29sep04_0265	At1g26910.168414.m03281 60S ribosomal protein L10 (RPL10B) Nearly identical to ribosomal protein L10.e, Wilm's tumor suppressor homologue, gi|17682 (Z15157), however differences in sequence indicate this is a different member of the L10 family
HF_29sep04_0386	EDIT_29sep04_0694	At1g13950.168414.m01639 eukaryotic translation initiation factor 5A-1 / eIF-5A 1 identical to SP|Q9XI91 Eukaryotic translation initiation factor 5A-1 (eIF-5A 1) {Arabidopsis thaliana}
HF_29sep04_0395	EDIT_29sep04_0251	At5g60390.168418.m07574 elongation factor 1-alpha / EF-1-alpha identical to SWISS-PROT:P13905 elongation factor 1-alpha (EF-1-alpha) [Arabidopsis thaliana]
HF_29sep04_0399	EDIT_29sep04_0979	no_hits_found---------
HF_29sep04_0401	EDIT_29sep04_0758	At3g44340.168416.m04764 sec23/sec24 transport family protein contains Pfam domains PF04811: Sec23/Sec24 trunk domain, PF04815: Sec23/Sec24 helical domain and PF04810: Sec23/Sec24 zinc finger
HF_29sep04_0402	EDIT_29sep04_0174	At3g62290.168416.m06998 ADP-ribosylation factor identical to GP:166586 ADP-ribosylation factor {Arabidopsis thaliana}; ADP-ribosylation factor 1 - Arabidopsis thaliana, PIR:S28875
HF_29sep04_0409	EDIT_29sep04_0242	At5g19440.168418.m02316 cinnamyl-alcohol dehydrogenase, putative (CAD) similar to cinnamyl-alcohol dehydrogenase, Eucalyptus gunnii [GI:1143445], apple tree, PIR:T16995
HF_29sep04_0410	EDIT_29sep04_0054	At1g28570.168414.m03517 GDSL-motif lipase, putative similar to lipase [Arabidopsis thaliana] GI:1145627; contains InterPro Entry IPR001087 Lipolytic enzyme, G-D-S-L family
HF_29sep04_0436	EDIT_29sep04_0535	At5g65750.168418.m08274 2-oxoglutarate dehydrogenase E1 component, putative / oxoglutarate decarboxylase, putative / alpha-ketoglutaric dehydrogenase, putative similar to SP|P20967 2-oxoglutarate dehydrogenase E1 component, mitochondrial precursor (EC 1.2.4.2) (Alpha-ketoglutarate dehydrogenase) {Saccharomyces cerevisiae}; contains Pfam profiles PF02779: Transketolase, pyridine binding domain, PF…
HF_29sep04_0446	EDIT_29sep04_0017	At3g09200.168416.m01094 60S acidic ribosomal protein P0 (RPP0B) similar to putative 60S acidic ribosomal protein P0 GB:P50346 [Glycine max]
HF_29sep04_0451	EDIT_29sep04_0155	At2g30490.168415.m03714 trans-cinnamate 4-monooxygenase / cinnamic acid 4-hydroxylase (C4H) (CA4H) / cytochrome P450 73 (CYP73) (CYP73A5) identical to SP|P92994| Trans-cinnamate 4-monooxygenase (EC 1.14.13.11) (Cinnamic acid 4-hydroxylase) (CA4H) (C4H) (P450C4H) (Cytochrome P450 73). {Arabidopsis thaliana}; molecular marker C4H (GB:U71080)
HF_29sep04_0452	EDIT_29sep04_0148	At1g02920.168414.m00259 glutathione S-transferase, putative similar to glutathione S-transferase GI:860955 from [Hyoscyamus muticus]; supported by cDNA GI:443697.
HF_29sep04_0459	EDIT_29sep04_0132	At2g29550.168415.m03589 tubulin beta-7 chain (TUB7) identical to GB:M84704 SP|P29515 Tubulin beta-7 chain {Arabidopsis thaliana}
HF_29sep04_0468	EDIT_29sep04_0072	At3g09630.168416.m01142 60S ribosomal protein L4/L1 (RPL4A) strong similarity to 60S ribosomal protein L1 GB:P49691
HF_29sep04_0470	EDIT_29sep04_0120	At3g29635.168416.m03729 transferase family protein similar to anthocyanin 5-aromatic acyltransferase from Gentiana triflora GI:4185599, malonyl CoA:anthocyanin 5-O-glucoside-6'''-O-malonyltransferase from Perilla frutescens GI:17980232, Salvia splendens GI:17980234; contains Pfam profile PF02458 transferase family
HF_29sep04_0472	EDIT_29sep04_1003	At3g16240.168416.m02049 delta tonoplast integral protein (delta-TIP) identical to delta tonoplast integral protein (delta-TIP) (GI:9279707)(GB:U39485) [Arabidopsis thaliana] (Plant Cell 8 (4), 587-599 (1996))
HF_29sep04_0488	EDIT_29sep04_1343	At1g49760.168414.m05580 polyadenylate-binding protein, putative / PABP, putative similar to poly(A)-binding protein GB:AAF66825 GI:7673359 from [Nicotiana tabacum]
HF_29sep04_0499	EDIT_29sep04_0070	At5g52060.168418.m06462 BAG domain-containing protein contains Pfam:PF02179 BAG domain
HF_29sep04_0503	EDIT_29sep04_0305	At1g49760.168414.m05580 polyadenylate-binding protein, putative / PABP, putative similar to poly(A)-binding protein GB:AAF66825 GI:7673359 from [Nicotiana tabacum]
HF_29sep04_0505	EDIT_29sep04_0081	At4g00430.168417.m00059 plasma membrane intrinsic protein, putative identical to transmembrane protein GI:535780 from [Arabidopsis thaliana]; very strong similarity to SP|Q08733 Plasma membrane intrinsic protein 1C (Transmembrane protein B) (TMP-B) {Arabidopsis thaliana}; contains Pfam profile PF00230: Major intrinsic protein;
HF_29sep04_0506	EDIT_29sep04_0330	At1g10360.168414.m01167 glutathione S-transferase, putative similar to glutathione S-transferase (sp|Q03666|GTX4_TOBAC); similar to EST gb|H36275 gb:AB039930.
HF_29sep04_0509	EDIT_29sep04_0302	At4g14960.268417.m02299 tubulin alpha-6 chain (TUA6) nearly identical to SP|P29511 Tubulin alpha-6 chain {Arabidopsis thaliana}
HF_29sep04_0511	EDIT_29sep04_0903	At3g43810.168416.m04682 calmodulin-7 (CAM7) almost identical to calmodulin GI:16227 from [Arabidopsis thaliana], SP|P59220 Calmodulin-7 {Arabidopsis thaliana}
HF_29sep04_0513	EDIT_29sep04_0020	At5g50850.168418.m06300 pyruvate dehydrogenase E1 component beta subunit, mitochondrial / PDHE1-B (PDH2) identical to SP|Q38799 Pyruvate dehydrogenase E1 component beta subunit, mitochondrial precursor (EC 1.2.4.1) (PDHE1-B) {Arabidopsis thaliana}
HF_29sep04_0541	EDIT_29sep04_1008	At1g48410.168414.m05408 argonaute protein (AGO1) identical to SP|O04379 Argonaute protein (AGO1) {Arabidopsis thaliana}; contains Pfam profiles PF02171: Piwi domain, PF02170: PAZ domain
HF_29sep04_0543	EDIT_29sep04_0931	At4g37990.168417.m05368 mannitol dehydrogenase, putative (ELI3-2) identical to GI:16269
HF_29sep04_0545	EDIT_29sep04_0481	At3g20820.168416.m02633 leucine-rich repeat family protein contains similarity to Cf-2.1 [Lycopersicon pimpinellifolium] gi|1184075|gb|AAC15779; contains leucine rich-repeat domains Pfam:PF00560, INTERPRO:IPR001611
HF_29sep04_0554	EDIT_29sep04_0176	At1g47600.168414.m05285 glycosyl hydrolase family 1 protein contains Pfam PF00232 : Glycosyl hydrolase family 1 domain; TIGRFAM TIGR01233: 6-phospho-beta-galactosidase; similar to thioglucosidase (GI:871992) [Arabidopsis thaliana]
HF_29sep04_0565	EDIT_29sep04_0188	At1g54890.168414.m06267 late embryogenesis abundant protein-related / LEA protein-related similar to late embryogenesis abundant protein (EMB7) GI:1350543 from [Picea glauca]
HF_29sep04_0568	EDIT_29sep04_0785	At2g40890.168415.m05046 cytochrome P450 98A3, putative (CYP98A3) identical to Cytochrome P450 98A3 (SP|O22203) [Arabidopsis thaliana]; similar to gi:17978651 from Pinus taeda
HF_29sep04_0570	EDIT_29sep04_1384	At1g73600.168414.m08521 phosphoethanolamine N-methyltransferase 3, putative (NMT3) strong similarity to SP|Q9FR44 Phosphoethanolamine N-methyltransferase 1 (EC 2.1.1.103) (PEAMT 1) (AtNMT1) {Arabidopsis thaliana}; identical to SP|Q9C6B9 Putative phosphoethanolamine N-methyltransferase 3 {Arabidopsis thaliana}
HF_29sep04_0574	EDIT_29sep04_1124	At1g33750.168414.m04172 terpene synthase/cyclase family protein similar to DELTA-CADINENE SYNTHASE ISOZYME A GB:Q43714 from [Gossypium arboreum]
HF_29sep04_0579	EDIT_29sep04_0196	At1g26880.168414.m03278 60S ribosomal protein L34 (RPL34A) identical to GB:Q42351, location of EST 105E2T7, gb|T22624
HF_29sep04_0582	EDIT_29sep04_0487	At3g17410.168416.m02224 serine/threonine protein kinase, putative similar to Pto kinase interactor 1 GB:AAC61805 from [Lycopersicon esculentum]
HF_29sep04_0584	EDIT_29sep04_0121	At3g16640.168416.m02127 translationally controlled tumor family protein similar to translationally controlled tumor protein GB:AAD10032 from [Hevea brasiliensis]
HF_29sep04_0588	EDIT_29sep04_0203	At1g50010.168414.m05612 tubulin alpha-2/alpha-4 chain (TUA2) identical to tubulin alpha-2/alpha-4 chain SP|P29510 GB:P29510 from [Arabidopsis thaliana]
HF_29sep04_0591	EDIT_29sep04_1095	At5g56030.168418.m06991 heat shock protein 81-2 (HSP81-2) nearly identical to SP|P55737 Heat shock protein 81-2 (HSP81-2) {Arabidopsis thaliana}
HF_29sep04_0600	EDIT_29sep04_0939	At2g46210.168415.m05746 delta-8 sphingolipid desaturase, putative similar to delta-8 sphingolipid desaturase GI:3819708 from [Brassica napus]
HF_29sep04_0605	EDIT_29sep04_0501	At4g05050.168417.m00744 polyubiquitin (UBQ11) identical to GI:304117
HF_29sep04_0608	EDIT_29sep04_0788	At1g64520.168414.m07314 26S proteasome regulatory subunit, putative (RPN12) similar to 26S proteasome regulatory complex subunit p30 GB:AAF08395 GI:6434966 from [Drosophila melanogaster]
HF_29sep04_0612	EDIT_29sep04_0151	At3g08580.268416.m00996 ADP, ATP carrier protein 1, mitochondrial / ADP/ATP translocase 1 / adenine nucleotide translocator 1 (ANT1) identical to SWISS-PROT:P31167 ADP,ATP carrier protein 1 (Adenine nucleotide translocator 1) [Arabidopsis thaliana]
HF_29sep04_0620	EDIT_29sep04_0297	At1g70830.268414.m08171 Bet v I allergen family protein similar to Csf-2 [Cucumis sativus][GI:5762258][J Am Soc Hortic Sci 124, 136-139 (1999)] ; contains Pfam profile PF00407: Pathogenesis-related protein Bet v I family
HF_29sep04_0632	EDIT_29sep04_0888	At1g75950.168414.m08821 E3 ubiquitin ligase SCF complex subunit SKP1/ASK1 (At1) E3 ubiquitin ligase; skp1a; identical to Skp1a GI:3068807, Skp1p GI:1432083 and UIP1 GI:3719209 from [Arabidopsis thaliana]; contains Pfam profiles PF01466: Skp1 family, dimerisation domain and PF03931: Skp1 family, tetramerisation domain;
HF_29sep04_0639	EDIT_29sep04_0232	At5g39740.168418.m04813 60S ribosomal protein L5 (RPL5B) ribosomal protein L5, rice
HF_29sep04_0641	EDIT_29sep04_0143	At3g11940.268416.m01470 40S ribosomal protein S5 (RPS5B) similar to 40S ribosomal protein S5 GB:AAC98068 GI:4056502 from [Arabidopsis thaliana]
HF_29sep04_0642	EDIT_29sep04_1403	At2g03090.168415.m00262 expansin, putative (EXP15) identical to SWISS-PROT:O80622 alpha-expansin 15 precursor (At-EXP15)[Arabidopsis thaliana]; alpha-expansin gene family, PMID:11641069
HF_29sep04_0645	EDIT_29sep04_0381	At2g19740.168415.m02306 60S ribosomal protein L31 (RPL31A)
HF_29sep04_0648	EDIT_29sep04_0387	At1g02130.168414.m00139 Ras-related protein (ARA-5) / small GTP-binding protein, putative identical to Ras-related protein ARA-5 SP:P28188 from [Arabidopsis thaliana]
HF_29sep04_0654	EDIT_29sep04_1266	At4g12290.168417.m01947 copper amine oxidase, putative similar to copper amine oxidase [Cicer arietinum] gi|3819099|emb|CAA08855
HF_29sep04_0670	EDIT_29sep04_0899	At3g03940.168416.m00412 protein kinase family protein contains Pfam domains, PF00069: Protein kinase domain
HF_29sep04_0671	EDIT_29sep04_0275	At4g27000.168417.m03884 RNA-binding protein 45 (RBP45), putative DNA binding protein ACBF - Nicotiana tabacum, PID:g1899188
HF_29sep04_0672	EDIT_29sep04_0226	At4g15000.168417.m02304 60S ribosomal protein L27 (RPL27C)
HF_29sep04_0679	EDIT_29sep04_0041	At3g05590.168416.m00621 60S ribosomal protein L18 (RPL18B) similar to GB:P42791
HF_29sep04_0680	EDIT_29sep04_0274	AtMg00030orf107a hypothetical protein
HF_29sep04_0681	EDIT_29sep04_0218	At5g54570.168418.m06793 glycosyl hydrolase family 1 protein contains Pfam PF00232 : Glycosyl hydrolase family 1 domain; TIGRFAM TIGR01233: 6-phospho-beta-galactosidase; similar to amygdalin hydrolase isoform AH I precursor (GI:16757966) [Prunus serotina]
HF_29sep04_0687	EDIT_29sep04_0346	At2g34250.168415.m04190 protein transport protein sec61, putative similar to PfSec61 [Plasmodium falciparum] GI:3057044; contains Pfam profile PF00344: eubacterial secY protein
HF_29sep04_0701	EDIT_29sep04_0352	At2g46930.168415.m05862 pectinacetylesterase, putative similar to pectinacetylesterase precursor GI:1431629 from [Vigna radiata]
HF_29sep04_0705	EDIT_29sep04_0809	At2g38700.168415.m04753 mevalonate diphosphate decarboxylase (MVD1) identical to mevalonate diphosphate decarboxylase [Arabidopsis thaliana] gi|2288887|emb|CAA74700
HF_29sep04_0706	EDIT_29sep04_0654	At5g12040.168418.m01408 carbon-nitrogen hydrolase family protein similar to Nit protein 2 [Homo sapiens] GI:9367116; contains Pfam profile PF00795: hydrolase, carbon-nitrogen family
HF_29sep04_0716	EDIT_29sep04_0964	At5g16990.168418.m01990 NADP-dependent oxidoreductase, putative strong similarity to probable NADP-dependent oxidoreductase (zeta-crystallin homolog) P1 [SP|Q39172][gi:886428] and P2 [SP|Q39173][gi:886430], Arabidopsis thaliana
HF_29sep04_0726	EDIT_29sep04_0521	At1g53210.168414.m06031 sodium/calcium exchanger family protein / calcium-binding EF hand family protein contains Pfam profiles: PF01699 sodium/calcium exchanger protein, PF00036 EF hand
HF_29sep04_0727	EDIT_29sep04_0144	At1g05850.168414.m00612 chitinase-like protein 1 (CTL1) similar to class I chitinase GI:7798656 from [Halimolobos perplexa var. perplexa]; contains Pfam profile PF00182: Chitinase class I; identical to cDNA chitinase-like protein 1 (CTL1) CTL1-ELP1 allele GI:17226328
HF_29sep04_0742	EDIT_29sep04_0832	At3g50530.168416.m05526 calcium-dependent protein kinase, putative / CDPK, putative similar to calcium/calmodulin-dependent protein kinase CaMK3 [Nicotiana tabacum] gi|16904226|gb|AAL30820
HF_29sep04_0751	EDIT_29sep04_1125	At2g36580.168415.m04486 pyruvate kinase, putative similar to pyruvate kinase, cytosolic isozyme [Glycine max] SWISS-PROT:Q42806
HF_29sep04_0753	EDIT_29sep04_0105	At4g04720.168417.m00693 calcium-dependent protein kinase, putative / CDPK, putative similar to calcium-dependent protein kinase(CDPK) [Carrot] SWISS-PROT:P28582
HF_29sep04_0757	EDIT_29sep04_1380	At1g14400.268414.m01708 ubiquitin-conjugating enzyme 1 (UBC1) E2; identical to gi:431259, SP:P25865
HF_29sep04_0762	EDIT_29sep04_0358	At1g75290.168414.m08746 isoflavone reductase, putative similar to SP|P52577 Isoflavone reductase homolog P3 (EC 1.3.1.-) {Arabidopsis thaliana}; contains Pfam profile PF02716: Isoflavone reductase
HF_29sep04_0777	EDIT_29sep04_0238	At3g56340.168416.m06264 40S ribosomal protein S26 (RPS26C) several 40S ribosomal protein S26
HF_29sep04_0782	EDIT_29sep04_0260	At1g11200.168414.m01283 expressed protein contains Pfam profile PF03619: Domain of unknown function
HF_29sep04_0784	EDIT_29sep04_1081	At1g05210.168414.m00526 expressed protein
HF_29sep04_0787	EDIT_29sep04_0977	At5g65360.168418.m08221 histone H3 identical to histone H3 from Zea mays SP|P05203, Medicago sativa GI:166384, Encephalartos altensteinii SP|P08903, Pisum sativum SP|P02300; contains Pfam profile PF00125 Core histone H2A/H2B/H3/H4
HF_29sep04_0796	EDIT_29sep04_0409	At4g02450.168417.m00332 glycine-rich protein similar to several proteins containing a tandem repeat region such as Plasmodium falciparum GGM tandem repeat protein (GB:U27807)
HF_29sep04_0822	EDIT_29sep04_0136	At3g59480.168416.m06636 pfkB-type carbohydrate kinase family protein contains Pfam profile: PF00294 pfkB family carbohydrate kinase
HF_29sep04_0840	EDIT_29sep04_0329	At1g70600.168414.m08133 60S ribosomal protein L27A (RPL27aC) identical to 60S ribosomal protein L27A GB:P49637 [Arabidopsis thaliana]
HF_29sep04_0863	EDIT_29sep04_0661	At1g65660.168414.m07450 zinc knuckle (CCHC-type) family protein contains Pfam domain, PF00098: Zinc knuckle
HF_29sep04_0873	EDIT_29sep04_0426	At2g34680.168415.m04260 leucine-rich repeat family protein contains leucine rich repeat (LRR) domains, Pfam:PF00560; identical to cDNA hypothetical protein (AIR9) mRNA, partial cds GI:3695020
HF_29sep04_0881	EDIT_29sep04_0195	At4g19006.168417.m02801 26S proteasome regulatory subunit, putative (RPN9) similar to 26S proteasome subunit p40.5 [Homo sapiens] gi|3618343|dbj|BAA33214
HF_29sep04_0889	EDIT_29sep04_0073	At4g36990.168417.m05241 heat shock factor protein 4 (HSF4) / heat shock transcription factor 4 (HSTF4) identical to heat shock transcription factor 4 (HSF4) SP:Q96320 from [Arabidopsis thaliana]
HF_29sep04_0900	EDIT_29sep04_0348	At3g48890.168416.m05341 cytochrome b5 domain-containing protein similar to SP|O00264 Membrane associated progesterone receptor component (mPR) {Homo sapiens}; contains Pfam profile PF00173: Heme/Steroid binding domain
HF_29sep04_0911	EDIT_29sep04_0711	At1g60970.168414.m06863 clathrin adaptor complex small chain family protein contains Pfam profile: PF01217 clathrin adaptor complex small chain
HF_29sep04_0919	EDIT_29sep04_1167	At3g15730.168416.m01993 phospholipase D alpha 1 / PLD alpha 1 (PLDALPHA1) (PLD1) / choline phosphatase 1 identical to SP:Q38882 Phospholipase D alpha 1 (EC 3.1.4.4) (AtPLDalpha1) (PLD alpha 1) (Choline phosphatase 1) (Phosphatidylcholine-hydrolyzing phospholipase D 1) (PLDalpha) [Arabidopsis thaliana]
HF_29sep04_0926	EDIT_29sep04_0038	At1g64230.168414.m07276 ubiquitin-conjugating enzyme, putative identical or nearly so to Ubiquitin-conjugating enzymes SP|P35132, SP|P35131, SP|P35133 from {Arabidopsis thaliana}; contains Pfam profile PF00179: Ubiquitin-conjugating enzyme
HF_29sep04_0939	EDIT_29sep04_0113	At5g58290.168418.m07297 26S proteasome AAA-ATPase subunit (RPT3) identical to 26S proteasome AAA-ATPase subunit RPT3 GI:6652882 from [Arabidopsis thaliana]
HF_29sep04_0949	EDIT_29sep04_0084	At5g60660.168418.m07613 major intrinsic family protein / MIP family protein similar to mipC protein GI:1657948 from [Mesembryanthemum crystallinum]
HF_29sep04_0954	EDIT_29sep04_0306	At5g23740.168418.m02784 40S ribosomal protein S11 (RPS11C)
HF_29sep04_0958	EDIT_29sep04_0189	At5g44020.168418.m05387 acid phosphatase class B family protein similar to SP|P15490 STEM 28 kDa glycoprotein precursor (Vegetative storage protein A) {Glycine max}, acid phosphatase [Glycine max] GI:3341443; contains Pfam profile PF03767: HAD superfamily (subfamily IIIB) phosphatase
HF_29sep04_0963	EDIT_29sep04_0157	At3g44110.168416.m04727 DNAJ heat shock protein, putative (J3) identical to AtJ3 [Arabidopsis thaliana] GI:2641638, strong similarity to several plant DnaJ proteins from PGR; contains Pfam profiles PF00226 DnaJ domain, PF00684 DnaJ central domain (4 repeats), PF01556 DnaJ C terminal region
HF_29sep04_0969	EDIT_29sep04_0750	no_hits_found---------
HF_29sep04_0987	EDIT_29sep04_0146	At1g79550.268414.m09274 phosphoglycerate kinase, putative similar to SP|P41758 Phosphoglycerate kinase, chloroplast precursor (EC 2.7.2.3) {Chlamydomonas reinhardtii}; contains Pfam profile PF00162: phosphoglycerate kinase
HF_29sep04_0989	EDIT_29sep04_0375	At3g24170.168416.m03034 glutathione reductase, putative identical to GB:P48641 from [Arabidopsis thaliana]
HF_29sep04_1006	EDIT_29sep04_1002	At2g39780.168415.m04884 ribonuclease 2 (RNS2) identical to ribonuclease 2 precursor SP:P42814, GI:289210; contains a ribonuclease T2 family histidine active site signature (PDOC00459)
HF_29sep04_1014	EDIT_29sep04_0743	At1g48320.168414.m05397 thioesterase family protein similar to ComAB [Bacillus licheniformis] GI:1834379; contains Pfam profile PF03061: thioesterase family protein
HF_29sep04_1017	EDIT_29sep04_0013	At3g11830.168416.m01450 chaperonin, putative similar to SWISS-PROT:P80313 T-complex protein 1, eta subunit (TCP-1-eta) [Mus musculus]; contains Pfam:PF00118 domain, TCP-1/cpn60 chaperonin family
HF_29sep04_1018	EDIT_29sep04_1237	At1g09640.168414.m01081 elongation factor 1B-gamma, putative / eEF-1B gamma, putative Similar to elongation factor 1-gamma (gb|EF1G_XENLA). ESTs gb|T20564,gb|T45940,gb|T04527 come from this gene
HF_29sep04_1026	EDIT_29sep04_0111	At2g43120.168415.m05355 pirin, putative similar to SP|O00625 Pirin {Homo sapiens}; contains Pfam profile PF02678: Pirin
HF_29sep04_1037	EDIT_29sep04_0969	At1g12090.168414.m01399 protease inhibitor/seed storage/lipid transfer protein (LTP) family protein similar to 14 kDa polypeptide [Catharanthus roseus] GI:407410; contains Pfam protease inhibitor/seed storage/LTP family domain PF00234
HF_29sep04_1040	EDIT_29sep04_0949	At5g65205.168418.m08201 short-chain dehydrogenase/reductase (SDR) family protein contains INTERPRO family IPR002198 short chain dehydrogenase/reductase SDR family
HF_29sep04_1045	EDIT_29sep04_0299	At3g45140.168416.m04872 lipoxygenase (LOX2) identical to SP|P38418
HF_29sep04_1061	EDIT_29sep04_0672	At4g35260.168417.m05011 isocitrate dehydrogenase subunit 1 / NAD+ isocitrate dehydrogenase subunit 1 nearly identical to NAD+ dependent isocitrate dehydrogenase subunit 1 [Arabidopsis thaliana] GI:1766046
HF_29sep04_1069	EDIT_29sep04_1181	At2g05920.168415.m00642 subtilase family protein contains similarity to cucumisin-like serine protease GI:3176874 from [Arabidopsis thaliana]
HF_29sep04_1074	EDIT_29sep04_0205	At3g49910.168416.m05456 60S ribosomal protein L26 (RPL26A) 60S RIBOSOMAL PROTEIN L26, Brassica rapa, EMBL:BRD495
HF_29sep04_1079	EDIT_29sep04_0778	At1g67430.168414.m07675 60S ribosomal protein L17 (RPL17B) similar to ribosomal protein GI:19101 from [Hordeum vulgare]
HF_29sep04_1080	EDIT_29sep04_0555	At3g50670.168416.m05542 U1 small nuclear ribonucleoprotein 70 (U1-70k)
HF_29sep04_1090	EDIT_29sep04_0862	At5g10980.168418.m01277 histone H3 identical to HISTONE H3.2, MINOR, Medicago sativa, SWISSPROT:P11105, histone H3 variant H3.3 Lycopersicon esculentum GI:1435157; contains Pfam profile PF00125 Core histone H2A/H2B/H3/H4
HF_29sep04_1095	EDIT_29sep04_0525	At2g13560.168415.m01495 malate oxidoreductase, putative similar to NAD-dependent malic enzyme 62 kDa isoform, mitochondrial precursor (EC 1.1.1.39) (NAD-ME) (SP:P37221) {Solanum tuberosum}
