# Supplementary material for: Pscroph, a parasitic plant EST database enriched for parasite associated transcripts
Source: BMC Plant Biol. 2005 Nov 16;5:24. doi: 10.1186/1471-2229-5-24 (PMC1325228; doi:10.1186/1471-2229-5-24)
Supplement: Supplementary files — All additional files are in Excel format. Footnote to additional files 1-7: Sequences from three libraries were compared by BLASTN to determine which sequences were present in more than one library. The BLASTN cutoff e value was 10-80. Supplemental tables 1-3 contain the library specific sequences and their annotations, tables 4-6 contain sequences present in HF and HR libraries, or HF and EDIT libraries, or HR and EDIT libraries, and table 7 contains sequences present in all three libraries. The annotations shown are parsed from a BLASTX search of the Arabidopsis protein database ATH1.pep_cm_20040228. Footnote to additional file 8: The HF, HR and EDIT specific sequences were annotated with Gene Ontogeny descriptors by cross referencing to the best BLASTX hit in ATH1.pep via TAIR [30]. The first three columns of numbers show the number of times a particular GO descriptor was assigned. Most of the assemblies were annotated with multiple GO descriptors so there are more descriptors than assemblies. A total of 5499 GO descriptors were obtained for the HF library, 7222 GO descriptors from the HR and 8381 descriptors from the EDIT library. Pair-wise comparisons were made between each library for the relative proportion of annotations in a particular GO class. For example, 5499 GO annotations were obtained from the HF assemblies; of these, 666 (12.1%) were annotated as "other physiological processes". Similarly, 931 of the 7222 (12.9%) of the GO annotations obtained from the HR library were "other physiological processes". The resultant Chi-squared value is 1.73, suggesting there are not significant differences in the proportion of assemblies annotated as "other physiological processes" between the HF and HR libraries. In contrast, the relative proportion of "other physiological processes" annotations in the EDIT library is 11.8 % (992 out of 7222 total); this is significantly different from the proportions obtained for the HR library (12.9%) but not the HF (12.1%) at p ≤ [file 1471-2229-5-24-S6.xls]

## Sheet: HR+EDIT
HR assembly #	EDIT assembly #	Best BLASTX hit of ATH1_pep (e ≤ 10-8)
HR_29sep04_0011	EDIT_29sep04_0790	At5g16450.268418.m01923 dimethylmenaquinone methyltransferase family protein similar to bacterial S-adenosylmethionine:2-demethylmenaquinone methyltransferases; contains Pfam profile PF03737: Dimethylmenaquinone methyltransferase
HR_29sep04_0014	EDIT_29sep04_0612	At3g55230.168416.m06134 disease resistance-responsive family protein low similarity to disease resistance response protein 206-d [Pisum sativum] gi|508844|gb|AAB18669
HR_29sep04_0018	EDIT_29sep04_0687	At3g05840.268416.m00656 shaggy-related protein kinase gamma / ASK-gamma (ASK3) identical to shaggy-related protein kinase gamma SP:P43289 GI:456509 from [Arabidopsis thaliana]
HR_29sep04_0023	EDIT_29sep04_0176	At1g47600.168414.m05285 glycosyl hydrolase family 1 protein contains Pfam PF00232 : Glycosyl hydrolase family 1 domain; TIGRFAM TIGR01233: 6-phospho-beta-galactosidase; similar to thioglucosidase (GI:871992) [Arabidopsis thaliana]
HR_29sep04_0029	EDIT_29sep04_0931	At4g37990.168417.m05368 mannitol dehydrogenase, putative (ELI3-2) identical to GI:16269
HR_29sep04_0034	EDIT_29sep04_0042	At1g17420.168414.m02128 lipoxygenase, putative similar to lipoxygenase gi:1495804 [Solanum tuberosum], gi:1654140 [Lycopersicon esculentum]
HR_29sep04_0039	EDIT_29sep04_0415	At3g25570.168416.m03180 adenosylmethionine decarboxylase family protein contains Pfam profile: PF01536 adenosylmethionine decarboxylase
HR_29sep04_0040	EDIT_29sep04_0644	At4g08685.168417.m01430 pollen Ole e 1 allergen and extensin family protein contains Pfam domain, PF01190: Pollen proteins Ole e I family
HR_29sep04_0041	EDIT_29sep04_1203	At3g43120.168416.m04532 auxin-responsive protein-related similar to indole-3-acetic acid induced protein ARG7 (SP:P32295) from [Phaseolus aureus]
HR_29sep04_0044	EDIT_29sep04_0149	At3g49470.168416.m05407 nascent polypeptide-associated complex (NAC) domain-containing protein similar to alpha-NAC, non-muscle form [Mus musculus] GI:1666690; contains Pfam profile PF01849: NAC domain
HR_29sep04_0046	EDIT_29sep04_0302	At4g14960.268417.m02299 tubulin alpha-6 chain (TUA6) nearly identical to SP|P29511 Tubulin alpha-6 chain {Arabidopsis thaliana}
HR_29sep04_0051	EDIT_29sep04_1346	At3g24550.168416.m03083 protein kinase family protein contains Pfam domain PF00069: Protein kinase domain
HR_29sep04_0052	EDIT_29sep04_0378	At3g53500.268416.m05907 zinc knuckle (CCHC-type) family protein contains Pfam domain PF00098: Zinc knuckle
HR_29sep04_0053	EDIT_29sep04_0278	At2g47110.168415.m05883 ubiquitin extension protein 6 (UBQ6) / 40S ribosomal protein S27A (RPS27aB) identical to GI:166936
HR_29sep04_0064	EDIT_29sep04_1323	At1g11860.268414.m01366 aminomethyltransferase, putative similar to aminomethyltransferase, mitochondrial precursor SP:O49849 from [Flaveria anomala]
HR_29sep04_0065	EDIT_29sep04_0132	At2g29550.168415.m03589 tubulin beta-7 chain (TUB7) identical to GB:M84704 SP|P29515 Tubulin beta-7 chain {Arabidopsis thaliana}
HR_29sep04_0068	EDIT_29sep04_0650	no_hits_found---------
HR_29sep04_0072	EDIT_29sep04_0501	At4g05050.168417.m00744 polyubiquitin (UBQ11) identical to GI:304117
HR_29sep04_0077	EDIT_29sep04_0025	At3g53750.168416.m05938 actin 3 (ACT3) identical to SP|P53493 Actin 3 {Arabidopsis thaliana}; supported by full-length cDNA: Ceres: 19581.
HR_29sep04_0079	EDIT_29sep04_0170	At1g74050.168414.m08576 60S ribosomal protein L6 (RPL6C) similar to 60S ribosomal protein L6 (YL 16 like) GB:CAB57309 from [Cyanophora paradoxa]
HR_29sep04_0082	EDIT_29sep04_0119	At3g52250.168416.m05742 myb family transcription factor contains Pfam profile: PF00249 myb-like DNA-binding domain
HR_29sep04_0087	EDIT_29sep04_0627	At1g02930.168414.m00260 glutathione S-transferase, putative similar to glutathione S-transferase GI:860955 from [Hyoscyamus muticus]
HR_29sep04_0088	EDIT_29sep04_0611	At4g09800.168417.m01609 40S ribosomal protein S18 (RPS18C)
HR_29sep04_0093	EDIT_29sep04_1181	At2g05920.168415.m00642 subtilase family protein contains similarity to cucumisin-like serine protease GI:3176874 from [Arabidopsis thaliana]
HR_29sep04_0096	EDIT_29sep04_0452	At3g47800.168416.m05207 aldose 1-epimerase family protein similar to ALDOSE 1-EPIMERASE PRECURSOR GB:P05149 [SP|P05149] from [Acinetobacter calcoaceticus]; contains Pfam profile PF01263 Aldose 1-epimerase
HR_29sep04_0098	EDIT_29sep04_0523	At4g23400.168417.m03373 major intrinsic family protein / MIP family protein contains Pfam profile: MIP PF00230
HR_29sep04_0099	EDIT_29sep04_1090	At5g35200.168418.m04171 epsin N-terminal homology (ENTH) domain-containing protein contains Pfam PF01417: ENTH domain. ENTH (Epsin N-terminal homology) domain; similar to clathrin assembly protein short form, Rattus norvegicus, EMBL:AF041373;similar to Chain A, Calm-N N-Terminal Domain Of Clathrin Assembly Lymphoid Myeloid Leukaemia Protein, Pi(4,5)p2 Complex (GP:13399999) {Homo sapiens}
HR_29sep04_0103	EDIT_29sep04_0461	At3g48990.168416.m05351 AMP-dependent synthetase and ligase family protein similar to peroxisomal-coenzyme A synthetase (FAT2) [gi:586339] from Saccharomyces cerevisiae; contains Pfam AMP-binding enzyme domain PF00501; identical to cDNA; identical to cDNA adenosine monophosphate binding protein 3 AMPBP3 (AMPBP3)GI:20799714
HR_29sep04_0105	EDIT_29sep04_1216	At1g47250.168414.m05231 20S proteasome alpha subunit F2 (PAF2) (PRC2B) (PRS1) identical to GB:AAC32063 from [Arabidopsis thaliana] (Genetics 149 (2), 677-692 (1998)); identical to cDNA proteasome subunit prc2b GI:2511585
HR_29sep04_0113	EDIT_29sep04_0167	At3g53020.168416.m05844 60S ribosomal protein L24 (RPL24B) 60S ribosomal protein L24, Arabidopsis thaliana, EMBL:AC006282
HR_29sep04_0137	EDIT_29sep04_1170	At1g51650.168414.m05819 ATP synthase epsilon chain, mitochondrial identical to ATP synthase epsilon chain, mitochondrial SP:Q96253 from [Arabidopsis thaliana]
HR_29sep04_0144	EDIT_29sep04_0588	no_hits_found---------
HR_29sep04_0166	EDIT_29sep04_0504	At5g61760.168418.m07749 inositol polyphosphate 6-/3-/5-kinase 2b (IPK2b) contains Pfam domain, PF03770: inositol polyphosphate kinase
HR_29sep04_0174	EDIT_29sep04_0393	At2g22670.268415.m02687 auxin-responsive protein / indoleacetic acid-induced protein 8 (IAA8) identical to SP|Q38826 Auxin-responsive protein IAA8 (Indoleacetic acid-induced protein 8) {Arabidopsis thaliana}
HR_29sep04_0177	EDIT_29sep04_0121	At3g16640.168416.m02127 translationally controlled tumor family protein similar to translationally controlled tumor protein GB:AAD10032 from [Hevea brasiliensis]
HR_29sep04_0185	EDIT_29sep04_0356	At3g60245.168416.m06733 60S ribosomal protein L37a (RPL37aC)
HR_29sep04_0193	EDIT_29sep04_0833	no_hits_found---------
HR_29sep04_0199	EDIT_29sep04_0377	At5g32440.168418.m03825 expressed protein
HR_29sep04_0200	EDIT_29sep04_0020	At5g50850.168418.m06300 pyruvate dehydrogenase E1 component beta subunit, mitochondrial / PDHE1-B (PDH2) identical to SP|Q38799 Pyruvate dehydrogenase E1 component beta subunit, mitochondrial precursor (EC 1.2.4.1) (PDHE1-B) {Arabidopsis thaliana}
HR_29sep04_0201	EDIT_29sep04_0459	At3g06720.268416.m00797 importin alpha-1 subunit, putative (IMPA1) similar to importin alpha-1 subunit (Karyopherin alpha-1 subunit, KAP alpha) [Arabidopsis thaliana] SWISS-PROT:Q96321
HR_29sep04_0203	EDIT_29sep04_0328	At5g59970.168418.m07521 histone H4 identical to histone H4 from Lycopersicon esculentum GI:297150, Lolium temulentum SP|P02308, Acropora formosa GI:455652, Citrus jambhiri GI:16797797
HR_29sep04_0214	EDIT_29sep04_0596	At3g59920.168416.m06687 Rab GDP dissociation inhibitor (GDI2) identical to Rab GDP dissociation inhibitor AtGDI2 [Arabidopsis thaliana] GI:2446981
HR_29sep04_0217	EDIT_29sep04_0144	At1g05850.168414.m00612 chitinase-like protein 1 (CTL1) similar to class I chitinase GI:7798656 from [Halimolobos perplexa var. perplexa]; contains Pfam profile PF00182: Chitinase class I; identical to cDNA chitinase-like protein 1 (CTL1) CTL1-ELP1 allele GI:17226328
HR_29sep04_0218	EDIT_29sep04_0996	At1g14010.168414.m01654 emp24/gp25L/p24 family protein similar to SP|P49755 Transmembrane protein Tmp21 precursor (21 kDa Transmembrane trafficking protein) {Homo sapiens}; contains Pfam profile PF01105: emp24/gp25L/p24 family
HR_29sep04_0220	EDIT_29sep04_1063	At1g04380.168414.m00428 2-oxoglutarate-dependent dioxygenase, putative Strong similarity to Arabidopsis 2A6 (gb|X83096), tomato ethylene synthesis regulatory protein E8 (SP|P10967)
HR_29sep04_0221	EDIT_29sep04_0354	At5g39740.168418.m04813 60S ribosomal protein L5 (RPL5B) ribosomal protein L5, rice
HR_29sep04_0226	EDIT_29sep04_0169	At3g14600.168416.m01849 60S ribosomal protein L18A (RPL18aC) similar to GB:CAA08791 from [Podocoryne carnea]
HR_29sep04_0228	EDIT_29sep04_0363	At3g03780.268416.m00387 5-methyltetrahydropteroyltriglutamate--homocysteine methyltransferase, putative / vitamin-B12-independent methionine synthase, putative / cobalamin-independent methionine synthase, putative very strong similarity to SP|O50008 5-methyltetrahydropteroyltriglutamate--homocysteine methyltransferase (EC 2.1.1.14) (Vitamin-B12-independent methionine synthase isozyme) (Cobalamin-…
HR_29sep04_0229	EDIT_29sep04_0015	At5g48760.168418.m06034 60S ribosomal protein L13A (RPL13aD)
HR_29sep04_0231	EDIT_29sep04_0510	At1g07890.368414.m00858 L-ascorbate peroxidase 1, cytosolic (APX1) identical to SP|Q05431 L-ascorbate peroxidase, cytosolic (EC 1.11.1.11) (AP) {Arabidopsis thaliana}, L-ascorbate peroxidase [Arabidopsis thaliana] gi|16173|emb|CAA42168; strong similarity to cytosolic ascorbate peroxidase [Spinacia oleracea] gi|1384110|dbj|BAA12890
HR_29sep04_0235	EDIT_29sep04_0977	At5g65360.168418.m08221 histone H3 identical to histone H3 from Zea mays SP|P05203, Medicago sativa GI:166384, Encephalartos altensteinii SP|P08903, Pisum sativum SP|P02300; contains Pfam profile PF00125 Core histone H2A/H2B/H3/H4
HR_29sep04_0238	EDIT_29sep04_0317	At5g45775.268418.m05629 60S ribosomal protein L11 (RPL11D)
HR_29sep04_0251	EDIT_29sep04_0251	At5g60390.168418.m07574 elongation factor 1-alpha / EF-1-alpha identical to SWISS-PROT:P13905 elongation factor 1-alpha (EF-1-alpha) [Arabidopsis thaliana]
HR_29sep04_0257	EDIT_29sep04_0735	At4g11090.168417.m01801 expressed protein other hypothetical proteins - Arabidopsis thaliana
HR_29sep04_0265	EDIT_29sep04_0448	At4g02930.168417.m00399 elongation factor Tu, putative / EF-Tu, putative similar to mitochondrial elongation factor Tu [Arabidopsis thaliana] gi|1149571|emb|CAA61511
HR_29sep04_0268	EDIT_29sep04_0246	At1g78900.168414.m09198 vacuolar ATP synthase catalytic subunit A / V-ATPase A subunit / vacuolar proton pump alpha subunit / V-ATPase 69 kDa subunit identical to SP|O23654 Vacuolar ATP synthase catalytic subunit A (EC 3.6.3.14) (V-ATPase A subunit) (Vacuolar proton pump alpha subunit) (V-ATPase 69 kDa subunit) {Arabidopsis thaliana}
HR_29sep04_0276	EDIT_29sep04_0924	At4g37990.168417.m05368 mannitol dehydrogenase, putative (ELI3-2) identical to GI:16269
HR_29sep04_0277	EDIT_29sep04_0862	At5g10980.168418.m01277 histone H3 identical to HISTONE H3.2, MINOR, Medicago sativa, SWISSPROT:P11105, histone H3 variant H3.3 Lycopersicon esculentum GI:1435157; contains Pfam profile PF00125 Core histone H2A/H2B/H3/H4
HR_29sep04_0278	EDIT_29sep04_0151	At3g08580.268416.m00996 ADP, ATP carrier protein 1, mitochondrial / ADP/ATP translocase 1 / adenine nucleotide translocator 1 (ANT1) identical to SWISS-PROT:P31167 ADP,ATP carrier protein 1 (Adenine nucleotide translocator 1) [Arabidopsis thaliana]
HR_29sep04_0280	EDIT_29sep04_0832	At3g50530.168416.m05526 calcium-dependent protein kinase, putative / CDPK, putative similar to calcium/calmodulin-dependent protein kinase CaMK3 [Nicotiana tabacum] gi|16904226|gb|AAL30820
HR_29sep04_0284	EDIT_29sep04_0276	At2g10940.268415.m01168 protease inhibitor/seed storage/lipid transfer protein (LTP) family protein similar to proline-rich cell wall protein [Medicago sativa] GI:3818416; contains Pfam profile PF00234 Protease inhibitor/seed storage/LTP family
HR_29sep04_0289	EDIT_29sep04_0218	At5g54570.168418.m06793 glycosyl hydrolase family 1 protein contains Pfam PF00232 : Glycosyl hydrolase family 1 domain; TIGRFAM TIGR01233: 6-phospho-beta-galactosidase; similar to amygdalin hydrolase isoform AH I precursor (GI:16757966) [Prunus serotina]
HR_29sep04_0294	EDIT_29sep04_0412	At4g39910.168417.m05653 ubiquitin-specific protease 3 (UBP3) identical to GI:2347098
HR_29sep04_0302	EDIT_29sep04_0888	At1g75950.168414.m08821 E3 ubiquitin ligase SCF complex subunit SKP1/ASK1 (At1) E3 ubiquitin ligase; skp1a; identical to Skp1a GI:3068807, Skp1p GI:1432083 and UIP1 GI:3719209 from [Arabidopsis thaliana]; contains Pfam profiles PF01466: Skp1 family, dimerisation domain and PF03931: Skp1 family, tetramerisation domain;
HR_29sep04_0308	EDIT_29sep04_0757	At3g10340.168416.m01240 phenylalanine ammonia-lyase, putative similar to phenylalanine ammonia-lyase GB:S48726 [Petroselinum crispum]
HR_29sep04_0312	EDIT_29sep04_0267	no_hits_found---------
HR_29sep04_0326	EDIT_29sep04_0146	At1g79550.268414.m09274 phosphoglycerate kinase, putative similar to SP|P41758 Phosphoglycerate kinase, chloroplast precursor (EC 2.7.2.3) {Chlamydomonas reinhardtii}; contains Pfam profile PF00162: phosphoglycerate kinase
HR_29sep04_0336	EDIT_29sep04_0511	At5g56030.168418.m06991 heat shock protein 81-2 (HSP81-2) nearly identical to SP|P55737 Heat shock protein 81-2 (HSP81-2) {Arabidopsis thaliana}
HR_29sep04_0337	EDIT_29sep04_0245	At1g12000.168414.m01386 pyrophosphate--fructose-6-phosphate 1-phosphotransferase beta subunit, putative / pyrophosphate-dependent 6-phosphofructose-1-kinase, putative strong similarity to SP|Q41141 Pyrophosphate--fructose 6-phosphate 1-phosphotransferase beta subunit (EC 2.7.1.90) (PFP) ((PPI-PFK) {Ricinus communis}; contains Pfam profile PF00365: Phosphofructokinase
HR_29sep04_0342	EDIT_29sep04_0037	At5g52650.168418.m06536 40S ribosomal protein S10 (RPS10C) contains similarity to 40S ribosomal protein S10
HR_29sep04_0347	EDIT_29sep04_0352	At2g46930.168415.m05862 pectinacetylesterase, putative similar to pectinacetylesterase precursor GI:1431629 from [Vigna radiata]
HR_29sep04_0355	EDIT_29sep04_0807	At1g08970.468414.m01000 CCAAT-box binding transcription factor Hap5a, putative
HR_29sep04_0360	EDIT_29sep04_0057	At1g13440.168414.m01570 glyceraldehyde 3-phosphate dehydrogenase, cytosolic, putative / NAD-dependent glyceraldehyde-3-phosphate dehydrogenase, putative very strong similarity to SP|P25858 Glyceraldehyde 3-phosphate dehydrogenase, cytosolic (EC 1.2.1.12) {Arabidopsis thaliana}; contains Pfam profiles PF02800: Glyceraldehyde 3-phosphate dehydrogenase C-terminal domain, PF00044: Glyceraldehyde 3-ph…
HR_29sep04_0363	EDIT_29sep04_1288	At2g36880.168415.m04521 S-adenosylmethionine synthetase, putative similar to S-adenosylmethionine synthetase 3 (Methionine adenosyltransferase 3, AdoMet synthetase 3) [Lycopersicon esculentum] SWISS-PROT:P43282
HR_29sep04_0374	EDIT_29sep04_0137	At5g62440.168418.m07837 expressed protein
HR_29sep04_0377	EDIT_29sep04_0675	At3g01280.168416.m00035 porin, putative similar to SP|P42055 34 kDa outer mitochondrial membrane protein porin (Voltage-dependent anion-selective channel protein) (VDAC) {Solanum tuberosum}; contains Pfam profile PF01459: Eukaryotic porin
HR_29sep04_0378	EDIT_29sep04_0969	At1g12090.168414.m01399 protease inhibitor/seed storage/lipid transfer protein (LTP) family protein similar to 14 kDa polypeptide [Catharanthus roseus] GI:407410; contains Pfam protease inhibitor/seed storage/LTP family domain PF00234
HR_29sep04_0382	EDIT_29sep04_1207	At2g36830.168415.m04516 major intrinsic family protein / MIP family protein contains Pfam profile: MIP PF00230
HR_29sep04_0387	EDIT_29sep04_0388	At1g09780.168414.m01097 2,3-biphosphoglycerate-independent phosphoglycerate mutase, putative / phosphoglyceromutase, putative strong similarity to SP|Q42908 2,3-bisphosphoglycerate-independent phosphoglycerate mutase (EC 5.4.2.1) (Phosphoglyceromutase) {Mesembryanthemum crystallinum}; contains Pfam profile PF01676: Metalloenzyme superfamily
HR_29sep04_0390	EDIT_29sep04_0027	At4g01100.168417.m00148 mitochondrial substrate carrier family protein contains Pfam profile: PF00153 mitochondrial carrier protein
HR_29sep04_0398	EDIT_29sep04_0760	At1g51200.168414.m05759 zinc finger (AN1-like) family protein contains Pfam domains, PF01428: AN1-like Zinc finger and PF01754: A20-like zinc finger
HR_29sep04_0399	EDIT_29sep04_0812	At1g79550.268414.m09274 phosphoglycerate kinase, putative similar to SP|P41758 Phosphoglycerate kinase, chloroplast precursor (EC 2.7.2.3) {Chlamydomonas reinhardtii}; contains Pfam profile PF00162: phosphoglycerate kinase
HR_29sep04_0414	EDIT_29sep04_0324	At2g36530.168415.m04481 enolase identical to SWISS-PROT:P25696 enolase (EC 4.2.1.11) (2-phosphoglycerate dehydratase)(2-phospho-D- glycerate hydro-lyase) [Arabidopsis thaliana]
HR_29sep04_0421	EDIT_29sep04_0216	At5g17920.168418.m02101 5-methyltetrahydropteroyltriglutamate--homocysteine methyltransferase / vitamin-B12-independent methionine synthase / cobalamin-independent methionine synthase (CIMS) identical to SP|O50008 5-methyltetrahydropteroyltriglutamate--homocysteine methyltransferase (EC 2.1.1.14) (Vitamin-B12-independent methionine synthase isozyme) (Cobalamin-independent methionine synthase isoz…
HR_29sep04_0422	EDIT_29sep04_0340	At1g73230.168414.m08475 nascent polypeptide-associated complex (NAC) domain-containing protein similar to SP|P20290 Transcription factor BTF3 (RNA polymerase B transcription factor 3) {Homo sapiens}; contains Pfam profile PF01849: NAC domain
HR_29sep04_0425	EDIT_29sep04_0050	At1g56070.168414.m06438 elongation factor 2, putative / EF-2, putative similar to ELONGATION FACTOR 2 GB:O14460 from [Schizosaccharomyces pombe]
HR_29sep04_0433	EDIT_29sep04_0123	At5g59730.168418.m07487 exocyst subunit EXO70 family protein leucine zipper-containing protein, Lycopersicon esculentum, PIR:S21495 contains Pfam domain PF03081: Exo70 exocyst complex subunit;
HR_29sep04_0441	EDIT_29sep04_1247	At1g14540.168414.m01727 anionic peroxidase, putative similar to lignin forming anionic peroxidase [Nicotiana sylvestris] SWISS-PROT: Q02200
HR_29sep04_0470	EDIT_29sep04_0521	At1g53210.168414.m06031 sodium/calcium exchanger family protein / calcium-binding EF hand family protein contains Pfam profiles: PF01699 sodium/calcium exchanger protein, PF00036 EF hand
HR_29sep04_0472	EDIT_29sep04_0288	no_hits_found---------
HR_29sep04_0474	EDIT_29sep04_0271	At4g38740.168417.m05487 peptidyl-prolyl cis-trans isomerase / cyclophilin / rotamase / cyclosporin A-binding protein (ROC1) identical to SP|P34790 Peptidyl-prolyl cis-trans isomerase (EC 5.2.1.8) (PPIase) (Rotamase) (Cyclophilin) (Cyclosporin A-binding protein) {Arabidopsis thaliana}
HR_29sep04_0483	EDIT_29sep04_1169	At5g23670.168418.m02775 serine C-palmitoyltransferase (LCB2) identical to serine palmitoyltransferase [Arabidopsis thaliana] GI:9309380; similar to serine palmitoyltransferase from Solanum tuberosum [GI:4995890], Homo sapiens [SP|O15270], Mus musculus [SP|P97363]; contains Pfam profile PF00155: aminotransferase, classes I and II
HR_29sep04_0490	EDIT_29sep04_0203	At1g50010.168414.m05612 tubulin alpha-2/alpha-4 chain (TUA2) identical to tubulin alpha-2/alpha-4 chain SP|P29510 GB:P29510 from [Arabidopsis thaliana]
HR_29sep04_0498	EDIT_29sep04_0326	no_hits_found---------
HR_29sep04_0500	EDIT_29sep04_0084	At5g60660.168418.m07613 major intrinsic family protein / MIP family protein similar to mipC protein GI:1657948 from [Mesembryanthemum crystallinum]
HR_29sep04_0501	EDIT_29sep04_0673	At5g64030.168418.m08039 dehydration-responsive protein-related similar to early-responsive to dehydration stress ERD3 protein [Arabidopsis thaliana] GI:15320410; contains Pfam profile PF03141: Putative methyltransferase
HR_29sep04_0504	EDIT_29sep04_1248	no_hits_found---------
HR_29sep04_0513	EDIT_29sep04_1008	At1g48410.168414.m05408 argonaute protein (AGO1) identical to SP|O04379 Argonaute protein (AGO1) {Arabidopsis thaliana}; contains Pfam profiles PF02171: Piwi domain, PF02170: PAZ domain
HR_29sep04_0528	EDIT_29sep04_0838	no_hits_found---------
HR_29sep04_0532	EDIT_29sep04_0078	At1g74020.168414.m08572 strictosidine synthase family protein similar to strictosidine synthase [Rauvolfia serpentina][SP|P15324]; contains strictosidine synthase domain PF03088
HR_29sep04_0539	EDIT_29sep04_0607	At5g61790.168418.m07754 calnexin 1 (CNX1) identical to calnexin homolog 1, Arabidopsis thaliana, EMBL:AT08315 [SP|P29402]
HR_29sep04_0549	EDIT_29sep04_0971	At5g13420.168418.m01545 transaldolase, putative similar to transaldolase [Solanum tuberosum] gi|2078350|gb|AAB54016
HR_29sep04_0555	EDIT_29sep04_0348	At3g48890.168416.m05341 cytochrome b5 domain-containing protein similar to SP|O00264 Membrane associated progesterone receptor component (mPR) {Homo sapiens}; contains Pfam profile PF00173: Heme/Steroid binding domain
HR_29sep04_0559	EDIT_29sep04_0282	At2g14095.168415.m01569 expressed protein
HR_29sep04_0562	EDIT_29sep04_0046	At4g37990.168417.m05368 mannitol dehydrogenase, putative (ELI3-2) identical to GI:16269
HR_29sep04_0563	EDIT_29sep04_0903	At3g43810.168416.m04682 calmodulin-7 (CAM7) almost identical to calmodulin GI:16227 from [Arabidopsis thaliana], SP|P59220 Calmodulin-7 {Arabidopsis thaliana}
HR_29sep04_0564	EDIT_29sep04_0777	At4g37470.168417.m05303 hydrolase, alpha/beta fold family protein low similarity to SP|Q59093 3-oxoadipate enol-lactonase I (EC 3.1.1.24) (Enol-lactone hydrolase I) (Beta-ketoadipate enol-lactone hydrolase I) {Acinetobacter calcoaceticus}; contains Pfam profile PF00561: hydrolase, alpha/beta fold family
HR_29sep04_0571	EDIT_29sep04_0458	At5g28900.168418.m03562 calcium-binding EF hand family protein contains Pfam profile: PF00036 EF hand
HR_29sep04_0572	EDIT_29sep04_0213	At5g19440.168418.m02316 cinnamyl-alcohol dehydrogenase, putative (CAD) similar to cinnamyl-alcohol dehydrogenase, Eucalyptus gunnii [GI:1143445], apple tree, PIR:T16995
HR_29sep04_0573	EDIT_29sep04_0222	At3g05560.268416.m00614 60S ribosomal protein L22-2 (RPL22B) identical to 60S ribosomal protein L22-2 SP:Q9M9W1 from [Arabidopsis thaliana]
HR_29sep04_0577	EDIT_29sep04_0257	At3g24530.168416.m03080 AAA-type ATPase family protein / ankyrin repeat family protein contains Pfam profiles: PF00023 ankyrin repeat, PF00004 ATPase family associated with various cellular activities (AAA)
HR_29sep04_0584	EDIT_29sep04_0062	At1g47128.168414.m05222 cysteine proteinase (RD21A) / thiol protease identical to SP|P43297 Cysteine proteinase RD21A precursor (EC 3.4.22.-) {Arabidopsis thaliana}, thiol protease RD21A SP:P43297 from [Arabidopsis thaliana]
HR_29sep04_0588	EDIT_29sep04_0163	At3g04840.168416.m00525 40S ribosomal protein S3A (RPS3aA) similar to 40S ribosomal protein S3A (S phase specific protein GBIS289) GB:P49396 [Brassica rapa]
HR_29sep04_0591	EDIT_29sep04_0467	At4g23850.168417.m03429 long-chain-fatty-acid--CoA ligase / long-chain acyl-CoA synthetase nearly identical to acyl-CoA synthetase (MF7P) from Brassica napus [gi:1617270]
HR_29sep04_0594	EDIT_29sep04_0247	At2g16850.168415.m01937 plasma membrane intrinsic protein, putative very strong similarity to plasma membrane intrinsic protein (SIMIP) [Arabidopsis thaliana] GI:2306917
HR_29sep04_0599	EDIT_29sep04_0157	At3g44110.168416.m04727 DNAJ heat shock protein, putative (J3) identical to AtJ3 [Arabidopsis thaliana] GI:2641638, strong similarity to several plant DnaJ proteins from PGR; contains Pfam profiles PF00226 DnaJ domain, PF00684 DnaJ central domain (4 repeats), PF01556 DnaJ C terminal region
HR_29sep04_0600	EDIT_29sep04_0964	At5g16990.168418.m01990 NADP-dependent oxidoreductase, putative strong similarity to probable NADP-dependent oxidoreductase (zeta-crystallin homolog) P1 [SP|Q39172][gi:886428] and P2 [SP|Q39173][gi:886430], Arabidopsis thaliana
HR_29sep04_0611	EDIT_29sep04_0981	At3g02230.168416.m00204 reversibly glycosylated polypeptide-1 (RGP1) identical to reversibly glycosylated polypeptide-1 (AtRGP) [Arabidopsis thaliana] GI:2317729
HR_29sep04_0612	EDIT_29sep04_0864	At5g05170.168418.m00550 cellulose synthase, catalytic subunit (Ath-B) nearly identical to gi:2827143, cellulose synthase, catalytic subunit (Ath-B)
HR_29sep04_0617	EDIT_29sep04_0202	At5g40760.168418.m04946 glucose-6-phosphate 1-dehydrogenase / G6PD (ACG12) idential to glucose-6-phosphate 1-dehydrogenase (acg12) [Arabidopsis thaliana] GI:5732197
HR_29sep04_0624	EDIT_29sep04_0991	At5g02960.168418.m00239 40S ribosomal protein S23 (RPS23B) ribosomal protein S23, Fragaria x ananassa, PIR:S56673
HR_29sep04_0625	EDIT_29sep04_0550	At5g17270.168418.m02023 tetratricopeptide repeat (TPR)-containing protein contains Pfam profile PF00515 TPR Domain
HR_29sep04_0626	EDIT_29sep04_1003	At3g16240.168416.m02049 delta tonoplast integral protein (delta-TIP) identical to delta tonoplast integral protein (delta-TIP) (GI:9279707)(GB:U39485) [Arabidopsis thaliana] (Plant Cell 8 (4), 587-599 (1996))
HR_29sep04_0629	EDIT_29sep04_0188	At1g54890.168414.m06267 late embryogenesis abundant protein-related / LEA protein-related similar to late embryogenesis abundant protein (EMB7) GI:1350543 from [Picea glauca]
HR_29sep04_0640	EDIT_29sep04_0811	At4g00100.168417.m00010 40S ribosomal protein S13 (RPS13A) similar to ribosomal protein S13; PF00312 (View Sanger Pfam): ribosomal protein S15; identical to cDNA AtRPS13A mRNA for cytoplasmic ribosomal protein S13 GI:6521011
HR_29sep04_0645	EDIT_29sep04_0446	At4g16830.168417.m02540 nuclear RNA-binding protein (RGGA) identical to nuclear RNA binding protein GI:6492264 from [Arabidopsis thaliana]
HR_29sep04_0650	EDIT_29sep04_0383	At5g39850.168418.m04829 40S ribosomal protein S9 (RPS9C) 40S ribosomal protein S9 - Chlamydomonas sp.,EMBL:AU066528
HR_29sep04_0662	EDIT_29sep04_0072	At3g09630.168416.m01142 60S ribosomal protein L4/L1 (RPL4A) strong similarity to 60S ribosomal protein L1 GB:P49691
HR_29sep04_0676	EDIT_29sep04_0484	At5g50200.368418.m06216 expressed protein similar to unknown protein (pir||T05562) isoform contains a non-consensus AT acceptor splice site at intron 1
HR_29sep04_0686	EDIT_29sep04_1180	At3g55440.168416.m06157 triosephosphate isomerase, cytosolic, putative strong similarity to triosephosphate isomerase, cytosolic from Petunia hybrida [SP|P48495], from Coptis japonica [SP|P21820]
HR_29sep04_0687	EDIT_29sep04_1328	At4g29735.168417.m04234 expressed protein contains Pfam domain PF05251: Uncharacterised protein family (UPF0197)
HR_29sep04_0691	EDIT_29sep04_0275	At4g27000.168417.m03884 RNA-binding protein 45 (RBP45), putative DNA binding protein ACBF - Nicotiana tabacum, PID:g1899188
HR_29sep04_0695	EDIT_29sep04_0707	At3g01500.268416.m00075 carbonic anhydrase 1, chloroplast / carbonate dehydratase 1 (CA1) nearly identical to SP|P27140 Carbonic anhydrase, chloroplast precursor (EC 4.2.1.1) (Carbonate dehydratase) {Arabidopsis thaliana}
HR_29sep04_0704	EDIT_29sep04_0685	At2g36530.168415.m04481 enolase identical to SWISS-PROT:P25696 enolase (EC 4.2.1.11) (2-phosphoglycerate dehydratase)(2-phospho-D- glycerate hydro-lyase) [Arabidopsis thaliana]
HR_29sep04_0706	EDIT_29sep04_0231	At3g20000.168416.m02530 porin family protein low similarity to haymaker protein [Mus musculus] GI:17834089, mitochondrial outer membrane protein MOM35 [Mus musculus] GI:6650562; contains Pfam profile PF01459: Eukaryotic porin
HR_29sep04_0707	EDIT_29sep04_0265	At1g26910.168414.m03281 60S ribosomal protein L10 (RPL10B) Nearly identical to ribosomal protein L10.e, Wilm's tumor suppressor homologue, gi|17682 (Z15157), however differences in sequence indicate this is a different member of the L10 family
HR_29sep04_0713	EDIT_29sep04_0672	At4g35260.168417.m05011 isocitrate dehydrogenase subunit 1 / NAD+ isocitrate dehydrogenase subunit 1 nearly identical to NAD+ dependent isocitrate dehydrogenase subunit 1 [Arabidopsis thaliana] GI:1766046
HR_29sep04_0715	EDIT_29sep04_0054	At1g28570.168414.m03517 GDSL-motif lipase, putative similar to lipase [Arabidopsis thaliana] GI:1145627; contains InterPro Entry IPR001087 Lipolytic enzyme, G-D-S-L family
HR_29sep04_0716	EDIT_29sep04_1071	At1g65930.168414.m07481 isocitrate dehydrogenase, putative / NADP+ isocitrate dehydrogenase, putative strong similarity to isocitrate dehydrogenase SP|Q40345 from [Medicago sativa]
HR_29sep04_0717	EDIT_29sep04_1285	At1g23740.168414.m02996 oxidoreductase, zinc-binding dehydrogenase family protein contains Pfam profile PF00107: oxidoreductase, zinc-binding dehydrogenase family
HR_29sep04_0718	EDIT_29sep04_0017	At3g09200.168416.m01094 60S acidic ribosomal protein P0 (RPP0B) similar to putative 60S acidic ribosomal protein P0 GB:P50346 [Glycine max]
HR_29sep04_0719	EDIT_29sep04_0313	At1g09690.168414.m01088 60S ribosomal protein L21 (RPL21C) Similar to ribosomal protein L21 (gb|L38826). ESTs gb|AA395597,gb|ATTS5197 come from this gene
HR_29sep04_0721	EDIT_29sep04_0744	At1g08200.168414.m00906 expressed protein
HR_29sep04_0723	EDIT_29sep04_1083	At4g21270.168417.m03074 kinesin-like protein A (KATA)
HR_29sep04_0734	EDIT_29sep04_1214	At3g51460.168416.m05636 phosphoinositide phosphatase family protein contains similarity to phosphoinositide phosphatase SAC1 [Rattus norvegicus] gi|11095248|gb|AAG29810; contains Pfam domain, PF02383: SacI homology domain; contains non-consensus AT-AC splice sites at intron 8
HR_29sep04_0735	EDIT_29sep04_0189	At5g44020.168418.m05387 acid phosphatase class B family protein similar to SP|P15490 STEM 28 kDa glycoprotein precursor (Vegetative storage protein A) {Glycine max}, acid phosphatase [Glycine max] GI:3341443; contains Pfam profile PF03767: HAD superfamily (subfamily IIIB) phosphatase
HR_29sep04_0736	EDIT_29sep04_0659	At3g57410.168416.m06391 villin 3 (VLN3) nearly identical to villin 3 (VLN3) [Arabidopsis thaliana] GI:3415117
HR_29sep04_0742	EDIT_29sep04_0034	At1g47550.168414.m05278 expressed protein
HR_29sep04_0744	EDIT_29sep04_1270	At1g29370.168414.m03591 kinase-related similar to putative protein kinase (GI:11125348) [Homo sapiens]; similar to Paired box protein Pax-8 (Swiss-Prot:P47240) [Canis familiaris]
HR_29sep04_0746	EDIT_29sep04_1293	At1g80660.168414.m09465 ATPase 9, plasma membrane-type, putative / proton pump 9, putative / proton-exporting ATPase, putative strong similarity to SP|Q42556 ATPase 9, plasma membrane-type (EC 3.6.3.6) (Proton pump 9) {Arabidopsis thaliana}; contains InterPro accession IPR001757: ATPase, E1-E2 type
HR_29sep04_0753	EDIT_29sep04_1380	At1g14400.268414.m01708 ubiquitin-conjugating enzyme 1 (UBC1) E2; identical to gi:431259, SP:P25865
HR_29sep04_0756	EDIT_29sep04_0359	At1g72370.168414.m08371 40S ribosomal protein SA (RPSaA) identical to laminin receptor-like protein GB:U01955 [Arabidopsis thaliana]; identical to cDNA laminin receptor homologue GI:16379
HR_29sep04_0760	EDIT_29sep04_0148	At1g02920.168414.m00259 glutathione S-transferase, putative similar to glutathione S-transferase GI:860955 from [Hyoscyamus muticus]; supported by cDNA GI:443697.
HR_29sep04_0763	EDIT_29sep04_0358	At1g75290.168414.m08746 isoflavone reductase, putative similar to SP|P52577 Isoflavone reductase homolog P3 (EC 1.3.1.-) {Arabidopsis thaliana}; contains Pfam profile PF02716: Isoflavone reductase
HR_29sep04_0772	EDIT_29sep04_0639	no_hits_found---------
HR_29sep04_0775	EDIT_29sep04_0226	At4g15000.168417.m02304 60S ribosomal protein L27 (RPL27C)
HR_29sep04_0781	EDIT_29sep04_0005	At4g23850.168417.m03429 long-chain-fatty-acid--CoA ligase / long-chain acyl-CoA synthetase nearly identical to acyl-CoA synthetase (MF7P) from Brassica napus [gi:1617270]
HR_29sep04_0783	EDIT_29sep04_0474	At1g09430.168414.m01055 ATP-citrate synthase (ATP-citrate (pro-S-)-lyase/citrate cleavage enzyme), putative similar to ATP-citrate-lyase (GI:16648642) [Arabidopsis thaliana]; similar to ATP-citrate (pro-S-)-lyase (EC 4.1.3.8) (Citrate cleavage enzyme)(SP:Q91V92) {Mus musculus}; Location of EST gb|Z34587
HR_29sep04_0786	EDIT_29sep04_0877	At2g39770.168415.m04883 GDP-mannose pyrophosphorylase (GMP1) identical to GDP-mannose pyrophosphorylase from Arabidopsis thaliana [GI:3598958]; updated per Conklin PL et al, PNAS 1999, 96(7):4198-203
HR_29sep04_0791	EDIT_29sep04_0592	At4g30960.168417.m04395 CBL-interacting protein kinase 6 (CIPK6) identical to CBL-interacting protein kinase 6 [Arabidopsis thaliana] gi|9280634|gb|AAF86505
HR_29sep04_0811	EDIT_29sep04_0314	no_hits_found---------
HR_29sep04_0858	EDIT_29sep04_0186	At3g04920.168416.m00534 40S ribosomal protein S24 (RPS24A) similar to ribosomal protein S19 GB:445612 [Solanum tuberosum] and similar to ribosomal protein S24 GB:4506703 [Homo sapiens]
HR_29sep04_0895	EDIT_29sep04_0481	At3g20820.168416.m02633 leucine-rich repeat family protein contains similarity to Cf-2.1 [Lycopersicon pimpinellifolium] gi|1184075|gb|AAC15779; contains leucine rich-repeat domains Pfam:PF00560, INTERPRO:IPR001611
HR_29sep04_0902	EDIT_29sep04_0874	At4g29040.168417.m04153 26S proteasome AAA-ATPase subunit (RPT2a) almost identical to 26S proteasome AAA-ATPase subunit RPT2a (GI:6652880) {Arabidopsis thaliana}; Drosophila melanogaster 26S proteasome subunit 4 ATPase, PID:g1066065
HR_29sep04_0904	EDIT_29sep04_0107	At1g64230.168414.m07276 ubiquitin-conjugating enzyme, putative identical or nearly so to Ubiquitin-conjugating enzymes SP|P35132, SP|P35131, SP|P35133 from {Arabidopsis thaliana}; contains Pfam profile PF00179: Ubiquitin-conjugating enzyme
HR_29sep04_0906	EDIT_29sep04_0110	At3g05020.168416.m00545 acyl carrier protein 1, chloroplast (ACP-1) identical to SP|P11829 Acyl carrier protein 1, chloroplast precursor (ACP) {Arabidopsis thaliana}
HR_29sep04_0908	EDIT_29sep04_0118	At5g43330.168418.m05296 malate dehydrogenase, cytosolic, putative strong similarity to cytosolic malate dehydrogenase (EC 1.1.1.37) SP|O24047 {Mesembryanthemum crystallinum}, SP|O48905 {Medicago sativa}, [Prunus persica] GI:15982948; contains InterPro entry IPR001236: Lactate/malate dehydrogenase
HR_29sep04_0917	EDIT_29sep04_0138	At4g13930.168417.m02156 glycine hydroxymethyltransferase, putative / serine hydroxymethyltransferase, putative / serine/threonine aldolase, putative similar to serine hydroxymethyltransferase [Chlamydomonas reinhardtii] GI:17066746; contains Pfam profile PF00464: serine hydroxymethyltransferase
HR_29sep04_0919	EDIT_29sep04_0360	At1g72370.168414.m08371 40S ribosomal protein SA (RPSaA) identical to laminin receptor-like protein GB:U01955 [Arabidopsis thaliana]; identical to cDNA laminin receptor homologue GI:16379
HR_29sep04_0934	EDIT_29sep04_0396	At2g37130.168415.m04555 peroxidase 21 (PER21) (P21) (PRXR5) identical to SP|Q42580 Peroxidase 21 precursor (EC 1.11.1.7) (Atperox P21) (PRXR5) (ATP2a/ATP2b) {Arabidopsis thaliana}
HR_29sep04_0939	EDIT_29sep04_0026	At5g09510.168418.m01100 40S ribosomal protein S15 (RPS15D) ribosomal protein S15 - Arabidopsis thaliana, EMBL:Z23161
HR_29sep04_0941	EDIT_29sep04_0242	At5g19440.168418.m02316 cinnamyl-alcohol dehydrogenase, putative (CAD) similar to cinnamyl-alcohol dehydrogenase, Eucalyptus gunnii [GI:1143445], apple tree, PIR:T16995
HR_29sep04_0948	EDIT_29sep04_0291	At4g36790.168417.m05219 transporter-related low similarity to spinster membrane proteins from [Drosophila melanogaster] GI:12003976, GI:12003972, GI:12003974, GI:12003970; contains Pfam profile PF00083: major facilitator superfamily protein
HR_29sep04_0949	EDIT_29sep04_0178	At3g58610.168416.m06532 ketol-acid reductoisomerase identical to ketol-acid reductoisomerase, chloroplast precursor (EC 1.1.1.86) (Acetohydroxy-acid reductoisomerase) (Alpha-keto-beta-hydroxylacil reductoisomerase) (Swiss-Prot:Q05758) [Arabidopsis thaliana]
HR_29sep04_0952	EDIT_29sep04_0711	At1g60970.168414.m06863 clathrin adaptor complex small chain family protein contains Pfam profile: PF01217 clathrin adaptor complex small chain
HR_29sep04_0959	EDIT_29sep04_1168	no_hits_found---------
HR_29sep04_0983	EDIT_29sep04_1374	At1g13540.168414.m01587 expressed protein
HR_29sep04_0984	EDIT_29sep04_1065	At1g48630.168414.m05440 guanine nucleotide-binding family protein / activated protein kinase C receptor, putative / RACK, putative contains 7 WD-40 repeats (PF00400); very similar to guanine nucleotide-binding protein; activated protein kinase C receptor; RACK1 (GI:9294068) {Arabidopsis thaliana}; similar to WD-40 repeat auxin-dependent protein ARCA (SP:O24456) [Arabidopsis thaliana];
HR_29sep04_0996	EDIT_29sep04_1021	At3g10050.168416.m01205 threonine ammonia-lyase / threonine dehydratase / threonine deaminase (OMR1) identical to SP|Q9ZSS6 Threonine dehydratase biosynthetic, chloroplast precursor (EC 4.3.1.19, formerly EC 4.2.1.16) (Threonine deaminase) (TD) {Arabidopsis thaliana}
HR_29sep04_1002	EDIT_29sep04_1035	At4g27640.168417.m03973 importin beta-2 subunit family protein low similarity to importin 4 GI:18700635 from [Homo sapiens]
HR_29sep04_1009	EDIT_29sep04_0041	At3g05590.168416.m00621 60S ribosomal protein L18 (RPL18B) similar to GB:P42791
HR_29sep04_1024	EDIT_29sep04_0509	At5g28050.168418.m03379 cytidine/deoxycytidylate deaminase family protein similar to SP|O34598 Guanine deaminase (EC 3.5.4.3) (Guanase) (Guanine aminase) (Guanine aminohydrolase) (GAH) (GDEase) {Bacillus subtilis}; contains Pfam profile PF00383: Cytidine and deoxycytidylate deaminase zinc-binding region
HR_29sep04_1026	EDIT_29sep04_0427	no_hits_found---------
HR_29sep04_1028	EDIT_29sep04_0094	At3g02080.168416.m00173 40S ribosomal protein S19 (RPS19A) similar to 40S ribosomal protein S19 GB:P40978 [Oryza sativa]
HR_29sep04_1029	EDIT_29sep04_0300	At1g72960.168414.m08438 root hair defective 3 GTP-binding (RHD3) family protein contains Pfam profile: PF05879 root hair defective 3 GTP-binding protein (RHD3)
HR_29sep04_1034	EDIT_29sep04_0483	At2g29550.168415.m03589 tubulin beta-7 chain (TUB7) identical to GB:M84704 SP|P29515 Tubulin beta-7 chain {Arabidopsis thaliana}
HR_29sep04_1042	EDIT_29sep04_0699	At1g30720.168414.m03755 FAD-binding domain-containing protein similar to SP|P30986 reticuline oxidase precursor (Berberine-bridge-forming enzyme) (BBE) (Tetrahydroprotoberberine synthase) [Eschscholzia californica]; contains PF01565 FAD binding domain
HR_29sep04_1043	EDIT_29sep04_0283	At1g12820.168414.m01489 transport inhibitor response protein, putative E3 ubiquitin ligase SCF complex F-box subunit; similar to transport inhibitor response 1 GI:2352492 from [Arabidopsis thaliana]
HR_29sep04_1075	EDIT_29sep04_0497	At3g04400.168416.m00466 60S ribosomal protein L23 (RPL23C) similar to ribosomal protein L17 GB:AAA34113.1 from [Nicotiana tabacum]
HR_29sep04_1092	EDIT_29sep04_0086	At1g02500.268414.m00201 S-adenosylmethionine synthetase 1 (SAM1) identical to S-adenosylmethionine synthetase 1 (Methionine adenosyltransferase 1, AdoMet synthetase 1) [Arabidopsis thaliana] SWISS-PROT:P23686
HR_29sep04_1160	EDIT_29sep04_0171	At4g17390.168417.m02606 60S ribosomal protein L15 (RPL15B)
HR_29sep04_1169	EDIT_29sep04_0199	At2g27530.268415.m03331 60S ribosomal protein L10A (RPL10aB)
HR_29sep04_1181	EDIT_29sep04_1149	At3g18240.268416.m02321 expressed protein
HR_29sep04_1187	EDIT_29sep04_0122	At4g19420.168417.m02857 pectinacetylesterase family protein contains Pfam profile: PF03283 pectinacetylesterase
HR_29sep04_1193	EDIT_29sep04_0177	At1g64390.168414.m07298 endo-1,4-beta-glucanase, putative / cellulase, putative similar to endo-beta-1,4-glucanase GI:4972236 from [Fragaria x ananassa] (Plant Mol. Biol. 40, 323-332 (1999))
HR_29sep04_1198	EDIT_29sep04_0153	At1g35720.168414.m04440 annexin 1 (ANN1) identical to annexin (AnnAt1) [Arabidopsis thaliana] GI:4959106
HR_29sep04_1201	EDIT_29sep04_1078	At1g75450.168414.m08764 FAD-binding domain-containing protein / cytokinin oxidase family protein similar to GB:CAA77151 from [Zea mays] [SP|Q9T0N8] (Plant J. 17 (6), 615-626 (1999))
HR_29sep04_1202	EDIT_29sep04_0741	At1g55500.168414.m06349 expressed protein contains Pfam profile PF04146: YT521-B-like family
HR_29sep04_1205	EDIT_29sep04_1095	At5g56030.168418.m06991 heat shock protein 81-2 (HSP81-2) nearly identical to SP|P55737 Heat shock protein 81-2 (HSP81-2) {Arabidopsis thaliana}
HR_29sep04_1231	EDIT_29sep04_0542	At3g55430.168416.m06156 glycosyl hydrolase family 17 protein / beta-1,3-glucanase, putative similar to beta-1,3 glucanase GI:7414433 from [Pisum sativum]; contains Pfam profile PF00332: Glycosyl hydrolases family 17
HR_29sep04_1236	EDIT_29sep04_0159	At5g26340.168418.m03148 hexose transporter, putative strong similarity to hexose transporter, Lycopersicon esculentum, GI:5734440; contains Pfam profile PF00083: major facilitator superfamily protein
HR_29sep04_1246	EDIT_29sep04_0056	At5g17330.168418.m02030 glutamate decarboxylase 1 (GAD 1) sp|Q42521
HR_29sep04_1253	EDIT_29sep04_0174	At3g62290.168416.m06998 ADP-ribosylation factor identical to GP:166586 ADP-ribosylation factor {Arabidopsis thaliana}; ADP-ribosylation factor 1 - Arabidopsis thaliana, PIR:S28875
HR_29sep04_1255	EDIT_29sep04_0113	At5g58290.168418.m07297 26S proteasome AAA-ATPase subunit (RPT3) identical to 26S proteasome AAA-ATPase subunit RPT3 GI:6652882 from [Arabidopsis thaliana]
HR_29sep04_1259	EDIT_29sep04_0228	At5g02500.168418.m00183 heat shock cognate 70 kDa protein 1 (HSC70-1) (HSP70-1) identical to SP|P22953 Heat shock cognate 70 kDa protein 1 (Hsc70.1) {Arabidopsis thaliana}
HR_29sep04_1263	EDIT_29sep04_1118	At1g49760.168414.m05580 polyadenylate-binding protein, putative / PABP, putative similar to poly(A)-binding protein GB:AAF66825 GI:7673359 from [Nicotiana tabacum]
HR_29sep04_1305	EDIT_29sep04_1026	At5g59970.168418.m07521 histone H4 identical to histone H4 from Lycopersicon esculentum GI:297150, Lolium temulentum SP|P02308, Acropora formosa GI:455652, Citrus jambhiri GI:16797797
HR_29sep04_1307	EDIT_29sep04_0778	At1g67430.168414.m07675 60S ribosomal protein L17 (RPL17B) similar to ribosomal protein GI:19101 from [Hordeum vulgare]
HR_29sep04_1314	EDIT_29sep04_1125	At2g36580.168415.m04486 pyruvate kinase, putative similar to pyruvate kinase, cytosolic isozyme [Glycine max] SWISS-PROT:Q42806
HR_29sep04_1325	EDIT_29sep04_0557	At3g27060.168416.m03385 ribonucleoside-diphosphate reductase small chain, putative / ribonucleotide reductase, putative similar to ribonucleotide reductase R2 [Nicotiana tabacum] GI:1044912; contains Pfam profile PF00268: Ribonucleotide reductase, small chain
HR_29sep04_1326	EDIT_29sep04_0315	At3g16240.168416.m02049 delta tonoplast integral protein (delta-TIP) identical to delta tonoplast integral protein (delta-TIP) (GI:9279707)(GB:U39485) [Arabidopsis thaliana] (Plant Cell 8 (4), 587-599 (1996))
HR_29sep04_1327	EDIT_29sep04_1130	At1g79530.168414.m09271 glyceraldehyde 3-phosphate dehydrogenase, cytosolic, putative / NAD-dependent glyceraldehyde-3-phosphate dehydrogenase, putative similar to glyceraldehyde-3-phosphate dehydrogenase [Pinus sylvestris] GI:1100223; contains Pfam profiles PF02800: Glyceraldehyde 3-phosphate dehydrogenase C-terminal domain, PF00044: Glyceraldehyde 3-phosphate dehydrogenase NAD binding domain
HR_29sep04_1331	EDIT_29sep04_0184	At1g53210.168414.m06031 sodium/calcium exchanger family protein / calcium-binding EF hand family protein contains Pfam profiles: PF01699 sodium/calcium exchanger protein, PF00036 EF hand
HR_29sep04_1339	EDIT_29sep04_0139	At3g13930.168416.m01759 dihydrolipoamide S-acetyltransferase, putative similar to dihydrolipoamide S-acetyltransferase [Zea mays] GI:5669871; contains Pfam profiles PF00198: 2-oxo acid dehydrogenases acyltransferase (catalytic domain), PF00364: Biotin-requiring enzyme, PF02817: e3 binding domain
HR_29sep04_1340	EDIT_29sep04_0810	At3g59990.268416.m06698 methionyl aminopeptidase, putative / methionine aminopeptidase, putative / peptidase M, putative similar to Methionine aminopeptidase 2 (EC 3.4.11.18) from {Rattus norvegicus} SP|P38062, {Homo sapiens} SP|P50579; contains Pfam profile PF00557: metallopeptidase family M24; supporting cDNA gi|11344921|gb|AF300880.1|AF300880
HR_29sep04_1359	EDIT_29sep04_0681	At3g43520.168416.m04614 expressed protein contains Pfam profile PF03647: Uncharacterised protein family (UPF0136)
HR_29sep04_1371	EDIT_29sep04_0670	At3g54826.168416.m06072 zinc finger (DNL type) protein-related contains weak hit to PF05180: DNL zinc finger
HR_29sep04_1376	EDIT_29sep04_0075	At3g19430.168416.m02464 late embryogenesis abundant protein-related / LEA protein-related similar to late embryogenesis abundant protein [Picea glauca] GI:1350543
