# Supplementary material for: Pscroph, a parasitic plant EST database enriched for parasite associated transcripts
Source: BMC Plant Biol. 2005 Nov 16;5:24. doi: 10.1186/1471-2229-5-24 (PMC1325228; doi:10.1186/1471-2229-5-24)
Supplement: Supplementary files — All additional files are in Excel format. Footnote to additional files 1-7: Sequences from three libraries were compared by BLASTN to determine which sequences were present in more than one library. The BLASTN cutoff e value was 10-80. Supplemental tables 1-3 contain the library specific sequences and their annotations, tables 4-6 contain sequences present in HF and HR libraries, or HF and EDIT libraries, or HR and EDIT libraries, and table 7 contains sequences present in all three libraries. The annotations shown are parsed from a BLASTX search of the Arabidopsis protein database ATH1.pep_cm_20040228. Footnote to additional file 8: The HF, HR and EDIT specific sequences were annotated with Gene Ontogeny descriptors by cross referencing to the best BLASTX hit in ATH1.pep via TAIR [30]. The first three columns of numbers show the number of times a particular GO descriptor was assigned. Most of the assemblies were annotated with multiple GO descriptors so there are more descriptors than assemblies. A total of 5499 GO descriptors were obtained for the HF library, 7222 GO descriptors from the HR and 8381 descriptors from the EDIT library. Pair-wise comparisons were made between each library for the relative proportion of annotations in a particular GO class. For example, 5499 GO annotations were obtained from the HF assemblies; of these, 666 (12.1%) were annotated as "other physiological processes". Similarly, 931 of the 7222 (12.9%) of the GO annotations obtained from the HR library were "other physiological processes". The resultant Chi-squared value is 1.73, suggesting there are not significant differences in the proportion of assemblies annotated as "other physiological processes" between the HF and HR libraries. In contrast, the relative proportion of "other physiological processes" annotations in the EDIT library is 11.8 % (992 out of 7222 total); this is significantly different from the proportions obtained for the HR library (12.9%) but not the HF (12.1%) at p ≤ [file 1471-2229-5-24-S7.xls]

## Sheet: HF+HR+EDIT
HF assembly #	HR assembly #	EDIT assembly #	Best BLASTX hit of ATH1_pep (e ≤ 10-8)
HF_29sep04_0036	HR_29sep04_0640	EDIT_29sep04_0811	At4g00100.168417.m00010 40S ribosomal protein S13 (RPS13A) similar to ribosomal protein S13; PF00312 (View Sanger Pfam): ribosomal protein S15; identical to cDNA AtRPS13A mRNA for cytoplasmic ribosomal protein S13 GI:6521011
HF_29sep04_0038	HR_29sep04_1034	EDIT_29sep04_0483	At2g29550.168415.m03589 tubulin beta-7 chain (TUB7) identical to GB:M84704 SP|P29515 Tubulin beta-7 chain {Arabidopsis thaliana}
HF_29sep04_0047	HR_29sep04_0934	EDIT_29sep04_0396	At2g37130.168415.m04555 peroxidase 21 (PER21) (P21) (PRXR5) identical to SP|Q42580 Peroxidase 21 precursor (EC 1.11.1.7) (Atperox P21) (PRXR5) (ATP2a/ATP2b) {Arabidopsis thaliana}
HF_29sep04_0052	HR_29sep04_0695	EDIT_29sep04_0707	At3g01500.268416.m00075 carbonic anhydrase 1, chloroplast / carbonate dehydratase 1 (CA1) nearly identical to SP|P27140 Carbonic anhydrase, chloroplast precursor (EC 4.2.1.1) (Carbonate dehydratase) {Arabidopsis thaliana}
HF_29sep04_0056	HR_29sep04_0201	EDIT_29sep04_0459	At3g06720.268416.m00797 importin alpha-1 subunit, putative (IMPA1) similar to importin alpha-1 subunit (Karyopherin alpha-1 subunit, KAP alpha) [Arabidopsis thaliana] SWISS-PROT:Q96321
HF_29sep04_0075	HR_29sep04_0018	EDIT_29sep04_0687	At3g05840.268416.m00656 shaggy-related protein kinase gamma / ASK-gamma (ASK3) identical to shaggy-related protein kinase gamma SP:P43289 GI:456509 from [Arabidopsis thaliana]
HF_29sep04_0076	HR_29sep04_1376	EDIT_29sep04_0075	At3g19430.168416.m02464 late embryogenesis abundant protein-related / LEA protein-related similar to late embryogenesis abundant protein [Picea glauca] GI:1350543
HF_29sep04_0090	HR_29sep04_0425	EDIT_29sep04_0050	At1g56070.168414.m06438 elongation factor 2, putative / EF-2, putative similar to ELONGATION FACTOR 2 GB:O14460 from [Schizosaccharomyces pombe]
HF_29sep04_0110	HR_29sep04_0276	EDIT_29sep04_0924	At4g37990.168417.m05368 mannitol dehydrogenase, putative (ELI3-2) identical to GI:16269
HF_29sep04_0118	HR_29sep04_0686	EDIT_29sep04_1180	At3g55440.168416.m06157 triosephosphate isomerase, cytosolic, putative strong similarity to triosephosphate isomerase, cytosolic from Petunia hybrida [SP|P48495], from Coptis japonica [SP|P21820]
HF_29sep04_0135	HR_29sep04_0113	EDIT_29sep04_0167	At3g53020.168416.m05844 60S ribosomal protein L24 (RPL24B) 60S ribosomal protein L24, Arabidopsis thaliana, EMBL:AC006282
HF_29sep04_0160	HR_29sep04_0906	EDIT_29sep04_0110	At3g05020.168416.m00545 acyl carrier protein 1, chloroplast (ACP-1) identical to SP|P11829 Acyl carrier protein 1, chloroplast precursor (ACP) {Arabidopsis thaliana}
HF_29sep04_0161	HR_29sep04_0105	EDIT_29sep04_1216	At1g47250.168414.m05231 20S proteasome alpha subunit F2 (PAF2) (PRC2B) (PRS1) identical to GB:AAC32063 from [Arabidopsis thaliana] (Genetics 149 (2), 677-692 (1998)); identical to cDNA proteasome subunit prc2b GI:2511585
HF_29sep04_0163	HR_29sep04_0387	EDIT_29sep04_0388	At1g09780.168414.m01097 2,3-biphosphoglycerate-independent phosphoglycerate mutase, putative / phosphoglyceromutase, putative strong similarity to SP|Q42908 2,3-bisphosphoglycerate-independent phosphoglycerate mutase (EC 5.4.2.1) (Phosphoglyceromutase) {Mesembryanthemum crystallinum}; contains Pfam profile PF01676: Metalloenzyme superfamily
HF_29sep04_0181	HR_29sep04_0746	EDIT_29sep04_1293	At1g80660.168414.m09465 ATPase 9, plasma membrane-type, putative / proton pump 9, putative / proton-exporting ATPase, putative strong similarity to SP|Q42556 ATPase 9, plasma membrane-type (EC 3.6.3.6) (Proton pump 9) {Arabidopsis thaliana}; contains InterPro accession IPR001757: ATPase, E1-E2 type
HF_29sep04_0188	HR_29sep04_0717	EDIT_29sep04_1285	At1g23740.168414.m02996 oxidoreductase, zinc-binding dehydrogenase family protein contains Pfam profile PF00107: oxidoreductase, zinc-binding dehydrogenase family
HF_29sep04_0196	HR_29sep04_1236	EDIT_29sep04_0159	At5g26340.168418.m03148 hexose transporter, putative strong similarity to hexose transporter, Lycopersicon esculentum, GI:5734440; contains Pfam profile PF00083: major facilitator superfamily protein
HF_29sep04_0201	HR_29sep04_0676	EDIT_29sep04_0484	At5g50200.368418.m06216 expressed protein similar to unknown protein (pir||T05562) isoform contains a non-consensus AT acceptor splice site at intron 1
HF_29sep04_0203	HR_29sep04_0228	EDIT_29sep04_0363	At3g03780.268416.m00387 5-methyltetrahydropteroyltriglutamate--homocysteine methyltransferase, putative / vitamin-B12-independent methionine synthase, putative / cobalamin-independent methionine synthase, putative very strong similarity to SP|O50008 5-methyltetrahydropteroyltriglutamate--homocysteine methyltransferase (EC 2.1.1.14) (Vitamin-B12-independent methionine synthase isozyme) (Cobalamin-…
HF_29sep04_0216	HR_29sep04_0919	EDIT_29sep04_0360	At1g72370.168414.m08371 40S ribosomal protein SA (RPSaA) identical to laminin receptor-like protein GB:U01955 [Arabidopsis thaliana]; identical to cDNA laminin receptor homologue GI:16379
HF_29sep04_0218	HR_29sep04_0783	EDIT_29sep04_0474	At1g09430.168414.m01055 ATP-citrate synthase (ATP-citrate (pro-S-)-lyase/citrate cleavage enzyme), putative similar to ATP-citrate-lyase (GI:16648642) [Arabidopsis thaliana]; similar to ATP-citrate (pro-S-)-lyase (EC 4.1.3.8) (Citrate cleavage enzyme)(SP:Q91V92) {Mus musculus}; Location of EST gb|Z34587
HF_29sep04_0227	HR_29sep04_0422	EDIT_29sep04_0340	At1g73230.168414.m08475 nascent polypeptide-associated complex (NAC) domain-containing protein similar to SP|P20290 Transcription factor BTF3 (RNA polymerase B transcription factor 3) {Homo sapiens}; contains Pfam profile PF01849: NAC domain
HF_29sep04_0229	HR_29sep04_0040	EDIT_29sep04_0644	At4g08685.168417.m01430 pollen Ole e 1 allergen and extensin family protein contains Pfam domain, PF01190: Pollen proteins Ole e I family
HF_29sep04_0231	HR_29sep04_0087	EDIT_29sep04_0627	At1g02930.168414.m00260 glutathione S-transferase, putative similar to glutathione S-transferase GI:860955 from [Hyoscyamus muticus]
HF_29sep04_0232	HR_29sep04_1246	EDIT_29sep04_0056	At5g17330.168418.m02030 glutamate decarboxylase 1 (GAD 1) sp|Q42521
HF_29sep04_0240	HR_29sep04_0498	EDIT_29sep04_0326	no_hits_found---------
HF_29sep04_0249	HR_29sep04_0284	EDIT_29sep04_0276	At2g10940.268415.m01168 protease inhibitor/seed storage/lipid transfer protein (LTP) family protein similar to proline-rich cell wall protein [Medicago sativa] GI:3818416; contains Pfam profile PF00234 Protease inhibitor/seed storage/LTP family
HF_29sep04_0261	HR_29sep04_0917	EDIT_29sep04_0138	At4g13930.168417.m02156 glycine hydroxymethyltransferase, putative / serine hydroxymethyltransferase, putative / serine/threonine aldolase, putative similar to serine hydroxymethyltransferase [Chlamydomonas reinhardtii] GI:17066746; contains Pfam profile PF00464: serine hydroxymethyltransferase
HF_29sep04_0269	HR_29sep04_0474	EDIT_29sep04_0271	At4g38740.168417.m05487 peptidyl-prolyl cis-trans isomerase / cyclophilin / rotamase / cyclosporin A-binding protein (ROC1) identical to SP|P34790 Peptidyl-prolyl cis-trans isomerase (EC 5.2.1.8) (PPIase) (Rotamase) (Cyclophilin) (Cyclosporin A-binding protein) {Arabidopsis thaliana}
HF_29sep04_0276	HR_29sep04_0392	EDIT_29sep04_0675	At3g01280.168416.m00035 porin, putative similar to SP|P42055 34 kDa outer mitochondrial membrane protein porin (Voltage-dependent anion-selective channel protein) (VDAC) {Solanum tuberosum}; contains Pfam profile PF01459: Eukaryotic porin
HF_29sep04_0278	HR_29sep04_0039	EDIT_29sep04_0415	At3g25570.168416.m03180 adenosylmethionine decarboxylase family protein contains Pfam profile: PF01536 adenosylmethionine decarboxylase
HF_29sep04_0281	HR_29sep04_0645	EDIT_29sep04_0446	At4g16830.168417.m02540 nuclear RNA-binding protein (RGGA) identical to nuclear RNA binding protein GI:6492264 from [Arabidopsis thaliana]
HF_29sep04_0282	HR_29sep04_0588	EDIT_29sep04_0163	At3g04840.168416.m00525 40S ribosomal protein S3A (RPS3aA) similar to 40S ribosomal protein S3A (S phase specific protein GBIS289) GB:P49396 [Brassica rapa]
HF_29sep04_0294	HR_29sep04_1263	EDIT_29sep04_1118	At1g49760.168414.m05580 polyadenylate-binding protein, putative / PABP, putative similar to poly(A)-binding protein GB:AAF66825 GI:7673359 from [Nicotiana tabacum]
HF_29sep04_0301	HR_29sep04_1160	EDIT_29sep04_0171	At4g17390.168417.m02606 60S ribosomal protein L15 (RPL15B)
HF_29sep04_0308	HR_29sep04_0719	EDIT_29sep04_0313	At1g09690.168414.m01088 60S ribosomal protein L21 (RPL21C) Similar to ribosomal protein L21 (gb|L38826). ESTs gb|AA395597,gb|ATTS5197 come from this gene
HF_29sep04_0313	HR_29sep04_0472	EDIT_29sep04_0288	no_hits_found---------
HF_29sep04_0348	HR_29sep04_0034	EDIT_29sep04_0042	At1g17420.168414.m02128 lipoxygenase, putative similar to lipoxygenase gi:1495804 [Solanum tuberosum], gi:1654140 [Lycopersicon esculentum]
HF_29sep04_0359	HR_29sep04_1331	EDIT_29sep04_0184	At1g53210.168414.m06031 sodium/calcium exchanger family protein / calcium-binding EF hand family protein contains Pfam profiles: PF01699 sodium/calcium exchanger protein, PF00036 EF hand
HF_29sep04_0373	HR_29sep04_0894	EDIT_29sep04_0317	At5g45775.268418.m05629 60S ribosomal protein L11 (RPL11D)
HF_29sep04_0384	HR_29sep04_0707	EDIT_29sep04_0265	At1g26910.168414.m03281 60S ribosomal protein L10 (RPL10B) Nearly identical to ribosomal protein L10.e, Wilm's tumor suppressor homologue, gi|17682 (Z15157), however differences in sequence indicate this is a different member of the L10 family
HF_29sep04_0402	HR_29sep04_1253	EDIT_29sep04_0174	At3g62290.168416.m06998 ADP-ribosylation factor identical to GP:166586 ADP-ribosylation factor {Arabidopsis thaliana}; ADP-ribosylation factor 1 - Arabidopsis thaliana, PIR:S28875
HF_29sep04_0409	HR_29sep04_0941	EDIT_29sep04_0242	At5g19440.168418.m02316 cinnamyl-alcohol dehydrogenase, putative (CAD) similar to cinnamyl-alcohol dehydrogenase, Eucalyptus gunnii [GI:1143445], apple tree, PIR:T16995
HF_29sep04_0410	HR_29sep04_0715	EDIT_29sep04_0054	At1g28570.168414.m03517 GDSL-motif lipase, putative similar to lipase [Arabidopsis thaliana] GI:1145627; contains InterPro Entry IPR001087 Lipolytic enzyme, G-D-S-L family
HF_29sep04_0446	HR_29sep04_0718	EDIT_29sep04_0017	At3g09200.168416.m01094 60S acidic ribosomal protein P0 (RPP0B) similar to putative 60S acidic ribosomal protein P0 GB:P50346 [Glycine max]
HF_29sep04_0452	HR_29sep04_0760	EDIT_29sep04_0148	At1g02920.168414.m00259 glutathione S-transferase, putative similar to glutathione S-transferase GI:860955 from [Hyoscyamus muticus]; supported by cDNA GI:443697.
HF_29sep04_0459	HR_29sep04_0188	EDIT_29sep04_0132	At2g29550.168415.m03589 tubulin beta-7 chain (TUB7) identical to GB:M84704 SP|P29515 Tubulin beta-7 chain {Arabidopsis thaliana}
HF_29sep04_0462	HR_29sep04_0077	EDIT_29sep04_0025	At3g53750.168416.m05938 actin 3 (ACT3) identical to SP|P53493 Actin 3 {Arabidopsis thaliana}; supported by full-length cDNA: Ceres: 19581.
HF_29sep04_0468	HR_29sep04_0662	EDIT_29sep04_0072	At3g09630.168416.m01142 60S ribosomal protein L4/L1 (RPL4A) strong similarity to 60S ribosomal protein L1 GB:P49691
HF_29sep04_0472	HR_29sep04_0626	EDIT_29sep04_1003	At3g16240.168416.m02049 delta tonoplast integral protein (delta-TIP) identical to delta tonoplast integral protein (delta-TIP) (GI:9279707)(GB:U39485) [Arabidopsis thaliana] (Plant Cell 8 (4), 587-599 (1996))
HF_29sep04_0492	HR_29sep04_0755	EDIT_29sep04_0251	At5g60390.168418.m07574 elongation factor 1-alpha / EF-1-alpha identical to SWISS-PROT:P13905 elongation factor 1-alpha (EF-1-alpha) [Arabidopsis thaliana]
HF_29sep04_0505	HR_29sep04_0098	EDIT_29sep04_0081	At4g00430.168417.m00059 plasma membrane intrinsic protein, putative identical to transmembrane protein GI:535780 from [Arabidopsis thaliana]; very strong similarity to SP|Q08733 Plasma membrane intrinsic protein 1C (Transmembrane protein B) (TMP-B) {Arabidopsis thaliana}; contains Pfam profile PF00230: Major intrinsic protein;
HF_29sep04_0509	HR_29sep04_0046	EDIT_29sep04_0302	At4g14960.268417.m02299 tubulin alpha-6 chain (TUA6) nearly identical to SP|P29511 Tubulin alpha-6 chain {Arabidopsis thaliana}
HF_29sep04_0511	HR_29sep04_0563	EDIT_29sep04_0903	At3g43810.168416.m04682 calmodulin-7 (CAM7) almost identical to calmodulin GI:16227 from [Arabidopsis thaliana], SP|P59220 Calmodulin-7 {Arabidopsis thaliana}
HF_29sep04_0513	HR_29sep04_0200	EDIT_29sep04_0020	At5g50850.168418.m06300 pyruvate dehydrogenase E1 component beta subunit, mitochondrial / PDHE1-B (PDH2) identical to SP|Q38799 Pyruvate dehydrogenase E1 component beta subunit, mitochondrial precursor (EC 1.2.4.1) (PDHE1-B) {Arabidopsis thaliana}
HF_29sep04_0541	HR_29sep04_0513	EDIT_29sep04_1008	At1g48410.168414.m05408 argonaute protein (AGO1) identical to SP|O04379 Argonaute protein (AGO1) {Arabidopsis thaliana}; contains Pfam profiles PF02171: Piwi domain, PF02170: PAZ domain
HF_29sep04_0545	HR_29sep04_0895	EDIT_29sep04_0481	At3g20820.168416.m02633 leucine-rich repeat family protein contains similarity to Cf-2.1 [Lycopersicon pimpinellifolium] gi|1184075|gb|AAC15779; contains leucine rich-repeat domains Pfam:PF00560, INTERPRO:IPR001611
HF_29sep04_0554	HR_29sep04_0023	EDIT_29sep04_0176	At1g47600.168414.m05285 glycosyl hydrolase family 1 protein contains Pfam PF00232 : Glycosyl hydrolase family 1 domain; TIGRFAM TIGR01233: 6-phospho-beta-galactosidase; similar to thioglucosidase (GI:871992) [Arabidopsis thaliana]
HF_29sep04_0565	HR_29sep04_0629	EDIT_29sep04_0188	At1g54890.168414.m06267 late embryogenesis abundant protein-related / LEA protein-related similar to late embryogenesis abundant protein (EMB7) GI:1350543 from [Picea glauca]
HF_29sep04_0584	HR_29sep04_0177	EDIT_29sep04_0121	At3g16640.168416.m02127 translationally controlled tumor family protein similar to translationally controlled tumor protein GB:AAD10032 from [Hevea brasiliensis]
HF_29sep04_0588	HR_29sep04_0490	EDIT_29sep04_0203	At1g50010.168414.m05612 tubulin alpha-2/alpha-4 chain (TUA2) identical to tubulin alpha-2/alpha-4 chain SP|P29510 GB:P29510 from [Arabidopsis thaliana]
HF_29sep04_0597	HR_29sep04_0029	EDIT_29sep04_0931	At4g37990.168417.m05368 mannitol dehydrogenase, putative (ELI3-2) identical to GI:16269
HF_29sep04_0605	HR_29sep04_0072	EDIT_29sep04_0501	At4g05050.168417.m00744 polyubiquitin (UBQ11) identical to GI:304117
HF_29sep04_0612	HR_29sep04_0278	EDIT_29sep04_0151	At3g08580.268416.m00996 ADP, ATP carrier protein 1, mitochondrial / ADP/ATP translocase 1 / adenine nucleotide translocator 1 (ANT1) identical to SWISS-PROT:P31167 ADP,ATP carrier protein 1 (Adenine nucleotide translocator 1) [Arabidopsis thaliana]
HF_29sep04_0632	HR_29sep04_0302	EDIT_29sep04_0888	At1g75950.168414.m08821 E3 ubiquitin ligase SCF complex subunit SKP1/ASK1 (At1) E3 ubiquitin ligase; skp1a; identical to Skp1a GI:3068807, Skp1p GI:1432083 and UIP1 GI:3719209 from [Arabidopsis thaliana]; contains Pfam profiles PF01466: Skp1 family, dimerisation domain and PF03931: Skp1 family, tetramerisation domain;
HF_29sep04_0647	HR_29sep04_1205	EDIT_29sep04_1095	At5g56030.168418.m06991 heat shock protein 81-2 (HSP81-2) nearly identical to SP|P55737 Heat shock protein 81-2 (HSP81-2) {Arabidopsis thaliana}
HF_29sep04_0671	HR_29sep04_0691	EDIT_29sep04_0275	At4g27000.168417.m03884 RNA-binding protein 45 (RBP45), putative DNA binding protein ACBF - Nicotiana tabacum, PID:g1899188
HF_29sep04_0672	HR_29sep04_0775	EDIT_29sep04_0226	At4g15000.168417.m02304 60S ribosomal protein L27 (RPL27C)
HF_29sep04_0679	HR_29sep04_1009	EDIT_29sep04_0041	At3g05590.168416.m00621 60S ribosomal protein L18 (RPL18B) similar to GB:P42791
HF_29sep04_0681	HR_29sep04_0289	EDIT_29sep04_0218	At5g54570.168418.m06793 glycosyl hydrolase family 1 protein contains Pfam PF00232 : Glycosyl hydrolase family 1 domain; TIGRFAM TIGR01233: 6-phospho-beta-galactosidase; similar to amygdalin hydrolase isoform AH I precursor (GI:16757966) [Prunus serotina]
HF_29sep04_0701	HR_29sep04_0347	EDIT_29sep04_0352	At2g46930.168415.m05862 pectinacetylesterase, putative similar to pectinacetylesterase precursor GI:1431629 from [Vigna radiata]
HF_29sep04_0716	HR_29sep04_0600	EDIT_29sep04_0964	At5g16990.168418.m01990 NADP-dependent oxidoreductase, putative strong similarity to probable NADP-dependent oxidoreductase (zeta-crystallin homolog) P1 [SP|Q39172][gi:886428] and P2 [SP|Q39173][gi:886430], Arabidopsis thaliana
HF_29sep04_0726	HR_29sep04_0470	EDIT_29sep04_0521	At1g53210.168414.m06031 sodium/calcium exchanger family protein / calcium-binding EF hand family protein contains Pfam profiles: PF01699 sodium/calcium exchanger protein, PF00036 EF hand
HF_29sep04_0727	HR_29sep04_0217	EDIT_29sep04_0144	At1g05850.168414.m00612 chitinase-like protein 1 (CTL1) similar to class I chitinase GI:7798656 from [Halimolobos perplexa var. perplexa]; contains Pfam profile PF00182: Chitinase class I; identical to cDNA chitinase-like protein 1 (CTL1) CTL1-ELP1 allele GI:17226328
HF_29sep04_0742	HR_29sep04_0280	EDIT_29sep04_0832	At3g50530.168416.m05526 calcium-dependent protein kinase, putative / CDPK, putative similar to calcium/calmodulin-dependent protein kinase CaMK3 [Nicotiana tabacum] gi|16904226|gb|AAL30820
HF_29sep04_0751	HR_29sep04_1314	EDIT_29sep04_1125	At2g36580.168415.m04486 pyruvate kinase, putative similar to pyruvate kinase, cytosolic isozyme [Glycine max] SWISS-PROT:Q42806
HF_29sep04_0757	HR_29sep04_0753	EDIT_29sep04_1380	At1g14400.268414.m01708 ubiquitin-conjugating enzyme 1 (UBC1) E2; identical to gi:431259, SP:P25865
HF_29sep04_0762	HR_29sep04_0763	EDIT_29sep04_0358	At1g75290.168414.m08746 isoflavone reductase, putative similar to SP|P52577 Isoflavone reductase homolog P3 (EC 1.3.1.-) {Arabidopsis thaliana}; contains Pfam profile PF02716: Isoflavone reductase
HF_29sep04_0787	HR_29sep04_0235	EDIT_29sep04_0977	At5g65360.168418.m08221 histone H3 identical to histone H3 from Zea mays SP|P05203, Medicago sativa GI:166384, Encephalartos altensteinii SP|P08903, Pisum sativum SP|P02300; contains Pfam profile PF00125 Core histone H2A/H2B/H3/H4
HF_29sep04_0837	HR_29sep04_0079	EDIT_29sep04_0170	At1g74050.168414.m08576 60S ribosomal protein L6 (RPL6C) similar to 60S ribosomal protein L6 (YL 16 like) GB:CAB57309 from [Cyanophora paradoxa]
HF_29sep04_0900	HR_29sep04_0555	EDIT_29sep04_0348	At3g48890.168416.m05341 cytochrome b5 domain-containing protein similar to SP|O00264 Membrane associated progesterone receptor component (mPR) {Homo sapiens}; contains Pfam profile PF00173: Heme/Steroid binding domain
HF_29sep04_0911	HR_29sep04_0952	EDIT_29sep04_0711	At1g60970.168414.m06863 clathrin adaptor complex small chain family protein contains Pfam profile: PF01217 clathrin adaptor complex small chain
HF_29sep04_0939	HR_29sep04_1255	EDIT_29sep04_0113	At5g58290.168418.m07297 26S proteasome AAA-ATPase subunit (RPT3) identical to 26S proteasome AAA-ATPase subunit RPT3 GI:6652882 from [Arabidopsis thaliana]
HF_29sep04_0949	HR_29sep04_0500	EDIT_29sep04_0084	At5g60660.168418.m07613 major intrinsic family protein / MIP family protein similar to mipC protein GI:1657948 from [Mesembryanthemum crystallinum]
HF_29sep04_0958	HR_29sep04_0735	EDIT_29sep04_0189	At5g44020.168418.m05387 acid phosphatase class B family protein similar to SP|P15490 STEM 28 kDa glycoprotein precursor (Vegetative storage protein A) {Glycine max}, acid phosphatase [Glycine max] GI:3341443; contains Pfam profile PF03767: HAD superfamily (subfamily IIIB) phosphatase
HF_29sep04_0963	HR_29sep04_0599	EDIT_29sep04_0157	At3g44110.168416.m04727 DNAJ heat shock protein, putative (J3) identical to AtJ3 [Arabidopsis thaliana] GI:2641638, strong similarity to several plant DnaJ proteins from PGR; contains Pfam profiles PF00226 DnaJ domain, PF00684 DnaJ central domain (4 repeats), PF01556 DnaJ C terminal region
HF_29sep04_0987	HR_29sep04_0326	EDIT_29sep04_0146	At1g79550.268414.m09274 phosphoglycerate kinase, putative similar to SP|P41758 Phosphoglycerate kinase, chloroplast precursor (EC 2.7.2.3) {Chlamydomonas reinhardtii}; contains Pfam profile PF00162: phosphoglycerate kinase
HF_29sep04_1037	HR_29sep04_0378	EDIT_29sep04_0969	At1g12090.168414.m01399 protease inhibitor/seed storage/lipid transfer protein (LTP) family protein similar to 14 kDa polypeptide [Catharanthus roseus] GI:407410; contains Pfam protease inhibitor/seed storage/LTP family domain PF00234
HF_29sep04_1061	HR_29sep04_0713	EDIT_29sep04_0672	At4g35260.168417.m05011 isocitrate dehydrogenase subunit 1 / NAD+ isocitrate dehydrogenase subunit 1 nearly identical to NAD+ dependent isocitrate dehydrogenase subunit 1 [Arabidopsis thaliana] GI:1766046
HF_29sep04_1069	HR_29sep04_0093	EDIT_29sep04_1181	At2g05920.168415.m00642 subtilase family protein contains similarity to cucumisin-like serine protease GI:3176874 from [Arabidopsis thaliana]
HF_29sep04_1079	HR_29sep04_1307	EDIT_29sep04_0778	At1g67430.168414.m07675 60S ribosomal protein L17 (RPL17B) similar to ribosomal protein GI:19101 from [Hordeum vulgare]
HF_29sep04_1090	HR_29sep04_0277	EDIT_29sep04_0862	At5g10980.168418.m01277 histone H3 identical to HISTONE H3.2, MINOR, Medicago sativa, SWISSPROT:P11105, histone H3 variant H3.3 Lycopersicon esculentum GI:1435157; contains Pfam profile PF00125 Core histone H2A/H2B/H3/H4
