# Supplementary material for: Pscroph, a parasitic plant EST database enriched for parasite associated transcripts
Source: BMC Plant Biol. 2005 Nov 16;5:24. doi: 10.1186/1471-2229-5-24 (PMC1325228; doi:10.1186/1471-2229-5-24)
Supplement: Supplementary files — All additional files are in Excel format. Footnote to additional files 1-7: Sequences from three libraries were compared by BLASTN to determine which sequences were present in more than one library. The BLASTN cutoff e value was 10-80. Supplemental tables 1-3 contain the library specific sequences and their annotations, tables 4-6 contain sequences present in HF and HR libraries, or HF and EDIT libraries, or HR and EDIT libraries, and table 7 contains sequences present in all three libraries. The annotations shown are parsed from a BLASTX search of the Arabidopsis protein database ATH1.pep_cm_20040228. Footnote to additional file 8: The HF, HR and EDIT specific sequences were annotated with Gene Ontogeny descriptors by cross referencing to the best BLASTX hit in ATH1.pep via TAIR [30]. The first three columns of numbers show the number of times a particular GO descriptor was assigned. Most of the assemblies were annotated with multiple GO descriptors so there are more descriptors than assemblies. A total of 5499 GO descriptors were obtained for the HF library, 7222 GO descriptors from the HR and 8381 descriptors from the EDIT library. Pair-wise comparisons were made between each library for the relative proportion of annotations in a particular GO class. For example, 5499 GO annotations were obtained from the HF assemblies; of these, 666 (12.1%) were annotated as "other physiological processes". Similarly, 931 of the 7222 (12.9%) of the GO annotations obtained from the HR library were "other physiological processes". The resultant Chi-squared value is 1.73, suggesting there are not significant differences in the proportion of assemblies annotated as "other physiological processes" between the HF and HR libraries. In contrast, the relative proportion of "other physiological processes" annotations in the EDIT library is 11.8 % (992 out of 7222 total); this is significantly different from the proportions obtained for the HR library (12.9%) but not the HF (12.1%) at p ≤ [file 1471-2229-5-24-S8.xls]

## Sheet: Sheet1
		# GO descriptors				Chi2 values
		HF (5499)	HR (7222)	EDIT (8381)		HF vs HR	HF vs EDIT	HR vs EDIT
Biological process
	biological process unknown	141	180	245		0.0652821	1.58437	2.71832
	cell organization and biogenesis	46	72	75		0.874422	0.130891	0.433076
	developmental processes	31	50	52		0.815916	0.179663	0.308598
	DNA or RNA metabolism	30	62	47		4.25806	0.0139763	4.95583
	electron transport or energy pathways	95	75	118		11.2432	2.24512	4.33431
	other biological processes	62	90	81		0.372671	0.84416	2.80022
	other cellular processes	572	808	862		1.99498	0.0488313	3.30863
	other metabolic processes	609	842	918		1.05394	0.0499749	1.92921
	other physiological processes	666	931	992		1.72959	0.238724	3.99479
	protein metabolism	208	350	378		8.42374	4.34826	0.985175
	response to abiotic or biotic stimulus	65	66	82		2.20267	1.31392	0.171927
	response to stress	58	50	68		4.87098	2.18642	0.732287
	signal transduction	36	42	57		0.27381	0.0323021	0.597621
	transcription	83	102	124		0.205023	0.0201091	0.12267
	transport	131	139	192		3.14646	0.121919	2.50568
Cellular component
	cell wall	7	5	7		1.11678	0.631415	0.10307
	cellular component unknown	145	190	244		0.000437278	0.918486	1.12868
	chloroplast	84	99	118		0.540926	0.331197	0.0390073
	cytosol	22	27	43		0.0559144	0.909503	1.68319
	ER	27	27	42		1.01347	0.00689534	1.42732
	extracellular	10	17	19		0.422539	0.320371	0.012722
	Golgi apparatus	4	14	13		3.24082	1.84173	0.337013
	mitochondria	106	103	154		4.85738	0.146755	4.05073
	nucleus	83	110	125		0.00395514	0.00720463	0.0262036
	other cellular components	135	187	204		0.228293	0.0060957	0.382621
	other cytoplasmic components	73	99	121		0.043878	0.325469	0.148428
	other intracellular components	77	130	164		3.11733	6.02812	0.515575
	other membranes	257	330	374		0.0770199	0.340991	0.102887
	plasma membrane	26	27	26		0.736816	2.3517	0.46399
	plastid	6	7	8		0.0454016	0.0614588	0.000875243
	ribosome	20	37	100		1.54588	26.6547	20.6618
Molecular function
	DNA or RNA binding	72	81	93		0.926174	1.12705	0.00499851
	hydrolase activity	196	288	272		1.53007	1.03609	6.1786
	kinase activity	93	126	166		0.0527199	1.51922	1.17653
	molecular function unknown	105	133	184		0.0782665	1.33218	2.44028
	nucleic acid binding	64	46	74		10.1108	2.66157	3.07623
	nucleotide binding	112	147	140		2.5914e-05	2.4991	2.86237
	other binding	115	89	126		14.5969	6.72605	2.09728
	other enzyme activity	274	412	427		3.19041	0.0870638	2.83635
	other molecular functions	85	73	101		7.28307	2.91399	1.32816
	protein binding	65	77	86		0.379571	0.749997	0.0602094
	receptor binding or activity	13	14	10		0.266926	2.75172	1.40322
	structural molecule activity	32	54	106		1.27795	15.7282	10.2182
	transcription factor activity	35	45	63		0.00894778	0.628772	0.933375
	transferase activity	223	231	269		6.65808	6.94482	0.0015356
	transporter activity	100	138	211		0.144916	7.40838	6.53134
